# Supplementary material for: Deterministic processes dominate soil microbial community assembly in subalpine coniferous forests on the Loess Plateau
Source: PeerJ. 2019 May 7;7:e6746. doi: 10.7717/peerj.6746 (PMC6510221; doi:10.7717/peerj.6746)
Supplement: Dataset S1 — Raw data provided the analytical method (R codes) and the raw data used in this study. [file peerj-07-6746-s005.zip]

Archive with 9 entries (8 files):
- raw data/
- raw data/OTU-percent.xlsx
- raw data/OTU.xlsx
- raw data/RaupCrick.R
- raw data/bacterial phyla.xlsx
- raw data/community assembly.xlsx
- raw data/diversity indices.xls
- raw data/environmental factors.csv
- raw data/null model.zip
