# Supplementary material for: Deterministic processes dominate soil microbial community assembly in subalpine coniferous forests on the Loess Plateau
Source: PeerJ. 2019 May 7;7:e6746. doi: 10.7717/peerj.6746 (PMC6510221; doi:10.7717/peerj.6746)
Supplement: Dataset S1 — Raw data provided the analytical method (R codes) and the raw data used in this study. [file peerj-07-6746-s005.zip › raw data/OTU-percent.xlsx]

## Sheet: taxa.percents.table
OTU ID	PQG7	WT1	PQG10	WT4	WT5	PQG3	PQG1	PQG8	PQG6	PQG2	WT3	PQG9	WT6	WT2	PQG5	WT7	WT8	LY2	LY3	LY1	LY4	LY5	PQG4
d__Bacteria; k__norank; p__Proteobacteria; c__Alphaproteobacteria; o__Rhizobiales; f__Bradyrhizobiaceae; g__Bradyrhizobium; s__unclassified_g__Bradyrhizobium; OTU3819	0.0201817	0.00899743	0.0492412	0.00653159	0.0137525	0.0169066	0.0163262	0.0393688	0.0265451	0.00170343	0.00755496	0.0398428	0.026938	0.00497153	0.0240665	0.0124303	0.0210602	0.0170187	0.0300568	0.0240541	0.0209718	0.0287653	0.0199739
d__Bacteria; k__norank; p__Acidobacteria; c__Acidobacteria; o__norank_c__Acidobacteria; f__norank_c__Acidobacteria; g__norank_c__Acidobacteria; s__unclassified_g__norank_c__Acidobacteria; OTU2084	0.00330937	0.0105684	0.00644825	0.0307271	0.0204926	0.00053309	0.0107883	0.00416516	0.00810537	0.0112427	0.0180309	0.00509546	0.00456241	0.0225203	0.00642343	0.0160363	0.00710422	0.00476146	0.00281019	0.00500585	0.0018336	0.00275893	0.00752785
d__Bacteria; k__norank; p__Acidobacteria; c__Acidobacteria; o__Blastocatellales; f__Blastocatellaceae__Subgroup_4_; g__RB41; s__unclassified_g__RB41; OTU3336	0.00783941	0.0118062	0.00736013	0.0263647	0.00849318	0.00616861	0.00632911	0.0122952	0.00344478	0.00434375	0.0189972	0.00748972	0.00444339	0.0208693	0.00745118	0.0125827	0.00724847	0.0150387	0.0034211	0.0105318	0.0146115	0.0156038	0.00341263
d__Bacteria; k__norank; p__Acidobacteria; c__Acidobacteria; o__norank_c__Acidobacteria; f__norank_c__Acidobacteria; g__norank_c__Acidobacteria; s__unclassified_g__norank_c__Acidobacteria; OTU495	0.00547945	0.00914025	0.00521071	0.0104887	0.0130376	0.0396009	0.012874	0.0237895	0.0111449	0.0183971	0.0119035	0.00988397	0.00936285	0.0129668	0.0112196	0.0144237	0.0232239	0.00518574	0.00250473	0.00747627	0.0067041	0.00646766	0.0101375
d__Bacteria; k__norank; p__Proteobacteria; c__Alphaproteobacteria; o__Rhizobiales; f__Brucellaceae; g__unclassified_f__Brucellaceae; s__unclassified_f__Brucellaceae; OTU2513	0.00279398	0.0121394	0.000130268	0.0117759	0.0113186	0.00525474	0.0195627	0.00120149	0.00678825	0.0114982	0.0234116	0.000368347	0.000317385	0.0185319	0.0298047	0.0111352	0.0134511	0	0	0	0	0	0.00712637
d__Bacteria; k__norank; p__Gemmatimonadetes; c__Gemmatimonadetes; o__Gemmatimonadales; f__Gemmatimonadaceae; g__norank_f__Gemmatimonadaceae; s__uncultured_Gemmatimonadetes_bacterium_g__norank_f__Gemmatimonadaceae; OTU4051	0.00661874	0.00580786	0.0132222	0.00840286	0.0168332	0.0176681	0.0228711	0.0148184	0.0158055	0.00894302	0.00687414	0.00920867	0.0113465	0.00517558	0.020298	0.00590409	0.00970069	0.00556289	0.00433747	0.0046808	0.0038964	0.0174582	0.0161598
d__Bacteria; k__norank; p__Chloroflexi; c__KD4-96; o__norank_c__KD4-96; f__norank_c__KD4-96; g__norank_c__KD4-96; s__unclassified_g__norank_c__KD4-96; OTU1818	0.00387902	0.0327049	0.00586205	0.00512515	0.00190629	0.000761557	0.0049626	0.00845048	0.00891591	0.00928371	0.0197878	0.00712137	0.00583194	0.0111488	0.00642343	0.00676748	0.0173098	0.00429002	0.00653675	0.00461578	0.0104859	0.00569878	0.0138512
d__Bacteria; k__norank; p__Nitrospirae; c__Nitrospira; o__norank_c__Nitrospira; f__norank_c__Nitrospira; g__Nitrospira; s__unclassified_g__Nitrospira; OTU3755	0.000352638	0.00238027	0.000195402	0.00922527	0.00641669	0.00411241	0.00373993	0.00192238	0.00172239	0.00110723	0.0166253	0.00184173	0.000833135	0.0267312	0.00385406	0.0193121	0.00263253	0.000801433	0.000610911	0.000455077	0.0057873	0.00027137	0.00381411
d__Bacteria; k__norank; p__Chloroflexi; c__KD4-96; o__norank_c__KD4-96; f__norank_c__KD4-96; g__norank_c__KD4-96; s__uncultured_Chloroflexi_bacterium_g__norank_c__KD4-96; OTU3067	0.00539807	0.00618871	0.00957468	0.00815256	0.0176842	0.0087579	0.00963751	0.0122151	0.00577508	8.51716e-05	0.00395318	0.0116643	0.00396731	0.0039327	0.00531004	0.00450742	0.00739272	0.0121158	0.00647566	0.0157327	0.013179	0.0193578	0.00692562
d__Bacteria; k__norank; p__Proteobacteria; c__Betaproteobacteria; o__Burkholderiales; f__Oxalobacteraceae; g__unclassified_f__Oxalobacteraceae; s__unclassified_f__Oxalobacteraceae; OTU3156	0.000108504	0.000428449	0.000325669	0.00165673	0.00268922	7.61557e-05	0.000143843	0.000200248	0.000101317	0	0.000724749	0.000306956	0.189399	0.000816221	0.000256937	0.000330121	0.00122611	0.00141429	0.00128291	6.50111e-05	0.0004011	0.000180914	0.000301114
d__Bacteria; k__norank; p__Nitrospirae; c__Nitrospira; o__norank_c__Nitrospira; f__norank_c__Nitrospira; g__Nitrospira; s__uncultured_candidate_division_SPAM_bacterium; OTU3760	0.0026041	0.0112825	0.00592718	0.00722288	0.0122547	0.00411241	0.0039557	0.00656814	0.00243161	0.00706924	0.0163618	0.00300817	0.00476077	0.00280112	0.0029976	0.0157188	0.00796971	0.0068829	0.00488729	0.00773632	0.0078501	0.00312076	0.00461708
d__Bacteria; k__norank; p__Gemmatimonadetes; c__Gemmatimonadetes; o__Gemmatimonadales; f__Gemmatimonadaceae; g__norank_f__Gemmatimonadaceae; s__uncultured_Gemmatimonadales_bacterium_g__norank; OTU2048	0.00404177	0.00509378	0.00918387	0.0145173	0.00975269	0.0121088	0.0105006	0.00700869	0.0070922	0.00672856	0.00566622	0.00748972	0.00924383	0.00601035	0.0173004	0.00511688	0.00699603	0.00212144	0.00128291	0.00455077	0.0041256	0.00710086	0.0176654
d__Bacteria; k__norank; p__Proteobacteria; c__Gammaproteobacteria; o__Pseudomonadales; f__Pseudomonadaceae; g__Pseudomonas; s__Pseudomonas_frederiksbergensis; OTU3154	0.00081378	0.000380844	0.00123754	0.00122765	0.00204245	0.00327469	7.19217e-05	0.000720894	0.000911854	0.000596201	0.000483166	0.000613911	0.161827	0.000500863	0.00145598	0.00172679	0.00266859	0.000424288	0.000366547	0	0	9.04568e-05	0.000301114
d__Bacteria; k__norank; p__Chloroflexi; c__Gitt-GS-136; o__norank_c__Gitt-GS-136; f__norank_c__Gitt-GS-136; g__norank_c__Gitt-GS-136; s__unclassified_g__norank_c__Gitt-GS-136; OTU3454	0.00179032	0.00990193	0.00227968	0.0047199	0.00440829	0.00426472	0.00338032	0.00368457	0.0035461	0.00315135	0.0175258	0.00306956	0.00674443	0.0151557	0.00385406	0.00879899	0.0112874	0.00117858	0.000916366	0.00156027	0.003438	0.00569878	0.00481783
d__Bacteria; k__norank; p__Chloroflexi; c__Anaerolineae; o__Anaerolineales; f__Anaerolineaceae; g__norank_f__Anaerolineaceae; s__uncultured_sludge_bacterium_S41; OTU1024	0.00292961	0.0403218	0.00872794	0.00306317	0.00822086	0.00167542	0.00409954	0.00344427	0.00283688	0.00579167	0.00957547	0.000798085	0.00408633	0.0197191	0.00659472	0.00307266	0.00822214	0.000282859	0.000122182	0.00110519	0.0004011	9.04568e-05	0.00782897
d__Bacteria; k__norank; p__Chloroflexi; c__KD4-96; o__norank_c__KD4-96; f__norank_c__KD4-96; g__norank_c__KD4-96; s__uncultured_Chloroflexi_bacterium_g__norank_c__KD4-96; OTU428	0.00602197	0.00971151	0.0140689	0.00445769	0.00553163	0.00723479	0.0140967	0.00772958	0.0131712	0.0389234	0.00469989	0.012401	0.00345156	0.00437791	0.0167009	0.00012697	0.00385864	0.00815576	0.00293237	0.0104668	0.0053862	0.0070104	0.0262973
d__Bacteria; k__norank; p__Proteobacteria; c__Alphaproteobacteria; o__Rhizobiales; f__Xanthobacteraceae; g__norank_f__Xanthobacteraceae; s__unclassified_g__norank_f__Xanthobacteraceae; OTU295	0.00588634	0.00718842	0.0128965	0.00164482	0.00454445	0.00396009	0.0117952	0.0147383	0.00962513	0.0141385	0.00338216	0.0146725	0.00464175	0.00274547	0.0116478	0.00351706	0.00548143	0.0105129	0.0110575	0.012027	0.0159867	0.00624152	0.0128475
d__Bacteria; k__norank; p__Acidobacteria; c__Acidobacteria; o__norank_c__Acidobacteria; f__norank_c__Acidobacteria; g__norank_c__Acidobacteria; s__unclassified_g__norank_c__Acidobacteria; OTU2071	0.00168181	0.00390365	0.00416857	0.0230513	0.00469763	0.000609245	0.00647296	0.00348432	0.00314083	0.00485478	0.00406299	0.00128921	0.00190431	0.00727178	0.00539568	0.00359324	0.00119005	9.42863e-05	0.000183273	0.00182031	0.0008595	0.000407056	0.0042156
d__Bacteria; k__norank; p__Proteobacteria; c__Alphaproteobacteria; o__Sphingomonadales; f__Sphingomonadaceae; g__Sphingomonas; s__unclassified_g__Sphingomonas; OTU2148	0.00431303	0.00185661	0.00579691	0.0144458	0.00879955	0.00571167	0.00704833	0.00720894	0.0121581	0.00323652	0.00180089	0.00521825	0.0016266	0.00207765	0.00736554	0.000977666	0.00558961	0.00433717	0.00507056	0.00195033	0.0016044	0.00212573	0.00190706
d__Bacteria; k__norank; p__Actinobacteria; c__Actinobacteria; o__Acidimicrobiales; f__Acidimicrobiaceae; g__CL500-29_marine_group; s__uncultured_bacterium_g__CL500-29_marine_group; OTU3496	0.00382477	0.00371322	0.010226	0.00195471	0.00388065	0.00517859	0.0066168	0.00949177	0.0136778	0.00953922	0.00357982	0.00834919	0.0106721	0.00333908	0.00933539	0.00430427	0.00649116	0.00249859	0.00384874	0.00403069	0.0054435	0.0063772	0.010539
d__Bacteria; k__norank; p__Acidobacteria; c__Acidobacteria; o__Subgroup_7; f__norank_o__Subgroup_7; g__norank_o__Subgroup_7; s__unclassified_g__norank_o__Subgroup_7; OTU3608	0.000189882	0	6.51339e-05	0.00011919	0.000238286	0.000304623	0.000359609	0.00108134	0.000506586	8.51716e-05	0	0.000306956	3.96731e-05	3.71009e-05	8.56458e-05	0.0394495	0.000108186	0.000141429	0	0.000195033	0.0001719	4.52284e-05	0.000100371
d__Bacteria; k__norank; p__Nitrospirae; c__Nitrospira; o__norank_c__Nitrospira; f__norank_c__Nitrospira; g__Nitrospira; s__unclassified_g__Nitrospira; OTU1349	0.00081378	0.00290393	0.0040383	0.00520858	0.00893571	0.00297007	0.00273303	0.00416516	0.00141844	0.00127757	0.00415084	0.00178034	0.00122987	0.0185505	0.00573827	0.00190454	0.0020916	0.00198001	0.00116073	0.00507086	0.0044694	0.00212573	0.00742748
d__Bacteria; k__norank; p__Nitrospirae; c__Nitrospira; o__norank_c__Nitrospira; f__norank_c__Nitrospira; g__Nitrospira; s__unclassified_g__Nitrospira; OTU4236	0.00263122	0.00357041	0.00208428	0.00145411	0.000255306	0.0106618	0.00805524	0.00656814	0.0047619	0.00962439	0.00162519	0.00577077	0.00158692	0.00465617	0.0105344	0.00342818	0.0176343	0.00966434	0.00885821	0.00689117	0.0140958	0.000904568	0.0028104
d__Bacteria; k__norank; p__Proteobacteria; c__Alphaproteobacteria; o__Rhizobiales; f__Hyphomicrobiaceae; g__Rhodoplanes; s__unclassified_g__Rhodoplanes; OTU437	0.00613048	0.00271351	0.0160229	0.00355185	0.00357429	0.00685401	0.00834292	0.0124554	0.0114488	0.010902	0.00210836	0.00982258	0.00333254	0.000537964	0.0105344	0.000215848	0.00724847	0.00358288	0.00397092	0.00578598	0.0019482	0.00085934	0.00833082
d__Bacteria; k__norank; p__Acidobacteria; c__Acidobacteria; o__Blastocatellales; f__Blastocatellaceae__Subgroup_4_; g__RB41; s__unclassified_g__RB41; OTU2790	0.000623898	0.00128535	0.00175861	0.00184744	0.0364747	0.000304623	0.0010069	0.000200248	0.00070922	0.000596201	0.000153735	0.00147339	0.000158692	0.00040811	0.000256937	0.000165061	0	0.00466717	0.00122182	0.00455077	0.0052716	0.00402533	0.00110409
d__Bacteria; k__norank; p__Chloroflexi; c__KD4-96; o__norank_c__KD4-96; f__norank_c__KD4-96; g__norank_c__KD4-96; s__unclassified_g__norank_c__KD4-96; OTU4205	0.00368914	0.00533181	0.0036475	0.00371871	0.00246796	0.00243698	0.00222957	0.0105731	0.00202634	0.00221446	0.00107614	0.0048499	0.000396731	0.00118723	0.00325454	0.00116812	0.00876307	0.0197058	0.00470401	0.017553	0.0076209	0.00963365	0.00431597
d__Bacteria; k__norank; p__Proteobacteria; c__Betaproteobacteria; o__Nitrosomonadales; f__Nitrosomonadaceae; g__norank_f__Nitrosomonadaceae; s__uncultured_Oxalobacteraceae_bacterium_g__norank_f__Nitrosomonadaceae; OTU259	0.00284823	0.00271351	0.0086628	0.00319428	0.00549759	0.000990024	0.00870253	0.00316392	0.00739615	0.0063027	0.00311862	0.00540242	0.00210267	0.00235591	0.00813635	0.0020696	0.0031374	0.00188573	0.00531492	0.00130022	0.0022347	0.01782	0.00612265
d__Bacteria; k__norank; p__Chloroflexi; c__Anaerolineae; o__Anaerolineales; f__Anaerolineaceae; g__norank_f__Anaerolineaceae; s__unclassified_g__norank_f__Anaerolineaceae; OTU2650	0.00200732	0.00904503	0.0117892	0.0115614	0.00621245	0.00129465	0.00345224	0.00568705	0.00151976	0.00536581	0.00305273	0.00534103	0.000833135	0.00133563	0.00145598	0.00104115	0.000685179	0.000424288	0.000427638	0.000845144	5.73e-05	0.00027137	0.00371374
d__Bacteria; k__norank; p__Chloroflexi; c__KD4-96; o__norank_c__KD4-96; f__norank_c__KD4-96; g__norank_c__KD4-96; s__uncultured_Chloroflexi_bacterium_g__norank_c__KD4-96; OTU463	0.0026041	0.000714082	0.00508044	0.0011919	0.00381257	0.016145	0.00388377	0.00881093	0.00628166	0.0114982	0.00197659	0.00724415	0.00301516	0.00127998	0.00436793	0.00159982	0.00735665	0.00150858	0.00122182	0.00344559	0.0043548	0.012664	0.00883268
d__Bacteria; k__norank; p__Acidobacteria; c__Acidobacteria; o__Blastocatellales; f__Blastocatellaceae__Subgroup_4_; g__11-24; s__uncultured_Acidobacteria_bacterium_g__11-24; OTU993	0.00027126	0.000714082	0.000716472	0.00171633	0.0043402	0.00198005	0.00366801	0.00200248	0.00141844	0.00144792	0.00777458	0.00153478	0.00138856	0.0200902	0.00171292	0.0016887	0.00162279	0.000141429	0.000122182	0.000325055	0.0077355	0.00149254	0.00130483
d__Bacteria; k__norank; p__Acidobacteria; c__Acidobacteria; o__norank_c__Acidobacteria; f__norank_c__Acidobacteria; g__norank_c__Acidobacteria; s__unclassified_g__norank_c__Acidobacteria; OTU2487	0.000922284	0.00195182	0.00208428	0.0116925	0.00942931	0.00159927	0.00215765	0.00148184	0.00131712	0.00281066	0.00136165	0.000736693	0.000238039	0.00148404	0.00256937	0.0024886	0.00274071	0.00612861	0.000672002	0.00253543	0.0003438	0.00027137	0.00150557
d__Bacteria; k__norank; p__Proteobacteria; c__Alphaproteobacteria; o__Rhizobiales; f__Xanthobacteraceae; g__Variibacter; s__uncultured_proteobacterium_g__Variibacter; OTU3148	0.00415028	0.00199943	0.00781606	0.000643623	0.00367641	0.00548321	0.00309264	0.0053266	0.00891591	0.00306618	0.000636901	0.00429738	0.0151551	0.000983175	0.00496745	0.000253939	0.00555355	0.00419574	0.0135011	0.00520088	0.0028077	0.00678426	0.00291077
d__Bacteria; k__norank; p__Proteobacteria; c__Alphaproteobacteria; o__Rhizobiales; f__Xanthobacteraceae; g__Variibacter; s__unclassified_g__Variibacter; OTU3942	0.00181744	0.00214225	0.00221455	0.000190703	0.000663796	0.00319854	0.00251726	0.00640795	0.00162107	0.00229963	0.00177893	0.0048499	0.00122987	0.00237446	0.00128469	0.0161124	0.00364226	0.000848576	0.00256583	0.000715122	0.0020628	0.00113071	0.000200743
d__Bacteria; k__norank; p__Proteobacteria; c__Betaproteobacteria; o__Nitrosomonadales; f__Nitrosomonadaceae; g__norank_f__Nitrosomonadaceae; s__unclassified_g__norank_f__Nitrosomonadaceae; OTU3211	0.00162756	0.00556984	0.00293102	0.00419547	0.00178714	0.00319854	0.00625719	0.0062077	0.0029382	0.00715442	0.00131773	0.0103137	0.00364992	0.0018365	0.00565262	0.00266636	0.00421926	0.00523289	0.0068422	0.00416071	0.0020628	4.52284e-05	0.00521931
d__Bacteria; k__norank; p__Chloroflexi; c__KD4-96; o__norank_c__KD4-96; f__norank_c__KD4-96; g__norank_c__KD4-96; s__unclassified_g__norank_c__KD4-96; OTU3735	0.00054252	0.00495097	0.000130268	0.00067938	0.000255306	0.00258929	0.00194189	0.00356442	0.00212766	0.000851716	0.00518305	0.00165756	0.00119019	0.00335763	0.000856458	0.0119351	0.00623873	0.00136715	0.000672002	0.00247042	0.0039537	0.00293985	0.00361337
d__Bacteria; k__norank; p__Firmicutes; c__Bacilli; o__Bacillales; f__Bacillaceae; g__Bacillus; s__Bacillus_circulans_g__Bacillus; OTU642	0.0113115	0	0.0287892	5.95948e-05	0.00134461	0.00479781	0.0023015	0.00252313	0.00374873	0.00298101	0.000856522	0.00233286	0.000793462	0.000148404	0.000513875	1.2697e-05	7.21241e-05	0.00117858	0.00189382	0.00669614	0.0324891	0.00651289	0.00311151
d__Bacteria; k__norank; p__Proteobacteria; c__Alphaproteobacteria; o__Rhizobiales; f__Rhodobiaceae; g__norank_f__Rhodobiaceae; s__uncultured_Rhodobiaceae_bacterium_g__norank_f__Rhodobiaceae; OTU39	0.00317374	0.0017614	0.00208428	0.000870083	0.00321686	0.00456934	0.00244534	0.00372462	0.00263425	0.00281066	0.00287703	0.0055252	0.00138856	0.00103883	0.00359712	0.00185376	0.00169492	0.00905148	0.0108131	0.0108568	0.0125487	0.0063772	0.00240891
d__Bacteria; k__norank; p__Nitrospirae; c__Nitrospira; o__norank_c__Nitrospira; f__norank_c__Nitrospira; g__Nitrospira; s__uncultured_candidate_division_SPAM_bacterium; OTU1827	0.000352638	0.000238027	0.000130268	0.00419547	0.00505506	0.00144696	0.000934983	0.000680844	0.000303951	0.00170343	0.0137483	0.000184173	0.000674443	0.00402545	0.000770812	0.0045836	0.00198341	4.71431e-05	0.000183273	0.000325055	0.0017763	0.000407056	0.000501857
d__Bacteria; k__norank; p__Chloroflexi; c__Anaerolineae; o__Anaerolineales; f__Anaerolineaceae; g__norank_f__Anaerolineaceae; s__unclassified_g__norank_f__Anaerolineaceae; OTU810	0.00094941	0.0195658	0.00123754	0.0020143	0.00115739	0.000990024	0.0033084	0.00132164	0.000101317	0.00195895	0.00496343	0.0168826	0.00051575	0.000760569	0.000256937	0.00307266	0.004652	0.00330002	0.00158837	0.00494084	0.0030942	0.00117594	0.00311151
d__Bacteria; k__norank; p__Chloroflexi; c__KD4-96; o__norank_c__KD4-96; f__norank_c__KD4-96; g__norank_c__KD4-96; s__uncultured_Chloroflexi_bacterium_g__norank_c__KD4-96; OTU3083	0.00132917	0.00418928	0.00325669	0.00235995	0.0180246	0	0.00244534	0.00196243	0.00222898	0.000936888	0.000483166	0.00221008	0.000793462	0.00102028	0.000770812	0.00146015	0	0.000707147	0.000244364	0.00188532	0.0006876	0.000768883	0.00451671
d__Bacteria; k__norank; p__Acidobacteria; c__Acidobacteria; o__Blastocatellales; f__Blastocatellaceae__Subgroup_4_; g__RB41; s__unclassified_g__RB41; OTU4223	0.00154618	0.00052366	0.000651339	0.00129917	0.00156588	0.00213236	0.00136651	0.00568705	0.00172239	0.000851716	0.00448027	0.00294677	0.00130921	0.00460052	0.00308325	0.00123161	0.0228633	0.00075429	0.000610911	0.000780133	0.0029796	0.00158299	0.00150557
d__Bacteria; k__norank; p__Proteobacteria; c__Alphaproteobacteria; o__Sphingomonadales; f__Sphingomonadaceae; g__Sphingomonas; s__unclassified_g__Sphingomonas; OTU3047	0.00151906	0.00119014	0.00162835	0.00376639	0.0109611	0.00297007	0.00302071	0.00192238	0.00597771	0.00204412	0.00131773	0.00356069	0.00174562	0.00146549	0.00188421	0.000533272	0.00223585	0.00127286	0.00488729	0.00188532	0.004011	0.00162822	0.00170631
d__Bacteria; k__norank; p__Firmicutes; c__Bacilli; o__Bacillales; f__Bacillaceae; g__Bacillus; s__unclassified_g__Bacillus; OTU677	0.0403906	4.76054e-05	0.00612258	0	0	0	0	0.00304377	0	0.000170343	0.00173501	0.00558659	3.96731e-05	0.000371009	0	0	0.00122611	0	0.000122182	0	0.0004011	9.04568e-05	0
d__Bacteria; k__norank; p__Acidobacteria; c__Acidobacteria; o__norank_c__Acidobacteria; f__norank_c__Acidobacteria; g__norank_c__Acidobacteria; s__unclassified_g__norank_c__Acidobacteria; OTU875	0.000786654	0.0213748	0.00104214	0.000834327	0.00102122	0.00053309	0.00460299	0.00192238	0.00202634	0.000936888	0.00439242	0.00503407	0.000714116	0.00435936	0.00291196	0.00116812	0.000937613	0.00315859	0.00164946	0.0035106	0.004011	0.00556309	0.00321188
d__Bacteria; k__norank; p__Gemmatimonadetes; c__Gemmatimonadetes; o__Gemmatimonadales; f__Gemmatimonadaceae; g__norank_f__Gemmatimonadaceae; s__uncultured_Gemmatimonadales_bacterium_g__norank; OTU371	0.00254984	0.00133295	0.0117892	0.00266985	0.00202543	0.00350316	0.00302071	0.00428531	0.00780142	0.00323652	0.00149342	0.00454294	0.00150758	0.000630716	0.00668037	0.000368212	0.00122611	0.00325288	0.00421528	0.00513587	0.0044121	0.00402533	0.00802971
d__Bacteria; k__norank; p__Proteobacteria; c__Betaproteobacteria; o__Nitrosomonadales; f__Nitrosomonadaceae; g__norank_f__Nitrosomonadaceae; s__uncultured_beta_proteobacterium_g__norank_f__Nitrosomonadaceae; OTU3218	0	0.00299914	0	0	0.000953143	0.00396009	0.000575374	0.00244303	0.000405268	0.00102206	0.00296488	0.00349929	0.000357058	0.00235591	0.000256937	0.0119351	0.00375045	0	0.00244364	0.000195033	0.0014898	0.00248756	0.000301114
d__Bacteria; k__norank; p__Acidobacteria; c__Acidobacteria; o__norank_c__Acidobacteria; f__norank_c__Acidobacteria; g__norank_c__Acidobacteria; s__unclassified_g__norank_c__Acidobacteria; OTU3030	0.000922284	0.000380844	0.000977008	0.00116806	0.0142461	0.000609245	0.0016542	0.00160199	0.000506586	0.000425858	0.00281115	0.00202591	0.00130921	0.0021333	0.00111339	0.00179027	0.000901551	0.00160287	0.000855275	0.00299051	0.0010887	0.00085934	0.00260966
d__Bacteria; k__norank; p__Proteobacteria; c__Alphaproteobacteria; o__Rhizobiales; f__Bradyrhizobiaceae; g__Bradyrhizobium; s__unclassified_g__Bradyrhizobium; OTU439	0.00509969	0.000190422	0.00227968	0.00148987	0.00137865	0.00677785	0.00438723	0.00380472	0.0106383	0.0191636	0.000505128	0.00497268	0.00150758	0.000222606	0.00188421	2.53939e-05	0.00216372	0.00551575	0.00623129	0.00136523	0.0009741	0.00194482	0.00401485
d__Bacteria; k__norank; p__Actinobacteria; c__Actinobacteria; o__Solirubrobacterales; f__288-2; g__norank_f__288-2; s__uncultured_bacterium_g__norank_f__288-2; OTU166	0.00214295	0.00104732	0.00267049	0.00108462	0.00251902	0.00220851	0.00244534	0.00228283	0.00243161	0.00383272	0.000461204	0.00435877	0.000952154	0.000463762	0.00265502	0.000533272	0.000973675	0.0115501	0.0106909	0.00741126	0.0088815	0.00085934	0.0056208
d__Bacteria; k__norank; p__Actinobacteria; c__Actinobacteria; o__Frankiales; f__Sporichthyaceae; g__norank_f__Sporichthyaceae; s__uncultured_bacterium_g__norank_f__Sporichthyaceae; OTU325	0.00214295	0.00104732	0.00638312	0.000560191	0.00304665	0.00365547	0.00388377	0.00320397	0.00506586	0.0051103	0.000175697	0.00527964	0.00261842	0.000166954	0.00428229	0.000761818	0.00147854	0.0041486	0.0114851	0.00260044	0.004011	0.00348259	0.00722674
d__Bacteria; k__norank; p__Acidobacteria; c__Acidobacteria; o__Blastocatellales; f__Blastocatellaceae__Subgroup_4_; g__RB41; s__unclassified_g__RB41; OTU1403	0.000379764	0.000809293	0.000586205	0.000464839	0.00263816	0	0	0.000881093	0.000202634	8.51716e-05	0.00193266	0.000675302	0.000555423	0.0159163	0.000513875	0.00029203	0.00158673	0.00155572	0.000244364	0.00156027	0.0049278	0.00538218	0.000200743
d__Bacteria; k__norank; p__unclassified_k__norank; c__unclassified_k__norank; o__unclassified_k__norank; f__unclassified_k__norank; g__unclassified_k__norank; s__unclassified_k__norank; OTU865	0	0.0730268	0	0	0	0	0	0	0	0	0.000812597	0	0	0	0	0	0	0	0	0	0	0	0
d__Bacteria; k__norank; p__Acidobacteria; c__Acidobacteria; o__norank_c__Acidobacteria; f__norank_c__Acidobacteria; g__norank_c__Acidobacteria; s__uncultured_bacterium_DA008; OTU3006	0.000162756	0.000761687	0.000455937	0.00197855	0.0181608	0.000152311	0.00122267	4.00497e-05	0.000101317	0.000425858	0.000768673	0.000491129	0.000198365	0.000853321	8.56458e-05	0.000660242	0	0.00212144	0.000977457	0.00227539	0.0007449	9.04568e-05	0.000802971
d__Bacteria; k__norank; p__Verrucomicrobia; c__Spartobacteria; o__Chthoniobacterales; f__DA101_soil_group; g__norank_f__DA101_soil_group; s__unclassified_g__norank_f__DA101_soil_group; OTU427	0.00179032	0.000380844	6.51339e-05	0.000703218	0.000289347	0.0120326	0.0114356	0.00576715	0.00344478	0.0115833	0.00610546	0.00380625	3.96731e-05	0.00170664	0.00650908	0.000469788	0.000937613	9.42863e-05	0.000122182	6.50111e-05	0.0015471	0.000949796	0.00471745
d__Bacteria; k__norank; p__Proteobacteria; c__Gammaproteobacteria; o__Oceanospirillales; f__SAR86_clade; g__norank_f__SAR86_clade; s__unclassified_g__norank_f__SAR86_clade; OTU648	0.0384918	0	0	0	0	0	0	0	0	0	0	0	0	0	0	0	0	0	0	0	0	0	0
d__Bacteria; k__norank; p__Actinobacteria; c__Actinobacteria; o__Micrococcales; f__Micrococcaceae; g__unclassified_f__Micrococcaceae; s__unclassified_f__Micrococcaceae; OTU3142	0.000651024	0.0017138	0.00455937	0.000703218	0.000612735	0.0013708	0.00136651	0.00112139	0.00253293	0.00212929	0.000549052	0.00227147	0.0245576	0.000166954	0.00196985	0.000609454	0.000468806	0.00183858	0.00293237	0.00572097	0.0025212	0.00239711	0.00260966
d__Bacteria; k__norank; p__Actinobacteria; c__Actinobacteria; o__Acidimicrobiales; f__OM1_clade; g__Candidatus_Actinomarina; s__uncultured_Acidimicrobineae_bacterium_g__Candidatus_Actinomarina; OTU761	0.0381392	0	0	0	0	0	0	0	0	0	0	0	0	0	0	0	0	0	0	0	0	0	0
d__Bacteria; k__norank; p__Chloroflexi; c__JG37-AG-4; o__norank_c__JG37-AG-4; f__norank_c__JG37-AG-4; g__norank_c__JG37-AG-4; s__unclassified_g__norank_c__JG37-AG-4; OTU1273	8.1378e-05	0.000238027	6.51339e-05	4.76758e-05	0.00042551	0.00304623	0.00309264	0.000280348	0.00111449	0.000681373	0.00639097	0	3.96731e-05	0.0131337	0.00162727	0.000596757	0.000721241	0	6.10911e-05	0	0.0013179	0.00529172	0.00230854
d__Bacteria; k__norank; p__Actinobacteria; c__Actinobacteria; o__Gaiellales; f__Gaiellaceae; g__Gaiella; s__uncultured_actinobacterium_g__Gaiella; OTU215	0.00184457	0.000428449	0.00410343	0.00156138	0.00216159	0.0027416	0.00287687	0.00320397	0.00253293	0.00681373	0.000219621	0.00491129	0.000952154	0.000482312	0.00256937	0.000431697	0.00119005	0.0106543	0.00519274	0.00617605	0.0029223	0.000452284	0.00331226
d__Bacteria; k__norank; p__Acidobacteria; c__Acidobacteria; o__norank_c__Acidobacteria; f__norank_c__Acidobacteria; g__norank_c__Acidobacteria; s__uncultured_Saccharibacillus_sp.; OTU2456	0.000569646	0.000428449	0.00117241	0.0122288	0.00195735	0	0.000287687	0.000520646	0.000101317	0.000340686	0	0.000429738	3.96731e-05	0.00038956	0.000171292	0	0.00018031	0.00339431	0.000122182	0.00312053	0.0001719	0	0.000501857
d__Bacteria; k__norank; p__Acidobacteria; c__Acidobacteria; o__Acidobacteriales; f__Acidobacteriaceae__Subgroup_1_; g__norank_f__Acidobacteriaceae__Subgroup_1_; s__uncultured_Acidobacteriales_bacterium_g__norank_f__Acidobacteriaceae__Subgroup_1_; OTU303	0.00113929	0	0.00175861	5.95948e-05	0.00146376	0.00723479	0.00733602	0.00252313	0.00243161	0.00289584	0.00133969	0.00221008	0.00186464	0.00320923	0.00813635	0.00087609	0.000432744	4.71431e-05	0.00054982	0.000455077	0.004011	0.0104025	0.00612265
d__Bacteria; k__norank; p__Proteobacteria; c__Betaproteobacteria; o__Nitrosomonadales; f__Nitrosomonadaceae; g__norank_f__Nitrosomonadaceae; s__unclassified_g__norank_f__Nitrosomonadaceae; OTU456	0.00100366	0.000809293	0.000977008	0.000810489	0.00222967	0.0116518	0.00582566	0.000600745	0.00385005	0.00553616	0.000285507	0.00374486	0.002063	0.000315358	0.00274066	0.000964969	0.00548143	0.0020743	0.00641456	0.0029255	0.0028077	0.00226142	0.00100371
d__Bacteria; k__norank; p__Actinobacteria; c__Actinobacteria; o__Corynebacteriales; f__Mycobacteriaceae; g__Mycobacterium; s__unclassified_g__Mycobacterium; OTU179	0.00176319	0.000238027	0.00690419	0.000190703	0.000527633	0.00053309	0.000647296	0.00352437	0.00253293	0.00144792	0.00052709	0.00558659	0.00119019	0	0.000513875	7.61818e-05	0.000324558	0.017773	0.00788075	0.00455077	0.0033807	0.00388964	0.0014052
d__Bacteria; k__norank; p__Actinobacteria; c__Actinobacteria; o__Micromonosporales; f__Micromonosporaceae; g__unclassified_f__Micromonosporaceae; s__unclassified_f__Micromonosporaceae; OTU379	0.00138343	0.000809293	0.0247509	0.000107271	0.000340408	0.000380778	0.00151036	0.00240298	0.00516717	0.00212929	0.00094437	0.00319234	0.00257875	3.71009e-05	0.00119904	0.000495182	0.000829427	0.0041486	0.00574256	0.00364062	0.0016617	0.00266848	0.00401485
d__Bacteria; k__norank; p__Firmicutes; c__Bacilli; o__Lactobacillales; f__Streptococcaceae; g__Lactococcus; s__Lactococcus_piscium; OTU649	0.0286993	0	0.00227968	0	0	0.000152311	7.19217e-05	0.00180223	0.000303951	0	0.000439242	0.00466573	0	0	0.000256937	0	0	0	0	0	0	0	0
d__Bacteria; k__norank; p__Proteobacteria; c__Alphaproteobacteria; o__SAR11_clade; f__Surface_1; g__Candidatus_Pelagibacter; s__unclassified_g__Candidatus_Pelagibacter; OTU713	0.0328496	0	0	0	0	0	0	0	0	0	0	0	0	0	0	0	0	0	0	0	0	0	0
d__Bacteria; k__norank; p__Acidobacteria; c__Acidobacteria; o__norank_c__Acidobacteria; f__norank_c__Acidobacteria; g__norank_c__Acidobacteria; s__uncultivated_soil_bacterium_clone_C112; OTU2941	0.000217008	0.000285633	0.000390803	0.00152563	0.0104676	7.61557e-05	0.00122267	0.000320397	0.000506586	0.000255515	0.00107614	0.000184173	0.000555423	0.00126143	0.000256937	0.00234894	0.00054093	0.000188573	6.10911e-05	0.000585099	0.0001146	0.000180914	0.00150557
d__Bacteria; k__norank; p__Proteobacteria; c__Alphaproteobacteria; o__Rhodobacterales; f__Rhodobacteraceae; g__Planktomarina; s__unclassified_g__Planktomarina; OTU707	0.0309779	0	0	0	0	0	0	0	0	0	0	0	0	0	0	0	0	0	0	0	0	0	0
d__Bacteria; k__norank; p__Actinobacteria; c__Actinobacteria; o__Solirubrobacterales; f__Solirubrobacteraceae; g__Solirubrobacter; s__uncultured_Solirubrobacter_sp._g__Solirubrobacter; OTU183	0.00100366	0.0017138	0.000325669	0.00057211	0.000902082	0.00236083	0.00186997	0.00112139	0.00263425	0.00519547	0.000285507	0.0013506	0.00285646	0.000296807	0.00188421	0.00152364	0.00385864	0.0027343	0.0130124	0.0023404	0.002292	0.00108548	0.00441634
d__Bacteria; k__norank; p__Proteobacteria; c__Alphaproteobacteria; o__Rhizobiales; f__Xanthobacteraceae; g__Variibacter; s__unclassified_g__Variibacter; OTU511	0.000298386	0.00204703	0.00149808	0.000691299	0.00262114	0.00106618	0.00136651	0.000640795	0.00516717	0.00476961	0.00217425	0.00564798	0.000753789	0.00176229	0.0020555	0.000558666	0.000829427	0.000471431	0.000916366	0.00123521	0.0009168	0.00185436	0.0154572
d__Bacteria; k__norank; p__Cyanobacteria; c__Cyanobacteria; o__norank_c__Cyanobacteria; f__norank_c__Cyanobacteria; g__norank_c__Cyanobacteria; s__unclassified_g__norank_c__Cyanobacteria; OTU500	0.000108504	0.000238027	0.00123754	0.000202622	6.80816e-05	0.0670931	7.19217e-05	0.000160199	0	8.51716e-05	6.58863e-05	0	0	0	0	0.000761818	0.000144248	0	0	0	5.73e-05	0	0
d__Bacteria; k__norank; p__Chloroflexi; c__Anaerolineae; o__Anaerolineales; f__Anaerolineaceae; g__norank_f__Anaerolineaceae; s__unclassified_g__norank_f__Anaerolineaceae; OTU1677	0.000488268	0.000190422	0.000390803	2.38379e-05	0.000204245	0	0	0.000320397	0	0.000170343	0.010981	6.13911e-05	0.000634769	0.00367299	0.000256937	0.00171409	0.00155067	4.71431e-05	6.10911e-05	0	0.0005157	0.000542741	0.000100371
d__Bacteria; k__norank; p__Actinobacteria; c__Actinobacteria; o__Micrococcales; f__Intrasporangiaceae; g__Oryzihumus; s__uncultured_bacterium_g__Oryzihumus; OTU286	8.1378e-05	0.000428449	0.000911874	0.000143027	0.000340408	0.000152311	0.000143843	0.000320397	0.00131712	0.00051103	6.58863e-05	0.000920867	0.000436404	5.56514e-05	0.000856458	0.000165061	0.00054093	0.000282859	0.00189382	0.000520088	0.0004584	0.0336047	0.000802971
d__Bacteria; k__norank; p__Proteobacteria; c__Alphaproteobacteria; o__Rhizobiales; f__Xanthobacteraceae; g__unclassified_f__Xanthobacteraceae; s__unclassified_f__Xanthobacteraceae; OTU479	0.00111217	0.000238027	0.000977008	2.38379e-05	0.00182118	0.0102049	0.00251726	0.00500621	0.00162107	0.00562133	0.000439242	0.00442016	0.00166627	7.42019e-05	0.00137033	0.000393606	0.00288496	0.00113144	0.00128291	0.000520088	0.0010314	0.00085934	0.00160594
d__Bacteria; k__norank; p__Actinobacteria; c__Actinobacteria; o__Gaiellales; f__Gaiellaceae; g__Gaiella; s__unclassified_g__Gaiella; OTU141	0.00040689	0.000285633	0.000716472	0.00011919	0.000544653	0.00327469	0.00222957	0.00224278	0.00131712	0.00170343	0.000351393	0.00122782	0.000753789	0.000352459	0.000942103	0.000850696	0.00126217	4.71431e-05	0.00152728	0.00195033	0.0102567	0.00691995	0.0021078
d__Bacteria; k__norank; p__Cyanobacteria; c__Cyanobacteria; o__SubsectionI; f__FamilyI_o__SubsectionI; g__Synechococcus; s__unclassified_g__Synechococcus; OTU655	0.0224603	0	0	0	0	0	0	0	0	0	0	6.13911e-05	0	0	0	0	0	0	0	0	0	0	0
d__Bacteria; k__norank; p__Proteobacteria; c__Alphaproteobacteria; o__Rhizobiales; f__Xanthobacteraceae; g__Pseudolabrys; s__unclassified_g__Pseudolabrys; OTU474	0.000651024	0.000285633	0.000260535	0	0.000272327	0.0194958	0.000863061	0.00144179	0.00172239	0.0017886	0.000768673	0.000736693	0.00134889	0.00124288	0.00111339	0.000698333	0.00147854	0.000471431	0.00103855	0.000715122	0.0002292	0.00565355	0.000501857
d__Bacteria; k__norank; p__Proteobacteria; c__Gammaproteobacteria; o__Oceanospirillales; f__SAR86_clade; g__norank_f__SAR86_clade; s__unclassified_g__norank_f__SAR86_clade; OTU645	0.0222162	0	0	0	0	0	0	0	0	0	0	0	0	0	0	0	0	0	0	0	0	0	0
d__Bacteria; k__norank; p__Actinobacteria; c__Actinobacteria; o__Micrococcales; f__Intrasporangiaceae; g__Oryzihumus; s__unclassified_g__Oryzihumus; OTU4206	0.000162756	0.000190422	0.000260535	0	0.000136163	0.000228467	0	0.000520646	0.000202634	0.000255515	0.000285507	0.000368347	0.000674443	3.71009e-05	0	0.000101576	0.00216372	0.00330002	0.0119739	0.00617605	0.0056154	0.00818634	0
d__Bacteria; k__norank; p__Proteobacteria; c__Alphaproteobacteria; o__Sphingomonadales; f__unclassified_o__Sphingomonadales; g__unclassified_o__Sphingomonadales; s__unclassified_o__Sphingomonadales; OTU459	0.00105791	0.000333238	0.000586205	0	0.00139567	0.0122611	0.00136651	0.00196243	0.00324215	0.00272549	0.00041728	0.00399042	0.00107117	0.000519413	0.00111339	0.000342818	0.00270465	0.000801433	0.00158837	0.000455077	0.0004584	0.000316599	0.000301114
d__Bacteria; k__norank; p__Actinobacteria; c__Actinobacteria; o__Micrococcales; f__Microbacteriaceae; g__norank_f__Microbacteriaceae; s__uncultured_actinobacterium_g__norank_f__Microbacteriaceae; OTU750	0.014648	4.76054e-05	0.00084674	2.38379e-05	0.000306367	0	0	0.000240298	0.000101317	0.000170343	0	0	0.00341189	0	0	1.2697e-05	0.000216372	0.000990006	0.000366547	0.000195033	5.73e-05	4.52284e-05	0
d__Bacteria; k__norank; p__Proteobacteria; c__Alphaproteobacteria; o__Rickettsiales; f__SAR116_clade; g__norank_f__SAR116_clade; s__alpha_proteobacterium_SCGC_AAA015-N04; OTU710	0.0190153	0	0	0	0	0	0	0	0	0	0	0	0	0	0	0	0	0	0	0	0	0	0
d__Bacteria; k__norank; p__Chloroflexi; c__Anaerolineae; o__Anaerolineales; f__Anaerolineaceae; g__norank_f__Anaerolineaceae; s__unclassified_g__norank_f__Anaerolineaceae; OTU880	0.000298386	0.0224222	0.000130268	0	3.40408e-05	0	0.000287687	0	0	0.000170343	0.000197659	0.00239425	0.000198365	0.000704918	0	1.2697e-05	0.000288496	0.000612861	0.000794184	0.00130022	0.0012606	0.000587969	0
d__Bacteria; k__norank; p__Proteobacteria; c__Betaproteobacteria; o__Methylophilales; f__Methylophilaceae; g__OM43_clade; s__unclassified_g__OM43_clade; OTU647	0.0170894	0	0	0	0	0	0	0	0	0	0	0	0	0	0	0	0	0	0	0	0	0	0
d__Bacteria; k__norank; p__Acidobacteria; c__Acidobacteria; o__norank_c__Acidobacteria; f__norank_c__Acidobacteria; g__norank_c__Acidobacteria; s__uncultured_bacterium_DA008; OTU783	0.000488268	4.76054e-05	0.000651339	9.53516e-05	0.000170204	0.00190389	0.00186997	0.0116545	0.000202634	0.0017886	0.000351393	0.001412	3.96731e-05	0.000630716	8.56458e-05	6.34848e-05	0.00108186	0.000471431	0.000244364	0.000195033	0.000573	0.000226142	0.000301114
d__Bacteria; k__norank; p__Firmicutes; c__Clostridia; o__Clostridiales; f__Clostridiaceae_1; g__Clostridium_sensu_stricto_13; s__unclassified_g__Clostridium_sensu_stricto_13; OTU300	2.7126e-05	0	0.000260535	0	1.70204e-05	7.61557e-05	0	0.000280348	0.000405268	0.000255515	0.000153735	0.000245564	3.96731e-05	0	0.000256937	0	0.000324558	0.00169715	0.0068422	0.000715122	0.001719	0.0132972	0
d__Bacteria; k__norank; p__Bacteroidetes; c__Flavobacteriia; o__Flavobacteriales; f__Flavobacteriaceae; g__Flavobacterium; s__unclassified_g__Flavobacterium; OTU926	0	0.0235647	0	0	0	0	0	0	0	0	0	0	0	0	0	0	0	0	0	0	0	0	0
d__Bacteria; k__norank; p__Planctomycetes; c__OM190; o__norank_c__OM190; f__norank_c__OM190; g__norank_c__OM190; s__unidentified_marine_eubacterium_g__norank; OTU733	0.0123152	0	0	0	0	0	0	0	0	0	0	0	0	0	0	0	0	0	0	0	0	0	0
d__Bacteria; k__norank; p__Proteobacteria; c__Alphaproteobacteria; o__Rickettsiales; f__SAR116_clade; g__Candidatus_Puniceispirillum; s__uncultured_bacterium_g__Candidatus_Puniceispirillum; OTU714	0.0121524	0	0	0	0	0	0	0	0	0	0	0	0	0	0	0	0	0	0	0	0	0	0
d__Bacteria; k__norank; p__Actinobacteria; c__Actinobacteria; o__Streptosporangiales; f__Streptosporangiaceae; g__Streptosporangium; s__Streptosporangium_roseum_DSM_43021; OTU221	0.00067815	0	0.00110728	0	0	0	0	0.000560695	0.000303951	8.51716e-05	0	0.00325373	3.96731e-05	0	8.56458e-05	0	0	0.0108429	0.00109964	0.00110519	0.0005157	0.000452284	0.000602228
d__Bacteria; k__norank; p__Acidobacteria; c__Acidobacteria; o__Subgroup_10; f__ABS-19; g__norank_f__ABS-19; s__uncultured_bacterium_g__norank_f__ABS-19; OTU355	0.000189882	0	0.01459	7.15137e-05	0.000170204	0.000304623	0.000287687	0.000480596	0	0.000255515	0	0.000920867	0	3.71009e-05	0.000428229	0	0.000216372	9.42863e-05	0	0.000195033	0	0	0.000200743
others	0.497952	0.573027	0.617013	0.709559	0.618828	0.59607	0.680164	0.649445	0.7	0.666809	0.68849	0.656762	0.433706	0.67724	0.673176	0.71908	0.680454	0.722421	0.729183	0.721818	0.682902	0.658797	0.65944
