# Supplementary material for: Deterministic processes dominate soil microbial community assembly in subalpine coniferous forests on the Loess Plateau
Source: PeerJ. 2019 May 7;7:e6746. doi: 10.7717/peerj.6746 (PMC6510221; doi:10.7717/peerj.6746)
Supplement: Dataset S1 — Raw data provided the analytical method (R codes) and the raw data used in this study. [file peerj-07-6746-s005.zip › raw data/OTU.xlsx]

## Sheet: taxa.table
OTU ID	PQG7	WT1	PQG10	WT4	WT5	PQG3	PQG1	PQG8	PQG6	PQG2	WT3	PQG9	WT6	WT2	PQG5	WT7	WT8	LY2	LY3	LY1	LY4	LY5	PQG4
d__Bacteria; k__norank; p__Proteobacteria; c__Alphaproteobacteria; o__Rhizobiales; f__Bradyrhizobiaceae; g__Bradyrhizobium; s__unclassified_g__Bradyrhizobium; OTU3819	744	189	756	548	808	222	227	983	262	20	344	649	679	268	281	979	584	361	492	370	366	636	199
d__Bacteria; k__norank; p__Acidobacteria; c__Acidobacteria; o__norank_c__Acidobacteria; f__norank_c__Acidobacteria; g__norank_c__Acidobacteria; s__unclassified_g__norank_c__Acidobacteria; OTU2084	122	222	99	2578	1204	7	150	104	80	132	821	83	115	1214	75	1263	197	101	46	77	32	61	75
d__Bacteria; k__norank; p__Acidobacteria; c__Acidobacteria; o__Blastocatellales; f__Blastocatellaceae__Subgroup_4_; g__RB41; s__unclassified_g__RB41; OTU3336	289	248	113	2212	499	81	88	307	34	51	865	122	112	1125	87	991	201	319	56	162	255	345	34
d__Bacteria; k__norank; p__Acidobacteria; c__Acidobacteria; o__norank_c__Acidobacteria; f__norank_c__Acidobacteria; g__norank_c__Acidobacteria; s__unclassified_g__norank_c__Acidobacteria; OTU495	202	192	80	880	766	520	179	594	110	216	542	161	236	699	131	1136	644	110	41	115	117	143	101
d__Bacteria; k__norank; p__Proteobacteria; c__Alphaproteobacteria; o__Rhizobiales; f__Brucellaceae; g__unclassified_f__Brucellaceae; s__unclassified_f__Brucellaceae; OTU2513	103	255	2	988	665	69	272	30	67	135	1066	6	8	999	348	877	373	0	0	0	0	0	71
d__Bacteria; k__norank; p__Gemmatimonadetes; c__Gemmatimonadetes; o__Gemmatimonadales; f__Gemmatimonadaceae; g__norank_f__Gemmatimonadaceae; s__uncultured_Gemmatimonadetes_bacterium_g__norank_f__Gemmatimonadaceae; OTU4051	244	122	203	705	989	232	318	370	156	105	313	150	286	279	237	465	269	118	71	72	68	386	161
d__Bacteria; k__norank; p__Chloroflexi; c__KD4-96; o__norank_c__KD4-96; f__norank_c__KD4-96; g__norank_c__KD4-96; s__unclassified_g__norank_c__KD4-96; OTU1818	143	687	90	430	112	10	69	211	88	109	901	116	147	601	75	533	480	91	107	71	183	126	138
d__Bacteria; k__norank; p__Nitrospirae; c__Nitrospira; o__norank_c__Nitrospira; f__norank_c__Nitrospira; g__Nitrospira; s__unclassified_g__Nitrospira; OTU3755	13	50	3	774	377	54	52	48	17	13	757	30	21	1441	45	1521	73	17	10	7	101	6	38
d__Bacteria; k__norank; p__Chloroflexi; c__KD4-96; o__norank_c__KD4-96; f__norank_c__KD4-96; g__norank_c__KD4-96; s__uncultured_Chloroflexi_bacterium_g__norank_c__KD4-96; OTU3067	199	130	147	684	1039	115	134	305	57	1	180	190	100	212	62	355	205	257	106	242	230	428	69
d__Bacteria; k__norank; p__Proteobacteria; c__Betaproteobacteria; o__Burkholderiales; f__Oxalobacteraceae; g__unclassified_f__Oxalobacteraceae; s__unclassified_f__Oxalobacteraceae; OTU3156	4	9	5	139	158	1	2	5	1	0	33	5	4774	44	3	26	34	30	21	1	7	4	3
d__Bacteria; k__norank; p__Nitrospirae; c__Nitrospira; o__norank_c__Nitrospira; f__norank_c__Nitrospira; g__Nitrospira; s__uncultured_candidate_division_SPAM_bacterium; OTU3760	96	237	91	606	720	54	55	164	24	83	745	49	120	151	35	1238	221	146	80	119	137	69	46
d__Bacteria; k__norank; p__Gemmatimonadetes; c__Gemmatimonadetes; o__Gemmatimonadales; f__Gemmatimonadaceae; g__norank_f__Gemmatimonadaceae; s__uncultured_Gemmatimonadales_bacterium_g__norank; OTU2048	149	107	141	1218	573	159	146	175	70	79	258	122	233	324	202	403	194	45	21	70	72	157	176
d__Bacteria; k__norank; p__Proteobacteria; c__Gammaproteobacteria; o__Pseudomonadales; f__Pseudomonadaceae; g__Pseudomonas; s__Pseudomonas_frederiksbergensis; OTU3154	30	8	19	103	120	43	1	18	9	7	22	10	4079	27	17	136	74	9	6	0	0	2	3
d__Bacteria; k__norank; p__Chloroflexi; c__Gitt-GS-136; o__norank_c__Gitt-GS-136; f__norank_c__Gitt-GS-136; g__norank_c__Gitt-GS-136; s__unclassified_g__norank_c__Gitt-GS-136; OTU3454	66	208	35	396	259	56	47	92	35	37	798	50	170	817	45	693	313	25	15	24	60	126	48
d__Bacteria; k__norank; p__Chloroflexi; c__Anaerolineae; o__Anaerolineales; f__Anaerolineaceae; g__norank_f__Anaerolineaceae; s__uncultured_sludge_bacterium_S41; OTU1024	108	847	134	257	483	22	57	86	28	68	436	13	103	1063	77	242	228	6	2	17	7	2	78
d__Bacteria; k__norank; p__Chloroflexi; c__KD4-96; o__norank_c__KD4-96; f__norank_c__KD4-96; g__norank_c__KD4-96; s__uncultured_Chloroflexi_bacterium_g__norank_c__KD4-96; OTU428	222	204	216	374	325	95	196	193	130	457	214	202	87	236	195	10	107	173	48	161	94	155	262
d__Bacteria; k__norank; p__Proteobacteria; c__Alphaproteobacteria; o__Rhizobiales; f__Xanthobacteraceae; g__norank_f__Xanthobacteraceae; s__unclassified_g__norank_f__Xanthobacteraceae; OTU295	217	151	198	138	267	52	164	368	95	166	154	239	117	148	136	277	152	223	181	185	279	138	128
d__Bacteria; k__norank; p__Acidobacteria; c__Acidobacteria; o__norank_c__Acidobacteria; f__norank_c__Acidobacteria; g__norank_c__Acidobacteria; s__unclassified_g__norank_c__Acidobacteria; OTU3869	131	143	56	736	350	59	112	80	28	60	353	69	70	389	55	769	161	99	17	84	18	24	53
d__Bacteria; k__norank; p__Acidobacteria; c__Acidobacteria; o__norank_c__Acidobacteria; f__norank_c__Acidobacteria; g__norank_c__Acidobacteria; s__unclassified_g__norank_c__Acidobacteria; OTU2071	62	82	64	1934	276	8	90	87	31	57	185	21	48	392	63	283	33	2	3	28	15	9	42
d__Bacteria; k__norank; p__Proteobacteria; c__Alphaproteobacteria; o__Sphingomonadales; f__Sphingomonadaceae; g__Sphingomonas; s__unclassified_g__Sphingomonas; OTU2148	159	39	89	1212	517	75	98	180	120	38	82	85	41	112	86	77	155	92	83	30	28	47	19
d__Bacteria; k__norank; p__Actinobacteria; c__Actinobacteria; o__Acidimicrobiales; f__Acidimicrobiaceae; g__CL500-29_marine_group; s__uncultured_bacterium_g__CL500-29_marine_group; OTU3496	141	78	157	164	228	68	92	237	135	112	163	136	269	180	109	339	180	53	63	62	95	141	105
d__Bacteria; k__norank; p__Acidobacteria; c__Acidobacteria; o__Subgroup_7; f__norank_o__Subgroup_7; g__norank_o__Subgroup_7; s__unclassified_g__norank_o__Subgroup_7; OTU3608	7	0	1	10	14	4	5	27	5	1	0	5	1	2	1	3107	3	3	0	3	3	1	1
d__Bacteria; k__norank; p__Nitrospirae; c__Nitrospira; o__norank_c__Nitrospira; f__norank_c__Nitrospira; g__Nitrospira; s__unclassified_g__Nitrospira; OTU1349	30	61	62	437	525	39	38	104	14	15	189	29	31	1000	67	150	58	42	19	78	78	47	74
d__Bacteria; k__norank; p__Nitrospirae; c__Nitrospira; o__norank_c__Nitrospira; f__norank_c__Nitrospira; g__Nitrospira; s__unclassified_g__Nitrospira; OTU4236	97	75	32	122	15	140	112	164	47	113	74	94	40	251	123	270	489	205	145	106	246	20	28
d__Bacteria; k__norank; p__Proteobacteria; c__Alphaproteobacteria; o__Rhizobiales; f__Hyphomicrobiaceae; g__Rhodoplanes; s__unclassified_g__Rhodoplanes; OTU437	226	57	246	298	210	90	116	311	113	128	96	160	84	29	123	17	201	76	65	89	34	19	83
d__Bacteria; k__norank; p__Acidobacteria; c__Acidobacteria; o__Blastocatellales; f__Blastocatellaceae__Subgroup_4_; g__RB41; s__unclassified_g__RB41; OTU2790	23	27	27	155	2143	4	14	5	7	7	7	24	4	22	3	13	0	99	20	70	92	89	11
d__Bacteria; k__norank; p__Chloroflexi; c__KD4-96; o__norank_c__KD4-96; f__norank_c__KD4-96; g__norank_c__KD4-96; s__unclassified_g__norank_c__KD4-96; OTU4205	136	112	56	312	145	32	31	264	20	26	49	79	10	64	38	92	243	418	77	270	133	213	43
d__Bacteria; k__norank; p__Proteobacteria; c__Deltaproteobacteria; o__Desulfurellales; f__Desulfurellaceae; g__H16; s__uncultured_Desulfuromonadales_bacterium_g__H16; OTU3775	88	66	51	471	442	46	99	87	24	53	135	71	78	201	77	441	129	38	12	18	15	5	52
d__Bacteria; k__norank; p__Proteobacteria; c__Betaproteobacteria; o__Nitrosomonadales; f__Nitrosomonadaceae; g__norank_f__Nitrosomonadaceae; s__uncultured_Oxalobacteraceae_bacterium_g__norank_f__Nitrosomonadaceae; OTU259	105	57	133	268	323	13	121	79	73	74	142	88	53	127	95	163	87	40	87	20	39	394	61
d__Bacteria; k__norank; p__Acidobacteria; c__Acidobacteria; o__norank_c__Acidobacteria; f__norank_c__Acidobacteria; g__norank_c__Acidobacteria; s__unclassified_g__norank_c__Acidobacteria; OTU3757	32	51	39	402	238	46	48	120	20	40	332	25	33	334	43	450	163	41	14	31	33	28	26
d__Bacteria; k__norank; p__Chloroflexi; c__Anaerolineae; o__Anaerolineales; f__Anaerolineaceae; g__norank_f__Anaerolineaceae; s__unclassified_g__norank_f__Anaerolineaceae; OTU2650	74	190	181	970	365	17	48	142	15	63	139	87	21	72	17	82	19	9	7	13	1	6	37
d__Bacteria; k__norank; p__Chloroflexi; c__KD4-96; o__norank_c__KD4-96; f__norank_c__KD4-96; g__norank_c__KD4-96; s__uncultured_Chloroflexi_bacterium_g__norank_c__KD4-96; OTU463	96	15	78	100	224	212	54	220	62	135	90	118	76	69	51	126	204	32	20	53	76	280	88
d__Bacteria; k__norank; p__Acidobacteria; c__Acidobacteria; o__Blastocatellales; f__Blastocatellaceae__Subgroup_4_; g__11-24; s__uncultured_Acidobacteria_bacterium_g__11-24; OTU993	10	15	11	144	255	26	51	50	14	17	354	25	35	1083	20	133	45	3	2	5	135	33	13
d__Bacteria; k__norank; p__Acidobacteria; c__Acidobacteria; o__Blastocatellales; f__Blastocatellaceae__Subgroup_4_; g__RB41; s__unclassified_g__RB41; OTU2250	11	51	20	756	285	19	31	65	3	9	266	27	11	436	20	155	14	71	4	31	72	90	15
d__Bacteria; k__norank; p__Acidobacteria; c__Acidobacteria; o__norank_c__Acidobacteria; f__norank_c__Acidobacteria; g__norank_c__Acidobacteria; s__unclassified_g__norank_c__Acidobacteria; OTU2487	34	41	32	981	554	21	30	37	13	33	62	12	6	80	30	196	76	130	11	39	6	6	15
d__Bacteria; k__norank; p__Acidobacteria; c__Acidobacteria; o__Subgroup_7; f__norank_o__Subgroup_7; g__norank_o__Subgroup_7; s__uncultured_bacterium_g__norank_o__Subgroup_7; OTU3759	26	59	7	165	76	15	11	58	8	11	352	13	35	490	17	778	214	5	9	8	18	45	4
d__Bacteria; k__norank; p__Proteobacteria; c__Alphaproteobacteria; o__Rhizobiales; f__Xanthobacteraceae; g__Variibacter; s__uncultured_proteobacterium_g__Variibacter; OTU3148	153	42	120	54	216	72	43	133	88	36	29	70	382	53	58	20	154	89	221	80	49	150	29
d__Bacteria; k__norank; p__Proteobacteria; c__Alphaproteobacteria; o__Rhizobiales; f__Xanthobacteraceae; g__Variibacter; s__unclassified_g__Variibacter; OTU3942	67	45	34	16	39	42	35	160	16	27	81	79	31	128	15	1269	101	18	42	11	36	25	2
d__Bacteria; k__norank; p__Proteobacteria; c__Betaproteobacteria; o__Nitrosomonadales; f__Nitrosomonadaceae; g__norank_f__Nitrosomonadaceae; s__unclassified_g__norank_f__Nitrosomonadaceae; OTU3211	60	117	45	352	105	42	87	155	29	84	60	168	92	99	66	210	117	111	112	64	36	1	52
d__Bacteria; k__norank; p__Chloroflexi; c__KD4-96; o__norank_c__KD4-96; f__norank_c__KD4-96; g__norank_c__KD4-96; s__unclassified_g__norank_c__KD4-96; OTU3735	20	104	2	57	15	34	27	89	21	10	236	27	30	181	10	940	173	29	11	38	69	65	36
d__Bacteria; k__norank; p__Firmicutes; c__Bacilli; o__Bacillales; f__Bacillaceae; g__Bacillus; s__Bacillus_circulans_g__Bacillus; OTU642	417	0	442	5	79	63	32	63	37	35	39	38	20	8	6	1	2	25	31	103	567	144	31
d__Bacteria; k__norank; p__Proteobacteria; c__Alphaproteobacteria; o__Rhizobiales; f__Rhodobiaceae; g__norank_f__Rhodobiaceae; s__uncultured_Rhodobiaceae_bacterium_g__norank_f__Rhodobiaceae; OTU39	117	37	32	73	189	60	34	93	26	33	131	90	35	56	42	146	47	192	177	167	219	141	24
d__Bacteria; k__norank; p__Nitrospirae; c__Nitrospira; o__norank_c__Nitrospira; f__norank_c__Nitrospira; g__Nitrospira; s__uncultured_candidate_division_SPAM_bacterium; OTU1827	13	5	2	352	297	19	13	17	3	20	626	3	17	217	9	361	55	1	3	5	31	9	5
d__Bacteria; k__norank; p__Chloroflexi; c__KD4-96; o__norank_c__KD4-96; f__norank_c__KD4-96; g__norank_c__KD4-96; s__unclassified_g__norank_c__KD4-96; OTU941	60	170	46	216	269	12	65	170	42	37	58	88	48	143	60	157	78	51	14	29	61	134	71
d__Bacteria; k__norank; p__Nitrospirae; c__Nitrospira; o__norank_c__Nitrospira; f__norank_c__Nitrospira; g__Nitrospira; s__unclassified_g__Nitrospira; OTU2678	99	94	39	119	289	92	76	152	88	41	105	48	32	129	70	305	77	35	35	43	36	6	32
d__Bacteria; k__norank; p__Chloroflexi; c__Anaerolineae; o__Anaerolineales; f__Anaerolineaceae; g__norank_f__Anaerolineaceae; s__unclassified_g__norank_f__Anaerolineaceae; OTU810	35	411	19	169	68	13	46	33	1	23	226	275	13	41	3	242	129	70	26	76	54	26	31
d__Bacteria; k__norank; p__Acidobacteria; c__Acidobacteria; o__norank_c__Acidobacteria; f__norank_c__Acidobacteria; g__norank_c__Acidobacteria; s__uncultivated_soil_bacterium_clone_C112; OTU3744	48	45	20	391	242	12	80	85	25	6	70	23	32	63	39	506	110	76	15	60	17	29	26
d__Bacteria; k__norank; p__Proteobacteria; c__Alphaproteobacteria; o__Rhizobiales; f__Hyphomicrobiaceae; g__Rhodoplanes; s__unclassified_g__Rhodoplanes; OTU3820	30	61	18	73	185	16	16	93	12	0	146	17	84	32	14	710	236	46	81	45	33	53	15
d__Bacteria; k__norank; p__Proteobacteria; c__Alphaproteobacteria; o__Sphingomonadales; f__unclassified_o__Sphingomonadales; g__unclassified_o__Sphingomonadales; s__unclassified_o__Sphingomonadales; OTU2490	65	73	78	739	205	1	67	44	39	16	68	26	23	128	39	144	78	37	30	7	10	7	18
d__Bacteria; k__norank; p__Chloroflexi; c__KD4-96; o__norank_c__KD4-96; f__norank_c__KD4-96; g__norank_c__KD4-96; s__uncultured_Chloroflexi_bacterium_g__norank_c__KD4-96; OTU3083	49	88	50	198	1059	0	34	49	22	11	22	36	20	55	9	115	0	15	4	29	12	17	45
d__Bacteria; k__norank; p__Acidobacteria; c__Acidobacteria; o__Blastocatellales; f__Blastocatellaceae__Subgroup_4_; g__RB41; s__unclassified_g__RB41; OTU4223	57	11	10	109	92	28	19	142	17	10	204	48	33	248	36	97	634	16	10	12	52	35	15
d__Bacteria; k__norank; p__Proteobacteria; c__Alphaproteobacteria; o__Sphingomonadales; f__Sphingomonadaceae; g__Sphingomonas; s__unclassified_g__Sphingomonas; OTU3047	56	25	25	316	644	39	42	48	59	24	60	58	44	79	22	42	62	27	80	29	70	36	17
d__Bacteria; k__norank; p__Firmicutes; c__Bacilli; o__Bacillales; f__Bacillaceae; g__Bacillus; s__unclassified_g__Bacillus; OTU677	1489	1	94	0	0	0	0	76	0	2	79	91	1	20	0	0	34	0	2	0	7	2	0
d__Bacteria; k__norank; p__Proteobacteria; c__Alphaproteobacteria; o__Rhizobiales; f__MNG7; g__norank_f__MNG7; s__uncultured_alpha_proteobacterium_g__norank_f__MNG7; OTU2517	41	53	45	502	251	3	19	16	29	13	46	28	56	182	56	147	162	77	51	32	14	8	40
d__Bacteria; k__norank; p__Acidobacteria; c__Acidobacteria; o__norank_c__Acidobacteria; f__norank_c__Acidobacteria; g__norank_c__Acidobacteria; s__unclassified_g__norank_c__Acidobacteria; OTU875	29	449	16	70	60	7	64	48	20	11	200	82	18	235	34	92	26	67	27	54	70	123	32
d__Bacteria; k__norank; p__Acidobacteria; c__Acidobacteria; o__norank_c__Acidobacteria; f__norank_c__Acidobacteria; g__norank_c__Acidobacteria; s__unclassified_g__norank_c__Acidobacteria; OTU2503	3	37	8	654	293	1	9	22	10	4	167	7	4	249	2	144	2	51	16	34	27	46	7
d__Bacteria; k__norank; p__Proteobacteria; c__Alphaproteobacteria; o__Rhizobiales; f__Xanthobacteraceae; g__norank_f__Xanthobacteraceae; s__uncultured_bacterium_g__norank_f__Xanthobacteraceae; OTU25	84	51	113	315	89	21	48	133	24	66	52	90	33	89	48	42	53	124	54	70	98	33	45
d__Bacteria; k__norank; p__Gemmatimonadetes; c__Gemmatimonadetes; o__Gemmatimonadales; f__Gemmatimonadaceae; g__norank_f__Gemmatimonadaceae; s__uncultured_Gemmatimonadales_bacterium_g__norank; OTU371	94	28	181	224	119	46	42	107	77	38	68	74	38	34	78	29	34	69	69	79	77	89	80
d__Bacteria; k__norank; p__Acidobacteria; c__Acidobacteria; o__Blastocatellales; f__Blastocatellaceae__Subgroup_4_; g__11-24; s__unclassified_g__11-24; OTU3497	33	58	13	200	15	55	70	53	20	28	257	34	46	279	60	295	121	13	10	12	31	41	27
d__Bacteria; k__norank; p__Proteobacteria; c__Betaproteobacteria; o__Nitrosomonadales; f__Nitrosomonadaceae; g__norank_f__Nitrosomonadaceae; s__uncultured_beta_proteobacterium_g__norank_f__Nitrosomonadaceae; OTU3218	0	63	0	0	56	52	8	61	4	12	135	57	9	127	3	940	104	0	40	3	26	55	3
d__Bacteria; k__norank; p__Proteobacteria; c__Betaproteobacteria; o__Burkholderiales; f__Alcaligenaceae; g__norank_f__Alcaligenaceae; s__uncultured_beta_proteobacterium_g__norank_f__Alcaligenaceae; OTU4133	24	74	3	227	130	21	25	13	16	46	84	12	60	86	20	431	223	104	60	59	22	4	7
d__Bacteria; k__norank; p__Proteobacteria; c__Alphaproteobacteria; o__Rhizobiales; f__Methylobacteriaceae; g__norank_f__Methylobacteriaceae; s__uncultured_Rhizobiales_bacterium_g__norank_f__Methylobacteriaceae; OTU3567	24	157	0	143	47	59	40	30	21	12	106	24	159	254	20	367	143	35	36	10	24	3	29
d__Bacteria; k__norank; p__Chloroflexi; c__KD4-96; o__norank_c__KD4-96; f__norank_c__KD4-96; g__norank_c__KD4-96; s__uncultured_Chloroflexi_bacterium_g__norank_c__KD4-96; OTU2516	34	86	10	827	27	7	11	16	13	4	146	9	26	359	17	18	59	7	3	5	3	7	37
d__Bacteria; k__norank; p__Acidobacteria; c__Acidobacteria; o__norank_c__Acidobacteria; f__norank_c__Acidobacteria; g__norank_c__Acidobacteria; s__unclassified_g__norank_c__Acidobacteria; OTU3030	34	8	15	98	837	8	23	40	5	5	128	33	33	115	13	141	25	34	14	46	19	19	26
d__Bacteria; k__norank; p__Verrucomicrobia; c__Spartobacteria; o__Chthoniobacterales; f__DA101_soil_group; g__norank_f__DA101_soil_group; s__unclassified_g__norank_f__DA101_soil_group; OTU3848	82	19	4	117	22	37	52	137	22	1	249	51	0	127	44	547	49	2	5	11	21	61	28
d__Bacteria; k__norank; p__Proteobacteria; c__Alphaproteobacteria; o__Rhizobiales; f__Xanthobacteraceae; g__Variibacter; s__unclassified_g__Variibacter; OTU2167	12	28	70	724	147	15	22	54	35	17	24	20	14	52	23	52	15	134	54	59	65	26	9
d__Bacteria; k__norank; p__Verrucomicrobia; c__Spartobacteria; o__Chthoniobacterales; f__Xiphinematobacteraceae; g__Candidatus_Xiphinematobacter; s__uncultured_bacterium_g__Candidatus_Xiphinematobacter; OTU3506	114	24	35	227	57	19	29	95	14	18	97	146	4	28	21	297	72	178	10	66	29	21	19
d__Bacteria; k__norank; p__Acidobacteria; c__Acidobacteria; o__norank_c__Acidobacteria; f__norank_c__Acidobacteria; g__norank_c__Acidobacteria; s__unclassified_g__norank_c__Acidobacteria; OTU37	25	84	7	456	189	37	18	65	7	38	60	17	9	37	16	245	118	63	10	72	23	3	8
d__Bacteria; k__norank; p__Nitrospirae; c__Nitrospira; o__norank_c__Nitrospira; f__norank_c__Nitrospira; g__Nitrospira; s__uncultured_candidate_division_SPAM_bacterium; OTU2919	19	62	52	323	312	18	30	41	6	21	74	50	43	62	24	199	23	76	32	82	18	9	18
d__Bacteria; k__norank; p__Proteobacteria; c__Alphaproteobacteria; o__Rhizobiales; f__Bradyrhizobiaceae; g__Bradyrhizobium; s__unclassified_g__Bradyrhizobium; OTU439	188	4	35	125	81	89	61	95	105	225	23	81	38	12	22	2	60	117	102	21	17	43	40
d__Bacteria; k__norank; p__Actinobacteria; c__Actinobacteria; o__Solirubrobacterales; f__288-2; g__norank_f__288-2; s__uncultured_bacterium_g__norank_f__288-2; OTU166	79	22	41	91	148	29	34	57	24	45	21	71	24	25	31	42	27	245	175	114	155	19	56
d__Bacteria; k__norank; p__Actinobacteria; c__Actinobacteria; o__Frankiales; f__Sporichthyaceae; g__norank_f__Sporichthyaceae; s__uncultured_bacterium_g__norank_f__Sporichthyaceae; OTU325	79	22	98	47	179	48	54	80	50	60	8	86	66	9	50	60	41	88	188	40	70	77	72
d__Bacteria; k__norank; p__Acidobacteria; c__Acidobacteria; o__Blastocatellales; f__Blastocatellaceae__Subgroup_4_; g__RB41; s__unclassified_g__RB41; OTU1403	14	17	9	39	155	0	0	22	2	1	88	11	14	858	6	23	44	33	4	24	86	119	2
d__Bacteria; k__norank; p__unclassified_k__norank; c__unclassified_k__norank; o__unclassified_k__norank; f__unclassified_k__norank; g__unclassified_k__norank; s__unclassified_k__norank; OTU865	0	1534	0	0	0	0	0	0	0	0	37	0	0	0	0	0	0	0	0	0	0	0	0
d__Bacteria; k__norank; p__Acidobacteria; c__Acidobacteria; o__norank_c__Acidobacteria; f__norank_c__Acidobacteria; g__norank_c__Acidobacteria; s__uncultured_bacterium_DA008; OTU3006	6	16	7	166	1067	2	17	1	1	5	35	8	5	46	1	52	0	45	16	35	13	2	8
d__Bacteria; k__norank; p__Proteobacteria; c__Alphaproteobacteria; o__Rhizobiales; f__Phyllobacteriaceae; g__Mesorhizobium; s__Mesorhizobium_amorphae; OTU53	94	23	94	148	91	14	39	112	26	22	79	70	52	69	34	130	87	82	77	68	69	17	30
d__Bacteria; k__norank; p__Acidobacteria; c__Acidobacteria; o__norank_c__Acidobacteria; f__norank_c__Acidobacteria; g__norank_c__Acidobacteria; s__uncultured_bacterium_gp17; OTU3829	11	36	11	96	187	25	14	26	7	16	243	22	16	234	16	347	110	12	12	17	17	22	8
d__Bacteria; k__norank; p__Proteobacteria; c__Alphaproteobacteria; o__Rhizobiales; f__Xanthobacteraceae; g__Pseudolabrys; s__unclassified_g__Pseudolabrys; OTU475	61	10	43	47	142	112	22	86	28	49	59	63	80	24	21	177	79	42	57	24	33	201	15
d__Bacteria; k__norank; p__Acidobacteria; c__Acidobacteria; o__norank_c__Acidobacteria; f__norank_c__Acidobacteria; g__norank_c__Acidobacteria; s__uncultured_Acidobacteriales_bacterium_g__norank_c__Acidobacteria; OTU2965	22	9	25	274	411	34	26	30	17	8	137	15	10	273	21	9	9	16	7	31	24	43	12
d__Bacteria; k__norank; p__Verrucomicrobia; c__Spartobacteria; o__Chthoniobacterales; f__DA101_soil_group; g__norank_f__DA101_soil_group; s__unclassified_g__norank_f__DA101_soil_group; OTU427	66	8	1	59	17	158	159	144	34	136	278	62	1	92	76	37	26	2	2	1	27	21	47
d__Bacteria; k__norank; p__Proteobacteria; c__Alphaproteobacteria; o__Rhizobiales; f__JG34-KF-361; g__norank_f__JG34-KF-361; s__uncultured_alpha_proteobacterium_g__norank_f__JG34-KF-361; OTU3871	67	32	49	169	121	36	43	102	24	53	68	57	57	78	43	150	114	47	58	11	22	17	27
d__Bacteria; k__norank; p__Proteobacteria; c__Betaproteobacteria; o__TRA3-20; f__norank_o__TRA3-20; g__norank_o__TRA3-20; s__unclassified_g__norank_o__TRA3-20; OTU3222	28	15	35	232	102	51	78	83	24	19	59	71	27	111	19	161	50	115	52	41	31	11	18
d__Bacteria; k__norank; p__Proteobacteria; c__Gammaproteobacteria; o__Oceanospirillales; f__SAR86_clade; g__norank_f__SAR86_clade; s__unclassified_g__norank_f__SAR86_clade; OTU648	1419	0	0	0	0	0	0	0	0	0	0	0	0	0	0	0	0	0	0	0	0	0	0
d__Bacteria; k__norank; p__Actinobacteria; c__Actinobacteria; o__Micrococcales; f__Micrococcaceae; g__unclassified_f__Micrococcaceae; s__unclassified_f__Micrococcaceae; OTU3142	24	36	70	59	36	18	19	28	25	25	25	37	619	9	23	48	13	39	48	88	44	53	26
d__Bacteria; k__norank; p__Actinobacteria; c__Actinobacteria; o__Acidimicrobiales; f__OM1_clade; g__Candidatus_Actinomarina; s__uncultured_Acidimicrobineae_bacterium_g__Candidatus_Actinomarina; OTU761	1406	0	0	0	0	0	0	0	0	0	0	0	0	0	0	0	0	0	0	0	0	0	0
d__Bacteria; k__norank; p__Proteobacteria; c__Betaproteobacteria; o__SC-I-84; f__norank_o__SC-I-84; g__norank_o__SC-I-84; s__unclassified_g__norank_o__SC-I-84; OTU3878	29	27	17	92	87	35	42	48	14	35	91	26	43	77	25	319	156	23	62	41	74	30	9
d__Bacteria; k__norank; p__Chloroflexi; c__JG37-AG-4; o__norank_c__JG37-AG-4; f__norank_c__JG37-AG-4; g__norank_c__JG37-AG-4; s__unclassified_g__norank_c__JG37-AG-4; OTU1273	3	5	1	4	25	40	43	7	11	8	291	0	1	708	19	47	20	0	1	0	23	117	23
d__Bacteria; k__norank; p__Actinobacteria; c__Actinobacteria; o__Gaiellales; f__Gaiellaceae; g__Gaiella; s__uncultured_actinobacterium_g__Gaiella; OTU215	68	9	63	131	127	36	40	80	25	80	10	80	24	26	30	34	33	226	85	95	51	10	33
d__Bacteria; k__norank; p__Acidobacteria; c__Acidobacteria; o__norank_c__Acidobacteria; f__norank_c__Acidobacteria; g__norank_c__Acidobacteria; s__uncultured_Saccharibacillus_sp.; OTU2456	21	9	18	1026	115	0	4	13	1	4	0	7	1	21	2	0	5	72	2	48	3	0	5
d__Bacteria; k__norank; p__Proteobacteria; c__Alphaproteobacteria; o__Rhizobiales; f__Hyphomicrobiaceae; g__Pedomicrobium; s__uncultured_Hyphomicrobiaceae_bacterium_g__Pedomicrobium; OTU2890	72	20	57	77	132	40	54	97	29	43	9	92	37	82	46	48	28	131	73	75	50	27	52
d__Bacteria; k__norank; p__Acidobacteria; c__Acidobacteria; o__norank_c__Acidobacteria; f__norank_c__Acidobacteria; g__norank_c__Acidobacteria; s__uncultured_bacterium_270; OTU3619	10	16	5	15	47	15	8	53	24	3	111	10	44	147	7	499	86	10	16	35	34	168	5
d__Bacteria; k__norank; p__Acidobacteria; c__Acidobacteria; o__Acidobacteriales; f__Acidobacteriaceae__Subgroup_1_; g__norank_f__Acidobacteriaceae__Subgroup_1_; s__uncultured_Acidobacteriales_bacterium_g__norank_f__Acidobacteriaceae__Subgroup_1_; OTU303	42	0	27	5	86	95	102	63	24	34	61	36	47	173	95	69	12	1	9	7	70	230	61
d__Bacteria; k__norank; p__Nitrospirae; c__Nitrospira; o__norank_c__Nitrospira; f__norank_c__Nitrospira; g__Nitrospira; s__unclassified_g__Nitrospira; OTU2850	17	33	17	321	270	16	33	24	12	18	161	12	15	158	12	71	14	25	8	31	45	4	19
d__Bacteria; k__norank; p__Proteobacteria; c__Betaproteobacteria; o__Nitrosomonadales; f__Nitrosomonadaceae; g__norank_f__Nitrosomonadaceae; s__unclassified_g__norank_f__Nitrosomonadaceae; OTU456	37	17	15	68	131	153	81	15	38	65	13	61	52	17	32	76	152	44	105	45	49	50	10
d__Bacteria; k__norank; p__Actinobacteria; c__Actinobacteria; o__norank_c__Actinobacteria; f__norank_c__Actinobacteria; g__norank_c__Actinobacteria; s__uncultured_bacterium_g__norank_c__Actinobacteria; OTU68	115	8	109	68	24	26	61	72	41	56	10	51	35	10	63	35	14	153	14	141	85	37	79
d__Bacteria; k__norank; p__Acidobacteria; c__Acidobacteria; o__norank_c__Acidobacteria; f__norank_c__Acidobacteria; g__norank_c__Acidobacteria; s__unclassified_g__norank_c__Acidobacteria; OTU3832	23	35	12	438	114	12	22	23	2	19	38	10	18	81	15	280	97	19	10	12	9	3	11
d__Bacteria; k__norank; p__Nitrospirae; c__Nitrospira; o__norank_c__Nitrospira; f__norank_c__Nitrospira; g__Nitrospira; s__bacterium_WX65; OTU3825	13	44	4	332	130	12	11	18	7	24	99	7	9	108	14	301	49	34	9	39	21	5	11
d__Bacteria; k__norank; p__Proteobacteria; c__Alphaproteobacteria; o__Rhizobiales; f__Rhizobiales_Incertae_Sedis; g__Bauldia; s__unclassified_g__Bauldia; OTU3771	29	40	30	80	47	22	27	55	43	44	44	29	187	54	23	213	111	42	67	15	29	35	16
d__Bacteria; k__norank; p__Nitrospirae; c__Nitrospira; o__norank_c__Nitrospira; f__norank_c__Nitrospira; g__Nitrospira; s__unclassified_g__Nitrospira; OTU2056	40	69	6	529	80	27	47	16	23	69	9	25	18	17	36	201	2	9	8	6	4	0	30
d__Bacteria; k__norank; p__Actinobacteria; c__Actinobacteria; o__Corynebacteriales; f__Mycobacteriaceae; g__Mycobacterium; s__unclassified_g__Mycobacterium; OTU179	65	5	106	16	31	7	9	88	25	17	24	91	30	0	6	6	9	377	129	70	59	86	14
d__Bacteria; k__norank; p__Actinobacteria; c__Actinobacteria; o__Micromonosporales; f__Micromonosporaceae; g__unclassified_f__Micromonosporaceae; s__unclassified_f__Micromonosporaceae; OTU379	51	17	380	9	20	5	21	60	51	25	43	52	65	2	14	39	23	88	94	56	29	59	40
d__Bacteria; k__norank; p__Firmicutes; c__Bacilli; o__Lactobacillales; f__Streptococcaceae; g__Lactococcus; s__Lactococcus_piscium; OTU649	1058	0	35	0	0	2	1	45	3	0	20	76	0	0	3	0	0	0	0	0	0	0	0
d__Bacteria; k__norank; p__Actinobacteria; c__Actinobacteria; o__Micrococcales; f__Microbacteriaceae; g__Lysinimonas; s__unclassified_g__Lysinimonas; OTU92	40	43	66	59	110	13	15	69	40	14	21	39	161	10	39	57	35	64	40	38	35	199	17
d__Bacteria; k__norank; p__Proteobacteria; c__Alphaproteobacteria; o__SAR11_clade; f__Surface_1; g__Candidatus_Pelagibacter; s__unclassified_g__Candidatus_Pelagibacter; OTU713	1211	0	0	0	0	0	0	0	0	0	0	0	0	0	0	0	0	0	0	0	0	0	0
d__Bacteria; k__norank; p__Verrucomicrobia; c__Spartobacteria; o__Chthoniobacterales; f__DA101_soil_group; g__norank_f__DA101_soil_group; s__uncultured_Verrucomicrobia_bacterium_g__norank_f__DA101_soil_group; OTU1801	8	63	0	160	55	5	1	13	3	1	386	2	0	287	5	81	100	10	4	1	6	11	1
d__Bacteria; k__norank; p__Proteobacteria; c__Gammaproteobacteria; o__Xanthomonadales; f__norank_o__Xanthomonadales; g__norank_o__Xanthomonadales; s__unclassified_g__norank_o__Xanthomonadales; OTU3224	34	40	11	132	133	28	30	38	12	31	26	25	23	118	23	184	166	36	40	27	21	3	16
d__Bacteria; k__norank; p__Chloroflexi; c__JG37-AG-4; o__norank_c__JG37-AG-4; f__norank_c__JG37-AG-4; g__norank_c__JG37-AG-4; s__uncultured_bacterium_g__norank_c__JG37-AG-4; OTU2207	0	62	3	156	230	4	11	1	8	2	104	3	27	151	0	287	1	2	15	6	11	106	7
d__Bacteria; k__norank; p__Acidobacteria; c__Acidobacteria; o__Blastocatellales; f__Blastocatellaceae__Subgroup_4_; g__RB41; s__unclassified_g__RB41; OTU1054	9	22	6	112	55	8	6	26	10	8	216	3	29	316	17	148	68	13	3	18	44	41	8
d__Bacteria; k__norank; p__Proteobacteria; c__Betaproteobacteria; o__TRA3-20; f__norank_o__TRA3-20; g__norank_o__TRA3-20; s__uncultured_Rhodocyclaceae_bacterium_g__norank_o__TRA3-20; OTU3116	46	12	28	174	147	54	25	58	23	14	55	30	32	63	30	165	41	54	49	18	22	34	11
d__Bacteria; k__norank; p__Actinobacteria; c__Actinobacteria; o__norank_c__Actinobacteria; f__norank_c__Actinobacteria; g__norank_c__Actinobacteria; s__unclassified_g__norank_c__Actinobacteria; OTU3487	54	40	26	33	24	40	34	82	30	87	18	59	45	47	33	115	79	64	43	36	69	64	57
d__Bacteria; k__norank; p__Acidobacteria; c__Acidobacteria; o__norank_c__Acidobacteria; f__norank_c__Acidobacteria; g__norank_c__Acidobacteria; s__uncultivated_soil_bacterium_clone_C112; OTU2941	8	6	6	128	615	1	17	8	5	3	49	3	14	68	3	185	15	4	1	9	2	4	15
d__Bacteria; k__norank; p__Verrucomicrobia; c__Spartobacteria; o__Chthoniobacterales; f__DA101_soil_group; g__norank_f__DA101_soil_group; s__uncultured_Verrucomicrobia_bacterium_g__norank_f__DA101_soil_group; OTU3855	33	33	4	129	50	40	46	62	23	8	163	32	2	66	14	321	99	7	3	4	3	9	8
d__Bacteria; k__norank; p__Proteobacteria; c__Alphaproteobacteria; o__Rhodobacterales; f__Rhodobacteraceae; g__Planktomarina; s__unclassified_g__Planktomarina; OTU707	1142	0	0	0	0	0	0	0	0	0	0	0	0	0	0	0	0	0	0	0	0	0	0
d__Bacteria; k__norank; p__Chloroflexi; c__JG37-AG-4; o__norank_c__JG37-AG-4; f__norank_c__JG37-AG-4; g__norank_c__JG37-AG-4; s__uncultured_bacterium_g__norank_c__JG37-AG-4; OTU4194	35	39	12	4	21	92	10	75	7	4	314	35	31	12	50	113	153	0	6	0	34	82	11
d__Bacteria; k__norank; p__Actinobacteria; c__Actinobacteria; o__Solirubrobacterales; f__Solirubrobacteraceae; g__Solirubrobacter; s__uncultured_Solirubrobacter_sp._g__Solirubrobacter; OTU183	37	36	5	48	53	31	26	28	26	61	13	22	72	16	22	120	107	58	213	36	40	24	44
d__Bacteria; k__norank; p__Chloroflexi; c__TK10; o__norank_c__TK10; f__norank_c__TK10; g__norank_c__TK10; s__unclassified_g__norank_c__TK10; OTU3808	17	45	9	39	49	9	16	31	15	14	107	18	46	188	21	391	58	2	3	3	11	11	17
d__Bacteria; k__norank; p__Chloroflexi; c__Anaerolineae; o__Anaerolineales; f__Anaerolineaceae; g__norank_f__Anaerolineaceae; s__uncultured_sludge_bacterium_H39; OTU2999	53	129	33	202	221	2	12	48	10	12	28	36	31	30	13	121	42	30	9	20	13	3	12
d__Bacteria; k__norank; p__Proteobacteria; c__Betaproteobacteria; o__Burkholderiales; f__Comamonadaceae; g__unclassified_f__Comamonadaceae; s__unclassified_f__Comamonadaceae; OTU3443	24	23	10	29	109	22	37	52	18	27	66	35	29	46	3	313	148	23	33	22	8	10	10
d__Bacteria; k__norank; p__Proteobacteria; c__Alphaproteobacteria; o__Rhizobiales; f__Xanthobacteraceae; g__Variibacter; s__unclassified_g__Variibacter; OTU511	11	43	23	58	154	14	19	16	51	56	99	92	19	95	24	44	23	10	15	19	16	41	154
d__Bacteria; k__norank; p__Chloroflexi; c__Anaerolineae; o__Anaerolineales; f__Anaerolineaceae; g__norank_f__Anaerolineaceae; s__wastewater_metagenome_g__norank_f__Anaerolineaceae; OTU3011	44	7	62	14	214	10	13	32	24	22	37	60	95	67	8	221	22	12	28	22	27	37	10
d__Bacteria; k__norank; p__Acidobacteria; c__Acidobacteria; o__Subgroup_7; f__norank_o__Subgroup_7; g__norank_o__Subgroup_7; s__uncultured_bacterium_g__norank_o__Subgroup_7; OTU3752	19	14	5	189	196	5	17	18	3	9	81	20	3	140	26	110	45	12	8	22	56	84	4
d__Bacteria; k__norank; p__Gemmatimonadetes; c__Gemmatimonadetes; o__Gemmatimonadales; f__Gemmatimonadaceae; g__norank_f__Gemmatimonadaceae; s__unclassified_g__norank_f__Gemmatimonadaceae; OTU3239	49	33	56	123	68	12	46	55	29	25	64	29	81	120	39	74	53	17	4	5	18	19	32
d__Bacteria; k__norank; p__Actinobacteria; c__Actinobacteria; o__Acidimicrobiales; f__Acidimicrobiaceae; g__norank_f__Acidimicrobiaceae; s__uncultured_bacterium_g__norank_f__Acidimicrobiaceae; OTU3499	55	58	16	95	53	30	16	48	28	18	16	39	165	62	52	81	59	3	19	6	27	10	85
d__Bacteria; k__norank; p__Actinobacteria; c__Actinobacteria; o__Acidimicrobiales; f__norank_o__Acidimicrobiales; g__norank_o__Acidimicrobiales; s__unclassified_g__norank_o__Acidimicrobiales; OTU350	85	14	134	36	52	20	37	102	23	17	17	72	30	22	18	5	28	54	48	61	37	93	27
d__Bacteria; k__norank; p__Proteobacteria; c__Alphaproteobacteria; o__Sphingomonadales; f__Sphingomonadaceae; g__Sphingomonas; s__unclassified_g__Sphingomonas; OTU317	79	30	37	13	91	16	14	37	47	13	46	43	64	18	36	116	110	27	56	19	43	60	14
d__Bacteria; k__norank; p__Chloroflexi; c__JG30-KF-CM66; o__norank_c__JG30-KF-CM66; f__norank_c__JG30-KF-CM66; g__norank_c__JG30-KF-CM66; s__uncultured_Armatimonadetes_bacterium_g__norank_c__JG30-KF-CM66; OTU3809	15	53	0	126	64	10	10	28	9	7	143	12	18	177	10	232	32	8	19	2	24	23	3
d__Bacteria; k__norank; p__Gemmatimonadetes; c__Gemmatimonadetes; o__Gemmatimonadales; f__Gemmatimonadaceae; g__norank_f__Gemmatimonadaceae; s__unclassified_g__norank_f__Gemmatimonadaceae; OTU3014	29	17	30	57	205	36	34	58	18	30	33	42	69	61	31	139	46	3	15	11	24	18	15
d__Bacteria; k__norank; p__Chloroflexi; c__Gitt-GS-136; o__norank_c__Gitt-GS-136; f__norank_c__Gitt-GS-136; g__norank_c__Gitt-GS-136; s__unclassified_g__norank_c__Gitt-GS-136; OTU1923	29	17	21	404	72	3	15	33	4	33	6	7	18	7	21	25	21	101	23	93	25	9	27
d__Bacteria; k__norank; p__Cyanobacteria; c__Cyanobacteria; o__norank_c__Cyanobacteria; f__norank_c__Cyanobacteria; g__norank_c__Cyanobacteria; s__unclassified_g__norank_c__Cyanobacteria; OTU500	4	5	19	17	4	881	1	4	0	1	3	0	0	0	0	60	4	0	0	0	1	0	0
d__Bacteria; k__norank; p__Acidobacteria; c__Acidobacteria; o__norank_c__Acidobacteria; f__norank_c__Acidobacteria; g__norank_c__Acidobacteria; s__unclassified_g__norank_c__Acidobacteria; OTU4049	17	31	2	5	8	6	10	23	12	6	126	6	13	131	18	435	92	4	7	16	6	16	3
d__Bacteria; k__norank; p__Chloroflexi; c__Anaerolineae; o__Anaerolineales; f__Anaerolineaceae; g__norank_f__Anaerolineaceae; s__unclassified_g__norank_f__Anaerolineaceae; OTU1677	18	4	6	2	12	0	0	8	0	2	500	1	16	198	3	135	43	1	1	0	9	12	1
d__Bacteria; k__norank; p__Acidobacteria; c__Acidobacteria; o__Solibacterales; f__Solibacteraceae__Subgroup_3_; g__Candidatus_Solibacter; s__unclassified_g__Candidatus_Solibacter; OTU1059	16	14	7	15	42	14	32	78	42	27	83	23	33	205	23	102	41	4	35	23	38	67	8
d__Bacteria; k__norank; p__Proteobacteria; c__Alphaproteobacteria; o__Rhizobiales; f__Xanthobacteraceae; g__Variibacter; s__uncultured_Methylocystaceae_bacterium_g__Variibacter; OTU1617	26	34	10	112	41	10	17	42	9	30	220	49	58	45	18	95	58	4	43	2	34	3	11
d__Bacteria; k__norank; p__Chloroflexi; c__KD4-96; o__norank_c__KD4-96; f__norank_c__KD4-96; g__norank_c__KD4-96; s__uncultured_Chloroflexi_bacterium_g__norank_c__KD4-96; OTU1496	11	63	1	60	1	22	17	37	9	4	399	12	25	106	20	13	95	15	7	4	10	17	18
d__Bacteria; k__norank; p__Chloroflexi; c__S085; o__norank_c__S085; f__norank_c__S085; g__norank_c__S085; s__uncultured_bacterium_g__norank_c__S085; OTU2377	17	26	21	213	44	14	11	27	7	5	116	9	7	197	23	111	27	10	13	3	22	25	18
d__Bacteria; k__norank; p__Actinobacteria; c__Actinobacteria; o__Acidimicrobiales; f__Acidimicrobiaceae; g__norank_f__Acidimicrobiaceae; s__unclassified_g__norank_f__Acidimicrobiaceae; OTU174	57	91	61	124	36	9	33	36	14	53	16	40	39	15	29	23	70	54	60	49	27	5	22
d__Bacteria; k__norank; p__Actinobacteria; c__Actinobacteria; o__Micrococcales; f__Intrasporangiaceae; g__Oryzihumus; s__uncultured_bacterium_g__Oryzihumus; OTU286	3	9	14	12	20	2	2	8	13	6	3	15	11	3	10	13	15	6	31	8	8	743	8
d__Bacteria; k__norank; p__Acidobacteria; c__Acidobacteria; o__Subgroup_7; f__norank_o__Subgroup_7; g__norank_o__Subgroup_7; s__uncultured_bacterium_g__norank_o__Subgroup_7; OTU1836	7	70	0	80	34	6	0	5	8	2	328	0	6	160	8	82	68	9	17	3	37	28	4
d__Bacteria; k__norank; p__Actinobacteria; c__Actinobacteria; o__Micrococcales; f__Intrasporangiaceae; g__Oryzihumus; s__unclassified_g__Oryzihumus; OTU180	54	56	80	59	56	35	41	30	98	65	1	134	74	23	23	41	0	3	11	4	7	13	50
d__Bacteria; k__norank; p__Acidobacteria; c__Acidobacteria; o__norank_c__Acidobacteria; f__norank_c__Acidobacteria; g__norank_c__Acidobacteria; s__uncultured_Acidobacteriales_bacterium_g__norank_c__Acidobacteria; OTU3631	30	5	9	73	136	7	16	25	12	5	155	13	9	80	1	316	18	11	5	4	6	5	4
d__Bacteria; k__norank; p__Acidobacteria; c__Acidobacteria; o__Blastocatellales; f__Blastocatellaceae__Subgroup_4_; g__RB41; s__uncultured_bacterium_g__RB41; OTU1480	3	12	3	71	71	4	0	18	1	2	376	0	6	188	2	65	55	12	0	3	34	12	1
d__Bacteria; k__norank; p__Acidobacteria; c__Acidobacteria; o__Blastocatellales; f__Blastocatellaceae__Subgroup_4_; g__RB41; s__uncultured_soil_bacterium_g__RB41; OTU3327	19	18	0	48	28	5	2	37	5	8	182	10	12	189	3	269	20	3	3	11	40	22	4
d__Bacteria; k__norank; p__Actinobacteria; c__Actinobacteria; o__Corynebacteriales; f__Mycobacteriaceae; g__Mycobacterium; s__unclassified_g__Mycobacterium; OTU105	74	5	126	17	60	16	13	111	23	37	0	101	29	0	7	13	7	133	65	34	20	22	15
d__Bacteria; k__norank; p__Actinobacteria; c__Actinobacteria; o__Acidimicrobiales; f__norank_o__Acidimicrobiales; g__norank_o__Acidimicrobiales; s__uncultured_Acidimicrobineae_bacterium_g__norank; OTU65	44	20	64	28	75	22	22	45	22	24	22	41	30	21	26	48	42	24	68	31	18	167	18
d__Bacteria; k__norank; p__Chloroflexi; c__KD4-96; o__norank_c__KD4-96; f__norank_c__KD4-96; g__norank_c__KD4-96; s__unclassified_g__norank_c__KD4-96; OTU4054	9	1	2	1	3	0	22	21	4	2	22	1	11	13	6	726	14	5	6	14	12	20	4
d__Bacteria; k__norank; p__Proteobacteria; c__Alphaproteobacteria; o__Rhizobiales; f__Xanthobacteraceae; g__unclassified_f__Xanthobacteraceae; s__unclassified_f__Xanthobacteraceae; OTU479	41	5	15	2	107	134	35	125	16	66	20	72	42	4	16	31	80	24	21	8	18	19	16
d__Bacteria; k__norank; p__Proteobacteria; c__Alphaproteobacteria; o__Rhodospirillales; f__Rhodospirillales_Incertae_Sedis; g__Reyranella; s__uncultured_alpha_proteobacterium_g__Reyranella; OTU3783	51	17	30	73	86	22	18	60	27	23	21	40	49	14	12	115	65	47	40	20	29	40	17
d__Bacteria; k__norank; p__Acidobacteria; c__Acidobacteria; o__norank_c__Acidobacteria; f__norank_c__Acidobacteria; g__norank_c__Acidobacteria; s__unclassified_g__norank_c__Acidobacteria; OTU3731	16	19	0	31	33	9	22	15	4	8	64	5	4	72	9	542	33	0	2	8	5	3	10
d__Bacteria; k__norank; p__Proteobacteria; c__Betaproteobacteria; o__Nitrosomonadales; f__Nitrosomonadaceae; g__norank_f__Nitrosomonadaceae; s__uncultured_Burkholderiaceae_bacterium_g__norank_f__Nitrosomonadaceae; OTU3231	17	38	20	77	50	16	43	46	10	24	38	46	41	54	17	162	42	40	49	22	26	9	19
d__Bacteria; k__norank; p__Proteobacteria; c__Alphaproteobacteria; o__Rhizobiales; f__MNG7; g__norank_f__MNG7; s__uncultured_bacterium_g__norank_f__MNG7; OTU2144	43	25	17	337	56	10	37	22	15	13	49	23	9	46	57	6	28	35	10	6	9	3	41
d__Bacteria; k__norank; p__Proteobacteria; c__Betaproteobacteria; o__Burkholderiales; f__Alcaligenaceae; g__Achromobacter; s__unclassified_g__Achromobacter; OTU4138	42	21	2	108	70	1	0	3	0	0	212	3	0	189	0	203	43	0	0	0	0	0	0
d__Bacteria; k__norank; p__Chloroflexi; c__KD4-96; o__norank_c__KD4-96; f__norank_c__KD4-96; g__norank_c__KD4-96; s__uncultured_Chloroflexi_bacterium_g__norank_c__KD4-96; OTU3038	49	4	17	46	526	11	28	31	11	21	4	27	3	9	2	6	18	11	2	7	7	20	30
d__Bacteria; k__norank; p__Actinobacteria; c__Actinobacteria; o__Solirubrobacterales; f__Elev-16S-1332; g__norank_f__Elev-16S-1332; s__uncultured_Rubrobacteraceae_bacterium_g__norank_f__Elev-16S-1332; OTU31	15	3	94	14	30	19	13	79	21	36	7	55	41	9	13	43	5	135	40	88	62	22	39
d__Bacteria; k__norank; p__Chloroflexi; c__TK10; o__norank_c__TK10; f__norank_c__TK10; g__norank_c__TK10; s__uncultured_soil_bacterium_g__norank_c__TK10; OTU730	58	46	40	2	93	18	16	75	15	42	92	18	40	8	5	26	40	8	59	30	63	84	3
d__Bacteria; k__norank; p__Proteobacteria; c__Betaproteobacteria; o__Nitrosomonadales; f__Nitrosomonadaceae; g__norank_f__Nitrosomonadaceae; s__uncultured_Nitrosomonadaceae_bacterium_g__norank_f__Nitrosomonadaceae; OTU3110	12	14	17	37	102	38	17	23	11	15	40	15	87	89	4	41	24	25	68	24	34	131	12
d__Bacteria; k__norank; p__Actinobacteria; c__Actinobacteria; o__Pseudonocardiales; f__Pseudonocardiaceae; g__Pseudonocardia; s__uncultured_bacterium_g__Pseudonocardia; OTU4078	27	38	13	5	28	10	20	11	27	50	19	37	47	25	17	101	15	36	127	51	92	30	53
d__Bacteria; k__norank; p__Nitrospirae; c__Nitrospira; o__norank_c__Nitrospira; f__norank_c__Nitrospira; g__Nitrospira; s__uncultured_candidate_division_SPAM_bacterium; OTU842	14	111	15	180	68	10	48	17	11	14	1	25	15	17	24	57	5	25	16	22	112	53	17
d__Bacteria; k__norank; p__Chloroflexi; c__Gitt-GS-136; o__norank_c__Gitt-GS-136; f__norank_c__Gitt-GS-136; g__norank_c__Gitt-GS-136; s__uncultured_bacterium_g__norank_c__Gitt-GS-136; OTU3576	23	34	0	238	53	23	26	2	2	37	111	10	6	58	5	167	22	27	0	6	14	3	4
d__Bacteria; k__norank; p__Acidobacteria; c__Acidobacteria; o__Blastocatellales; f__Blastocatellaceae__Subgroup_4_; g__RB41; s__unclassified_g__RB41; OTU3353	15	12	9	46	76	3	7	29	2	3	90	15	12	42	5	350	61	7	9	12	37	27	1
d__Bacteria; k__norank; p__Proteobacteria; c__Alphaproteobacteria; o__Rhodospirillales; f__Rhodospirillaceae; g__norank_f__Rhodospirillaceae; s__uncultured_Acetobacteraceae_bacterium_g__norank_f__Rhodospirillaceae; OTU1342	14	7	44	206	100	9	20	54	16	19	4	44	4	80	28	28	22	35	32	32	51	2	19
d__Bacteria; k__norank; p__Actinobacteria; c__Actinobacteria; o__Gaiellales; f__Gaiellaceae; g__Gaiella; s__uncultured_bacterium_g__Gaiella; OTU206	39	15	20	21	50	24	30	49	19	50	18	60	13	29	20	66	21	61	41	91	86	17	29
d__Bacteria; k__norank; p__Latescibacteria; c__norank_p__Latescibacteria; o__norank_p__Latescibacteria; f__norank_p__Latescibacteria; g__norank_p__Latescibacteria; s__unclassified_g__norank_p__Latescibacteria; OTU2083	4	13	8	376	55	6	28	4	11	21	35	7	4	123	20	46	28	16	1	12	7	18	16
d__Bacteria; k__norank; p__Proteobacteria; c__Gammaproteobacteria; o__Pseudomonadales; f__Pseudomonadaceae; g__Pseudomonas; s__unclassified_g__Pseudomonas; OTU2575	14	6	16	245	169	12	5	4	3	4	6	6	129	8	17	43	15	51	72	14	8	11	0
d__Bacteria; k__norank; p__Actinobacteria; c__Actinobacteria; o__Gaiellales; f__Gaiellaceae; g__Gaiella; s__unclassified_g__Gaiella; OTU141	15	6	11	10	32	43	31	56	13	20	16	20	19	19	11	67	35	1	25	30	179	153	21
d__Bacteria; k__norank; p__Proteobacteria; c__Betaproteobacteria; o__Nitrosomonadales; f__Nitrosomonadaceae; g__norank_f__Nitrosomonadaceae; s__unclassified_g__norank_f__Nitrosomonadaceae; OTU4009	18	30	5	116	63	14	28	15	18	18	54	22	18	11	7	207	34	35	52	17	38	4	8
d__Bacteria; k__norank; p__Proteobacteria; c__Alphaproteobacteria; o__Rhizobiales; f__Phyllobacteriaceae; g__Mesorhizobium; s__unclassified_g__Mesorhizobium; OTU961	17	31	50	105	106	4	3	46	17	10	41	16	41	50	22	43	56	77	30	12	4	41	9
d__Bacteria; k__norank; p__Acidobacteria; c__Acidobacteria; o__Blastocatellales; f__Blastocatellaceae__Subgroup_4_; g__RB41; s__unclassified_g__RB41; OTU2208	12	7	11	428	108	0	1	9	0	1	18	8	4	77	3	56	3	16	7	33	18	11	0
d__Bacteria; k__norank; p__Chloroflexi; c__Anaerolineae; o__Anaerolineales; f__Anaerolineaceae; g__norank_f__Anaerolineaceae; s__uncultured_Caldilineaceae_bacterium_g__norank_f__Anaerolineaceae; OTU3974	22	45	44	35	43	1	20	50	22	6	95	43	56	61	9	167	20	16	10	18	7	7	33
d__Bacteria; k__norank; p__Cyanobacteria; c__Cyanobacteria; o__SubsectionI; f__FamilyI_o__SubsectionI; g__Synechococcus; s__unclassified_g__Synechococcus; OTU655	828	0	0	0	0	0	0	0	0	0	0	1	0	0	0	0	0	0	0	0	0	0	0
d__Bacteria; k__norank; p__Proteobacteria; c__Alphaproteobacteria; o__Rhizobiales; f__Xanthobacteraceae; g__Pseudolabrys; s__unclassified_g__Pseudolabrys; OTU474	24	6	4	0	16	256	12	36	17	21	35	12	34	67	13	55	41	10	17	11	4	125	5
d__Bacteria; k__norank; p__Proteobacteria; c__Gammaproteobacteria; o__Oceanospirillales; f__SAR86_clade; g__norank_f__SAR86_clade; s__unclassified_g__norank_f__SAR86_clade; OTU645	819	0	0	0	0	0	0	0	0	0	0	0	0	0	0	0	0	0	0	0	0	0	0
d__Bacteria; k__norank; p__Acidobacteria; c__Acidobacteria; o__norank_c__Acidobacteria; f__norank_c__Acidobacteria; g__norank_c__Acidobacteria; s__unclassified_g__norank_c__Acidobacteria; OTU2458	7	6	7	416	100	1	14	20	5	18	16	10	1	34	7	13	17	65	6	23	17	6	4
d__Bacteria; k__norank; p__Proteobacteria; c__Betaproteobacteria; o__Nitrosomonadales; f__Nitrosomonadaceae; g__norank_f__Nitrosomonadaceae; s__uncultured_delta_proteobacterium_g__norank_f__Nitrosomonadaceae; OTU1112	9	15	31	55	29	0	34	23	22	15	48	12	29	317	25	66	20	14	11	3	17	3	15
d__Bacteria; k__norank; p__Proteobacteria; c__Betaproteobacteria; o__TRA3-20; f__norank_o__TRA3-20; g__norank_o__TRA3-20; s__uncultured_soil_bacterium_g__norank_o__TRA3-20; OTU2674	23	19	49	219	93	11	20	49	16	17	16	22	18	28	16	39	22	68	22	25	5	3	10
d__Bacteria; k__norank; p__Actinobacteria; c__Actinobacteria; o__Gaiellales; f__Gaiellaceae; g__Gaiella; s__uncultured_actinobacterium_g__Gaiella; OTU3674	16	13	13	14	47	22	15	47	18	23	25	40	23	47	11	142	74	21	96	31	40	10	19
d__Bacteria; k__norank; p__Acidobacteria; c__Acidobacteria; o__Blastocatellales; f__Blastocatellaceae__Subgroup_4_; g__11-24; s__uncultured_Acidobacteriales_bacterium_g__11-24; OTU2898	12	3	2	111	268	7	7	2	7	2	99	5	5	156	15	1	4	8	1	6	40	26	17
d__Bacteria; k__norank; p__Proteobacteria; c__Deltaproteobacteria; o__Desulfurellales; f__Desulfurellaceae; g__H16; s__uncultured_Desulfuromonadales_bacterium_g__H16; OTU1201	3	4	6	125	91	1	8	21	2	5	29	4	5	207	7	15	2	105	31	60	45	24	2
d__Bacteria; k__norank; p__Proteobacteria; c__Alphaproteobacteria; o__Rhizobiales; f__Rhizobiales_Incertae_Sedis; g__Rhizomicrobium; s__unclassified_g__Rhizomicrobium; OTU155	56	10	27	38	66	48	10	41	48	6	12	24	21	16	18	60	33	14	84	19	15	124	10
d__Bacteria; k__norank; p__Actinobacteria; c__Actinobacteria; o__Micrococcales; f__Intrasporangiaceae; g__Oryzihumus; s__unclassified_g__Oryzihumus; OTU4206	6	4	4	0	8	3	0	13	2	3	13	6	17	2	0	8	60	70	196	95	98	181	0
d__Bacteria; k__norank; p__Proteobacteria; c__Betaproteobacteria; o__Nitrosomonadales; f__Nitrosomonadaceae; g__norank_f__Nitrosomonadaceae; s__unclassified_g__norank_f__Nitrosomonadaceae; OTU4159	16	24	23	37	69	36	30	75	4	11	25	18	36	69	4	171	83	10	21	6	15	3	1
d__Bacteria; k__norank; p__Proteobacteria; c__Alphaproteobacteria; o__Rhodospirillales; f__DA111; g__norank_f__DA111; s__uncultured_alpha_proteobacterium_g__norank_f__DA111; OTU2868	29	9	23	107	132	45	23	67	14	29	11	53	21	46	18	22	22	15	11	4	8	56	12
d__Bacteria; k__norank; p__Proteobacteria; c__Alphaproteobacteria; o__Rhizobiales; f__KF-JG30-B3; g__norank_f__KF-JG30-B3; s__uncultured_bacterium_g__norank_f__KF-JG30-B3; OTU2532	35	6	39	156	68	38	15	61	15	31	23	53	9	32	24	4	15	32	21	24	18	28	19
d__Bacteria; k__norank; p__Actinobacteria; c__Actinobacteria; o__Acidimicrobiales; f__norank_o__Acidimicrobiales; g__norank_o__Acidimicrobiales; s__uncultured_Ferrimicrobium_sp._g__norank; OTU121	46	13	62	24	63	23	21	36	19	26	0	44	14	7	22	34	20	78	92	36	35	28	23
d__Bacteria; k__norank; p__Acidobacteria; c__Acidobacteria; o__norank_c__Acidobacteria; f__norank_c__Acidobacteria; g__norank_c__Acidobacteria; s__Acidobacteria_bacterium_CB_286339; OTU2060	26	20	0	356	186	0	7	27	2	7	0	5	3	4	4	4	42	40	2	23	2	0	1
d__Bacteria; k__norank; p__Proteobacteria; c__Alphaproteobacteria; o__Rhizobiales; f__Rhizobiales_Incertae_Sedis; g__Nordella; s__uncultured_bacterium_g__Nordella; OTU477	43	11	21	77	58	39	59	48	14	33	7	51	15	35	43	47	21	24	14	22	32	7	36
d__Bacteria; k__norank; p__Acidobacteria; c__Acidobacteria; o__norank_c__Acidobacteria; f__norank_c__Acidobacteria; g__norank_c__Acidobacteria; s__uncultivated_soil_bacterium_clone_C112; OTU1258	0	15	0	403	40	0	6	4	6	5	17	0	6	99	7	78	22	23	1	12	4	4	3
d__Bacteria; k__norank; p__Proteobacteria; c__Alphaproteobacteria; o__Sphingomonadales; f__unclassified_o__Sphingomonadales; g__unclassified_o__Sphingomonadales; s__unclassified_o__Sphingomonadales; OTU459	39	7	9	0	82	161	19	49	32	32	19	65	27	28	13	27	75	17	26	7	8	7	3
d__Bacteria; k__norank; p__Actinobacteria; c__Actinobacteria; o__Acidimicrobiales; f__norank_o__Acidimicrobiales; g__norank_o__Acidimicrobiales; s__uncultured_Acidothermaceae_bacterium; OTU242	26	15	50	10	39	12	8	49	26	15	21	32	39	11	11	40	29	22	95	29	46	85	12
d__Bacteria; k__norank; p__Acidobacteria; c__Acidobacteria; o__Subgroup_7; f__norank_o__Subgroup_7; g__norank_o__Subgroup_7; s__unclassified_g__norank_o__Subgroup_7; OTU1784	10	9	4	13	7	11	3	12	10	4	233	5	22	100	6	164	68	10	0	2	13	6	5
d__Bacteria; k__norank; p__Acidobacteria; c__Acidobacteria; o__Blastocatellales; f__Blastocatellaceae__Subgroup_4_; g__RB41; s__uncultured_bacterium_g__RB41; OTU2152	6	17	2	143	78	0	0	13	0	1	102	3	12	160	3	79	53	18	4	2	6	12	0
d__Bacteria; k__norank; p__Actinobacteria; c__Actinobacteria; o__Acidimicrobiales; f__norank_o__Acidimicrobiales; g__norank_o__Acidimicrobiales; s__uncultured_Ferrimicrobium_sp._g__norank; OTU930	24	27	24	29	42	21	23	44	34	12	2	38	18	7	26	22	13	35	56	24	57	121	13
d__Bacteria; k__norank; p__Proteobacteria; c__Gammaproteobacteria; o__Xanthomonadales; f__Xanthomonadaceae; g__Stenotrophomonas; s__unclassified_g__Stenotrophomonas; OTU639	152	60	6	71	96	12	1	16	2	3	101	10	1	86	8	34	50	0	0	0	0	0	1
d__Bacteria; k__norank; p__Actinobacteria; c__Actinobacteria; o__Micrococcales; f__Microbacteriaceae; g__norank_f__Microbacteriaceae; s__uncultured_actinobacterium_g__norank_f__Microbacteriaceae; OTU750	540	1	13	2	18	0	0	6	1	2	0	0	86	0	0	1	6	21	6	3	1	1	0
d__Bacteria; k__norank; p__Acidobacteria; c__Acidobacteria; o__norank_c__Acidobacteria; f__norank_c__Acidobacteria; g__norank_c__Acidobacteria; s__uncultured_bacterium_259; OTU2979	19	6	3	214	242	7	11	11	7	8	9	3	7	35	7	25	47	27	1	9	2	3	3
d__Bacteria; k__norank; p__Proteobacteria; c__Alphaproteobacteria; o__Rickettsiales; f__SAR116_clade; g__norank_f__SAR116_clade; s__alpha_proteobacterium_SCGC_AAA015-N04; OTU710	701	0	0	0	0	0	0	0	0	0	0	0	0	0	0	0	0	0	0	0	0	0	0
d__Bacteria; k__norank; p__Actinobacteria; c__Actinobacteria; o__Frankiales; f__Geodermatophilaceae; g__Blastococcus; s__uncultured_Blastococcus_sp._g__Blastococcus; OTU3303	45	8	52	41	15	6	24	42	37	30	14	52	27	0	20	64	6	71	26	43	15	1	58
d__Bacteria; k__norank; p__Acidobacteria; c__Acidobacteria; o__Solibacterales; f__Solibacteraceae__Subgroup_3_; g__unclassified_f__Solibacteraceae__Subgroup_3_; s__unclassified_f__Solibacteraceae__Subgroup_3_; OTU304	27	4	19	12	49	30	7	40	18	16	34	26	32	27	10	63	19	8	22	8	22	199	5
d__Bacteria; k__norank; p__Acidobacteria; c__Acidobacteria; o__Blastocatellales; f__Blastocatellaceae__Subgroup_4_; g__Stenotrophobacter; s__uncultured_Acidobacteria_bacterium_g__Stenotrophobacter; OTU4204	27	15	8	31	50	14	11	35	27	16	91	20	16	71	28	14	146	18	12	8	3	27	7
d__Bacteria; k__norank; p__Acidobacteria; c__Acidobacteria; o__Blastocatellales; f__Blastocatellaceae__Subgroup_4_; g__RB41; s__unclassified_g__RB41; OTU2163	0	8	0	138	64	2	4	6	3	3	168	9	3	40	2	45	17	16	7	3	106	46	1
d__Bacteria; k__norank; p__Acidobacteria; c__Acidobacteria; o__norank_c__Acidobacteria; f__norank_c__Acidobacteria; g__norank_c__Acidobacteria; s__uncultured_Acidobacteria_bacterium_g__norank_c__Acidobacteria; OTU3562	12	22	3	101	40	8	7	16	5	2	62	6	7	92	5	214	21	20	5	12	6	14	6
d__Bacteria; k__norank; p__Nitrospirae; c__Nitrospira; o__norank_c__Nitrospira; f__norank_c__Nitrospira; g__Nitrospira; s__unclassified_g__Nitrospira; OTU3728	7	23	5	127	37	7	19	20	4	4	79	17	15	40	8	202	30	11	8	5	7	0	8
d__Bacteria; k__norank; p__Actinobacteria; c__Actinobacteria; o__Propionibacteriales; f__Propionibacteriaceae; g__Microlunatus; s__unclassified_g__Microlunatus; OTU126	76	12	22	3	7	23	19	41	20	19	10	48	17	0	12	13	9	68	16	122	49	29	47
d__Bacteria; k__norank; p__Chloroflexi; c__Anaerolineae; o__Anaerolineales; f__Anaerolineaceae; g__norank_f__Anaerolineaceae; s__unclassified_g__norank_f__Anaerolineaceae; OTU880	11	471	2	0	2	0	4	0	0	2	9	39	5	38	0	1	8	13	13	20	22	13	0
d__Bacteria; k__norank; p__Actinobacteria; c__Actinobacteria; o__Streptomycetales; f__Streptomycetaceae; g__Streptomyces; s__unclassified_g__Streptomyces; OTU1460	23	1	53	12	58	4	5	34	8	5	30	24	4	0	7	12	0	147	52	69	37	81	7
d__Bacteria; k__norank; p__Proteobacteria; c__Alphaproteobacteria; o__Rhizobiales; f__KF-JG30-B3; g__norank_f__KF-JG30-B3; s__unclassified_g__norank_f__KF-JG30-B3; OTU3797	19	10	8	34	68	32	41	27	13	1	41	18	17	41	11	194	18	10	13	4	12	31	7
d__Bacteria; k__norank; p__Nitrospirae; c__Nitrospira; o__norank_c__Nitrospira; f__norank_c__Nitrospira; g__Nitrospira; s__uncultured_candidate_division_SPAM_bacterium; OTU1061	0	0	0	13	6	0	0	0	0	0	54	0	3	525	1	44	0	3	2	0	10	5	0
d__Bacteria; k__norank; p__Proteobacteria; c__Betaproteobacteria; o__SC-I-84; f__norank_o__SC-I-84; g__norank_o__SC-I-84; s__uncultured_Rhodocyclaceae_bacterium_g__norank_o__SC-I-84; OTU1202	7	0	6	76	51	15	24	26	10	14	94	15	6	138	29	40	5	8	7	16	38	26	12
d__Bacteria; k__norank; p__Bacteroidetes; c__Cytophagia; o__Cytophagales; f__Cytophagaceae; g__norank_f__Cytophagaceae; s__unclassified_g__norank_f__Cytophagaceae; OTU262	24	21	19	30	47	33	13	59	7	8	39	43	13	40	6	69	34	20	64	22	11	33	2
d__Bacteria; k__norank; p__Proteobacteria; c__Alphaproteobacteria; o__Rhizobiales; f__Phyllobacteriaceae; g__Mesorhizobium; s__Mesorhizobium_tianshanense; OTU2866	29	0	41	78	118	4	3	24	8	8	8	35	7	4	8	63	8	57	53	22	28	39	9
d__Bacteria; k__norank; p__Chloroflexi; c__TK10; o__norank_c__TK10; f__norank_c__TK10; g__norank_c__TK10; s__uncultured_soil_bacterium_g__norank_c__TK10; OTU1852	10	42	30	156	53	8	12	25	15	7	21	19	11	68	16	34	28	11	9	10	6	13	35
d__Bacteria; k__norank; p__Proteobacteria; c__Betaproteobacteria; o__Methylophilales; f__Methylophilaceae; g__OM43_clade; s__unclassified_g__OM43_clade; OTU647	630	0	0	0	0	0	0	0	0	0	0	0	0	0	0	0	0	0	0	0	0	0	0
d__Bacteria; k__norank; p__Chloroflexi; c__KD4-96; o__norank_c__KD4-96; f__norank_c__KD4-96; g__norank_c__KD4-96; s__unclassified_g__norank_c__KD4-96; OTU2542	12	33	8	175	40	11	13	24	9	16	63	12	12	50	6	47	36	5	7	5	14	20	11
d__Bacteria; k__norank; p__Proteobacteria; c__Alphaproteobacteria; o__Rhizobiales; f__Hyphomicrobiaceae; g__Devosia; s__unclassified_g__Devosia; OTU544	15	18	29	14	3	14	16	9	49	19	15	11	23	30	32	51	32	62	81	18	22	50	15
d__Bacteria; k__norank; p__Acidobacteria; c__Acidobacteria; o__norank_c__Acidobacteria; f__norank_c__Acidobacteria; g__norank_c__Acidobacteria; s__unclassified_g__norank_c__Acidobacteria; OTU1930	6	0	12	279	122	4	12	24	6	13	19	9	0	8	13	16	0	37	3	24	6	1	13
d__Bacteria; k__norank; p__Acidobacteria; c__Acidobacteria; o__Subgroup_7; f__norank_o__Subgroup_7; g__norank_o__Subgroup_7; s__uncultured_bacterium_g__norank_o__Subgroup_7; OTU3785	2	3	1	33	16	7	12	12	0	2	100	7	9	96	1	224	18	1	0	3	36	41	0
d__Bacteria; k__norank; p__Acidobacteria; c__Acidobacteria; o__norank_c__Acidobacteria; f__norank_c__Acidobacteria; g__norank_c__Acidobacteria; s__unclassified_g__norank_c__Acidobacteria; OTU1188	0	23	0	34	19	3	6	6	5	2	103	2	8	239	11	85	22	11	4	10	14	12	1
d__Bacteria; k__norank; p__Acidobacteria; c__Acidobacteria; o__norank_c__Acidobacteria; f__norank_c__Acidobacteria; g__norank_c__Acidobacteria; s__Acidobacteria_bacterium_LWH4; OTU2107	10	23	9	221	107	1	5	22	10	11	21	4	9	5	10	38	53	24	4	14	6	0	11
d__Bacteria; k__norank; p__Proteobacteria; c__Alphaproteobacteria; o__Rhizobiales; f__Rhizobiaceae; g__Rhizobium; s__unclassified_g__Rhizobium; OTU1551	21	5	33	47	49	7	2	11	14	10	43	14	172	3	9	2	9	23	78	8	23	30	3
d__Bacteria; k__norank; p__Proteobacteria; c__Alphaproteobacteria; o__Caulobacterales; f__Caulobacteraceae; g__Phenylobacterium; s__unclassified_g__Phenylobacterium; OTU2857	21	6	13	97	127	6	24	32	22	14	15	20	11	18	14	41	36	24	28	13	10	7	17
d__Bacteria; k__norank; p__Proteobacteria; c__Betaproteobacteria; o__Nitrosomonadales; f__Nitrosomonadaceae; g__norank_f__Nitrosomonadaceae; s__unclassified_g__norank_f__Nitrosomonadaceae; OTU4018	7	12	1	27	22	4	23	17	24	4	59	13	37	119	9	129	25	11	24	7	20	8	13
d__Bacteria; k__norank; p__Bacteroidetes; c__Sphingobacteriia; o__Sphingobacteriales; f__Chitinophagaceae; g__Vibrionimonas; s__uncultured_bacterium_g__Vibrionimonas; OTU417	4	7	0	45	46	21	85	0	37	10	24	0	1	126	85	90	29	0	0	0	0	0	3
d__Bacteria; k__norank; p__Acidobacteria; c__Acidobacteria; o__Acidobacteriales; f__Acidobacteriaceae__Subgroup_1_; g__norank_f__Acidobacteriaceae__Subgroup_1_; s__uncultured_Acidobacteriaceae_bacterium_g__norank_f__Acidobacteriaceae__Subgroup_1_; OTU1809	9	20	11	7	13	33	2	6	27	8	90	7	66	83	15	95	46	1	8	0	6	53	6
d__Bacteria; k__norank; p__Proteobacteria; c__Gammaproteobacteria; o__Xanthomonadales; f__Xanthomonadales_Incertae_Sedis; g__norank_f__Xanthomonadales_Incertae_Sedis; s__uncultured_gamma_proteobacterium_g__norank_f__Xanthomonadales_Incertae_Sedis; OTU2769	17	17	5	131	101	15	16	21	15	22	4	14	8	20	13	45	29	28	13	39	18	2	15
d__Bacteria; k__norank; p__Actinobacteria; c__Actinobacteria; o__Solirubrobacterales; f__Solirubrobacteraceae; g__Solirubrobacter; s__uncultured_bacterium_g__Solirubrobacter; OTU145	40	7	39	41	76	14	24	37	15	27	2	35	11	5	12	4	19	53	52	39	14	9	33
d__Bacteria; k__norank; p__Proteobacteria; c__Betaproteobacteria; o__SC-I-84; f__norank_o__SC-I-84; g__norank_o__SC-I-84; s__uncultured_Nitrosomonadaceae_bacterium_g__norank_o__SC-I-84; OTU4091	22	32	8	37	33	13	11	18	18	6	16	11	14	9	5	116	81	7	64	30	20	28	5
d__Bacteria; k__norank; p__Proteobacteria; c__Betaproteobacteria; o__Nitrosomonadales; f__Nitrosomonadaceae; g__norank_f__Nitrosomonadaceae; s__uncultured_Nitrosomonadaceae_bacterium_g__norank_f__Nitrosomonadaceae; OTU2844	12	9	7	8	26	29	8	25	11	10	76	15	58	43	10	93	22	4	26	14	52	32	13
d__Bacteria; k__norank; p__Proteobacteria; c__Alphaproteobacteria; o__Rhizobiales; f__A0839; g__norank_f__A0839; s__uncultured_proteobacterium_g__norank_f__A0839; OTU3133	19	8	11	61	85	12	20	41	14	15	22	21	59	28	17	29	30	19	36	6	11	20	19
d__Bacteria; k__norank; p__Actinobacteria; c__Actinobacteria; o__Solirubrobacterales; f__Solirubrobacteraceae; g__Solirubrobacter; s__unclassified_g__Solirubrobacter; OTU35	18	4	37	18	65	5	6	56	1	12	8	18	7	1	8	8	10	140	94	41	15	19	9
d__Bacteria; k__norank; p__Acidobacteria; c__Acidobacteria; o__norank_c__Acidobacteria; f__norank_c__Acidobacteria; g__norank_c__Acidobacteria; s__unclassified_g__norank_c__Acidobacteria; OTU3814	6	6	0	34	62	1	6	5	2	2	42	2	8	85	5	276	31	2	4	6	8	5	2
d__Bacteria; k__norank; p__Actinobacteria; c__Actinobacteria; o__Acidimicrobiales; f__OM1_clade; g__norank_f__OM1_clade; s__unclassified_g__norank_f__OM1_clade; OTU1941	33	18	33	257	24	5	9	12	15	14	0	19	19	9	31	13	10	37	10	8	0	1	22
d__Bacteria; k__norank; p__Acidobacteria; c__Acidobacteria; o__norank_c__Acidobacteria; f__norank_c__Acidobacteria; g__norank_c__Acidobacteria; s__uncultured_bacterium_gp17; OTU2076	4	21	11	90	41	10	7	23	11	1	113	4	14	51	3	119	25	9	5	8	21	3	3
d__Bacteria; k__norank; p__Acidobacteria; c__Acidobacteria; o__norank_c__Acidobacteria; f__norank_c__Acidobacteria; g__norank_c__Acidobacteria; s__unclassified_g__norank_c__Acidobacteria; OTU834	17	35	5	112	49	14	12	25	7	5	29	19	11	38	16	51	26	15	5	32	47	19	4
d__Bacteria; k__norank; p__Bacteroidetes; c__Sphingobacteriia; o__Sphingobacteriales; f__Chitinophagaceae; g__Terrimonas; s__uncultured_bacterium_g__Terrimonas; OTU22	33	5	5	74	15	19	11	20	15	5	25	29	6	64	17	28	90	16	21	71	14	6	1
d__Bacteria; k__norank; p__Proteobacteria; c__Alphaproteobacteria; o__Rhizobiales; f__Hyphomicrobiaceae; g__Hyphomicrobium; s__unclassified_g__Hyphomicrobium; OTU1335	13	7	29	43	56	22	8	42	24	12	31	23	24	55	12	29	24	10	34	14	24	41	8
d__Bacteria; k__norank; p__Actinobacteria; c__Actinobacteria; o__Gaiellales; f__norank_o__Gaiellales; g__norank_o__Gaiellales; s__uncultured_bacterium_g__norank_o__Gaiellales; OTU187	25	8	35	18	24	12	10	51	22	19	14	13	30	11	5	19	26	19	71	18	53	65	16
d__Bacteria; k__norank; p__Parcubacteria; c__norank_p__Parcubacteria; o__norank_p__Parcubacteria; f__norank_p__Parcubacteria; g__norank_p__Parcubacteria; s__uncultured_bacterium_g__norank_p__Parcubacteria; OTU3172	0	20	3	16	11	11	7	2	4	4	87	5	5	41	0	281	21	3	5	2	8	45	1
d__Bacteria; k__norank; p__Actinobacteria; c__Actinobacteria; o__norank_c__Actinobacteria; f__norank_c__Actinobacteria; g__norank_c__Actinobacteria; s__unclassified_g__norank_c__Actinobacteria; OTU69	28	17	58	11	14	19	24	49	22	27	5	44	18	27	19	13	20	26	14	25	31	39	30
d__Bacteria; k__norank; p__Proteobacteria; c__Alphaproteobacteria; o__Rhizobiales; f__JG34-KF-361; g__norank_f__JG34-KF-361; s__uncultured_alpha_proteobacterium_g__norank_f__JG34-KF-361; OTU109	31	19	21	246	71	6	8	5	10	5	3	20	3	10	10	4	22	44	9	20	2	1	8
d__Bacteria; k__norank; p__Chloroflexi; c__JG30-KF-CM66; o__norank_c__JG30-KF-CM66; f__norank_c__JG30-KF-CM66; g__norank_c__JG30-KF-CM66; s__uncultured_bacterium_g__norank_c__JG30-KF-CM66; OTU3687	4	4	0	24	0	1	5	7	0	0	15	1	2	27	1	481	4	0	0	0	1	0	1
d__Bacteria; k__norank; p__Acidobacteria; c__Acidobacteria; o__Solibacterales; f__Solibacteraceae__Subgroup_3_; g__Candidatus_Solibacter; s__uncultured_Acidobacteria_bacterium_g__Candidatus_Solibacter; OTU4100	26	17	13	38	21	11	15	31	15	6	17	17	33	85	12	76	34	17	33	10	18	27	5
d__Bacteria; k__norank; p__Acidobacteria; c__Acidobacteria; o__Subgroup_7; f__norank_o__Subgroup_7; g__norank_o__Subgroup_7; s__uncultured_bacterium_g__norank_o__Subgroup_7; OTU2854	13	5	0	175	120	2	7	7	4	7	19	7	1	35	3	61	29	18	9	16	18	12	1
d__Bacteria; k__norank; p__Actinobacteria; c__Actinobacteria; o__Acidimicrobiales; f__Acidimicrobiaceae; g__Ilumatobacter; s__uncultured_bacterium_g__Ilumatobacter; OTU1944	51	16	26	69	27	11	32	46	14	37	4	39	8	6	29	21	47	30	11	19	7	0	17
d__Bacteria; k__norank; p__Proteobacteria; c__Betaproteobacteria; o__Nitrosomonadales; f__Nitrosomonadaceae; g__norank_f__Nitrosomonadaceae; s__unclassified_g__norank_f__Nitrosomonadaceae; OTU2137	4	20	31	92	51	6	16	16	6	23	12	18	25	11	11	61	33	19	40	36	16	12	6
d__Bacteria; k__norank; p__Actinobacteria; c__Actinobacteria; o__Corynebacteriales; f__Mycobacteriaceae; g__Mycobacterium; s__unclassified_g__Mycobacterium; OTU176	34	3	40	8	36	18	19	32	19	27	1	34	13	2	8	30	6	57	68	26	29	34	20
d__Bacteria; k__norank; p__Chloroflexi; c__S085; o__norank_c__S085; f__norank_c__S085; g__norank_c__S085; s__uncultured_soil_bacterium_g__norank_c__S085; OTU996	0	29	2	47	32	7	4	5	2	4	20	1	3	334	9	8	21	4	13	7	3	5	2
d__Bacteria; k__norank; p__Acidobacteria; c__Acidobacteria; o__norank_c__Acidobacteria; f__norank_c__Acidobacteria; g__norank_c__Acidobacteria; s__uncultured_bacterium_DA008; OTU783	18	1	10	8	10	25	26	291	2	21	16	23	1	34	1	5	30	10	4	3	10	5	3
d__Bacteria; k__norank; p__Acidobacteria; c__Acidobacteria; o__Blastocatellales; f__Blastocatellaceae__Subgroup_4_; g__11-24; s__uncultured_Acidobacteriales_bacterium_g__11-24; OTU2224	4	14	8	135	75	5	18	22	4	7	84	4	23	72	10	27	17	0	1	3	5	7	11
d__Bacteria; k__norank; p__Actinobacteria; c__Actinobacteria; o__Micromonosporales; f__Micromonosporaceae; g__Luedemannella; s__uncultured_bacterium_g__Luedemannella; OTU775	38	3	120	10	32	5	7	87	3	8	11	35	18	0	8	31	10	30	18	27	16	29	7
d__Bacteria; k__norank; p__Nitrospirae; c__Nitrospira; o__norank_c__Nitrospira; f__norank_c__Nitrospira; g__Nitrospira; s__unclassified_g__Nitrospira; OTU2008	12	6	4	148	82	20	10	60	7	8	26	20	2	42	4	51	8	3	3	19	11	2	4
d__Bacteria; k__norank; p__Acidobacteria; c__Acidobacteria; o__Solibacterales; f__Solibacteraceae__Subgroup_3_; g__Candidatus_Solibacter; s__uncultured_Acidobacteria_bacterium_g__Candidatus_Solibacter; OTU2955	50	11	30	28	62	16	22	46	19	13	12	53	13	7	16	43	15	35	12	13	7	18	9
d__Bacteria; k__norank; p__Proteobacteria; c__Betaproteobacteria; o__Nitrosomonadales; f__Nitrosomonadaceae; g__norank_f__Nitrosomonadaceae; s__uncultured_Bradyrhizobiaceae_bacterium_g__norank_f__Nitrosomonadaceae; OTU4150	10	9	12	18	32	26	11	23	10	13	61	19	28	29	12	127	39	0	14	4	24	23	5
d__Bacteria; k__norank; p__Chloroflexi; c__Chloroflexia; o__Chloroflexales; f__Roseiflexaceae; g__Roseiflexus; s__uncultured_bacterium_g__Roseiflexus; OTU3086	8	8	21	66	160	7	15	14	16	9	10	14	24	1	3	93	2	5	1	30	15	6	20
d__Bacteria; k__norank; p__Actinobacteria; c__Actinobacteria; o__Solirubrobacterales; f__288-2; g__norank_f__288-2; s__uncultured_bacterium_g__norank_f__288-2; OTU2	14	15	2	33	35	3	5	7	8	8	0	3	53	0	6	47	27	88	86	40	31	5	20
d__Bacteria; k__norank; p__Acidobacteria; c__Acidobacteria; o__Blastocatellales; f__Blastocatellaceae__Subgroup_4_; g__norank_f__Blastocatellaceae__Subgroup_4_; s__unclassified_g__norank_f__Blastocatellaceae__Subgroup_4_; OTU2498	19	15	6	168	79	9	9	16	3	8	15	5	5	47	13	12	17	41	2	31	6	3	7
d__Bacteria; k__norank; p__Actinobacteria; c__Actinobacteria; o__norank_c__Actinobacteria; f__norank_c__Actinobacteria; g__norank_c__Actinobacteria; s__uncultured_Actinomycetales_bacterium_g__norank_c__Actinobacteria; OTU216	11	9	4	0	8	14	26	20	7	27	9	40	1	9	30	9	3	35	6	73	136	33	25
d__Bacteria; k__norank; p__Firmicutes; c__Clostridia; o__Clostridiales; f__Clostridiaceae_1; g__Clostridium_sensu_stricto_13; s__unclassified_g__Clostridium_sensu_stricto_13; OTU300	1	0	4	0	1	1	0	7	4	3	7	4	1	0	3	0	9	36	112	11	30	294	0
d__Bacteria; k__norank; p__Proteobacteria; c__Deltaproteobacteria; o__Desulfurellales; f__Desulfurellaceae; g__H16; s__unclassified_g__H16; OTU3625	10	6	8	61	32	9	12	16	5	7	34	12	10	42	18	201	7	4	8	3	14	6	0
d__Bacteria; k__norank; p__Proteobacteria; c__Alphaproteobacteria; o__Rhodospirillales; f__DA111; g__norank_f__DA111; s__unclassified_g__norank_f__DA111; OTU2916	41	2	18	96	103	16	41	18	5	18	12	24	10	0	7	31	7	27	14	14	5	2	12
d__Bacteria; k__norank; p__Acidobacteria; c__Acidobacteria; o__norank_c__Acidobacteria; f__norank_c__Acidobacteria; g__norank_c__Acidobacteria; s__unclassified_g__norank_c__Acidobacteria; OTU3734	10	23	5	56	81	10	10	19	2	20	25	8	7	16	3	141	47	11	1	18	6	0	4
d__Bacteria; k__norank; p__Chloroflexi; c__Anaerolineae; o__Anaerolineales; f__Anaerolineaceae; g__norank_f__Anaerolineaceae; s__uncultured_bacterium_g__norank_f__Anaerolineaceae; OTU1753	9	37	7	0	2	6	2	13	10	7	139	33	31	37	6	77	45	0	24	2	10	24	2
d__Bacteria; k__norank; p__Proteobacteria; c__Betaproteobacteria; o__Nitrosomonadales; f__Nitrosomonadaceae; g__norank_f__Nitrosomonadaceae; s__uncultured_beta_proteobacterium_g__norank_f__Nitrosomonadaceae; OTU1324	0	3	0	0	0	0	0	0	0	0	32	0	2	265	0	9	9	0	57	0	45	99	0
d__Bacteria; k__norank; p__Actinobacteria; c__Actinobacteria; o__Acidimicrobiales; f__norank_o__Acidimicrobiales; g__norank_o__Acidimicrobiales; s__uncultured_Acidimicrobiales_bacterium_g__norank; OTU222	22	9	22	4	26	17	16	33	16	21	5	28	7	16	7	30	30	31	60	42	43	25	5
d__Bacteria; k__norank; p__Gemmatimonadetes; c__Gemmatimonadetes; o__Gemmatimonadales; f__Gemmatimonadaceae; g__Gemmatimonas; s__unclassified_g__Gemmatimonas; OTU3349	90	17	39	42	66	8	13	40	24	11	4	14	18	0	13	57	24	11	4	1	7	3	8
d__Bacteria; k__norank; p__Acidobacteria; c__Acidobacteria; o__Subgroup_7; f__norank_o__Subgroup_7; g__norank_o__Subgroup_7; s__uncultured_bacterium_g__norank_o__Subgroup_7; OTU269	7	0	4	12	8	8	22	25	5	12	82	19	5	64	20	24	21	1	0	0	8	159	7
d__Bacteria; k__norank; p__Acidobacteria; c__Acidobacteria; o__Solibacterales; f__Solibacteraceae__Subgroup_3_; g__Candidatus_Solibacter; s__unclassified_g__Candidatus_Solibacter; OTU67	49	7	34	33	22	26	28	70	8	18	15	59	19	28	19	1	23	8	10	8	5	4	13
d__Bacteria; k__norank; p__Acidobacteria; c__Acidobacteria; o__norank_c__Acidobacteria; f__norank_c__Acidobacteria; g__norank_c__Acidobacteria; s__uncultured_Geoalkalibacter_sp._g__norank_c__Acidobacteria; OTU2945	11	2	0	73	165	15	24	15	4	10	34	13	2	44	11	49	2	6	0	3	7	0	16
d__Bacteria; k__norank; p__Proteobacteria; c__Alphaproteobacteria; o__Rhizobiales; f__Xanthobacteraceae; g__Pseudolabrys; s__unclassified_g__Pseudolabrys; OTU2491	8	8	41	158	50	0	3	34	9	3	11	11	6	26	1	16	0	30	19	17	22	32	1
d__Bacteria; k__norank; p__Actinobacteria; c__Actinobacteria; o__Solirubrobacterales; f__Gsoil-1167; g__norank_f__Gsoil-1167; s__uncultured_bacterium_g__norank_f__Gsoil-1167; OTU4123	18	10	8	5	53	17	14	33	17	18	12	15	14	11	9	71	33	13	50	11	25	22	22
d__Bacteria; k__norank; p__Fusobacteria; c__Fusobacteriia; o__Fusobacteriales; f__Fusobacteriaceae; g__Cetobacterium; s__uncultured_bacterium_g__Cetobacterium; OTU3182	1	11	1	0	23	0	0	1	0	0	0	0	0	11	0	418	34	0	0	0	0	0	0
d__Bacteria; k__norank; p__Actinobacteria; c__Actinobacteria; o__Acidimicrobiales; f__Acidimicrobiaceae; g__norank_f__Acidimicrobiaceae; s__unclassified_g__norank_f__Acidimicrobiaceae; OTU198	30	16	22	8	9	9	10	21	4	24	1	22	6	2	6	16	16	93	72	60	26	4	20
d__Bacteria; k__norank; p__Proteobacteria; c__Gammaproteobacteria; o__Xanthomonadales; f__Xanthomonadales_Incertae_Sedis; g__Acidibacter; s__uncultured_proteobacterium_g__Acidibacter; OTU3099	14	3	21	60	120	3	0	33	24	11	5	10	0	11	7	32	26	19	26	48	17	3	3
d__Bacteria; k__norank; p__Bacteroidetes; c__Flavobacteriia; o__Flavobacteriales; f__Flavobacteriaceae; g__Flavobacterium; s__unclassified_g__Flavobacterium; OTU926	0	495	0	0	0	0	0	0	0	0	0	0	0	0	0	0	0	0	0	0	0	0	0
d__Bacteria; k__norank; p__Proteobacteria; c__Gammaproteobacteria; o__Xanthomonadales; f__Xanthomonadaceae; g__Arenimonas; s__unclassified_g__Arenimonas; OTU3223	21	21	1	77	85	0	15	12	34	7	2	2	4	9	12	56	47	13	40	12	13	0	11
d__Bacteria; k__norank; p__Acidobacteria; c__Acidobacteria; o__Blastocatellales; f__Blastocatellaceae__Subgroup_4_; g__Aridibacter; s__uncultured_Acidobacteria_bacterium_g__Aridibacter; OTU2500	20	7	14	178	118	4	9	11	4	4	16	0	1	27	9	17	35	4	5	3	4	0	4
d__Bacteria; k__norank; p__Verrucomicrobia; c__Spartobacteria; o__Chthoniobacterales; f__DA101_soil_group; g__norank_f__DA101_soil_group; s__uncultured_soil_bacterium_g__norank_f__DA101_soil_group; OTU2437	59	0	8	185	35	10	11	83	4	11	0	33	0	0	8	10	0	7	0	11	2	6	4
d__Bacteria; k__norank; p__Proteobacteria; c__Betaproteobacteria; o__Burkholderiales; f__Oxalobacteraceae; g__unclassified_f__Oxalobacteraceae; s__unclassified_f__Oxalobacteraceae; OTU4115	8	0	1	65	18	1	2	2	12	3	13	0	47	4	17	247	24	12	3	1	1	3	2
d__Bacteria; k__norank; p__Actinobacteria; c__Actinobacteria; o__Kineosporiales; f__Kineosporiaceae; g__Kineosporia; s__uncultured_bacterium_g__Kineosporia; OTU1921	20	7	113	26	35	7	8	31	0	15	6	27	55	5	3	33	6	8	13	9	13	21	24
d__Bacteria; k__norank; p__Proteobacteria; c__Deltaproteobacteria; o__Desulfurellales; f__Desulfurellaceae; g__H16; s__uncultured_Desulfuromonadales_bacterium_g__H16; OTU239	51	5	8	17	18	16	24	42	10	12	15	24	1	15	33	37	8	44	1	37	24	17	26
d__Bacteria; k__norank; p__Acidobacteria; c__Acidobacteria; o__Blastocatellales; f__Blastocatellaceae__Subgroup_4_; g__norank_f__Blastocatellaceae__Subgroup_4_; s__uncultured_soil_bacterium_g__norank_f__Blastocatellaceae__Subgroup_4_; OTU2142	19	9	7	150	53	20	27	58	12	34	7	11	0	4	11	12	9	19	6	8	5	0	4
d__Bacteria; k__norank; p__Proteobacteria; c__Betaproteobacteria; o__SC-I-84; f__norank_o__SC-I-84; g__norank_o__SC-I-84; s__unclassified_g__norank_o__SC-I-84; OTU359	10	9	20	16	31	28	10	18	7	15	29	18	9	57	8	64	33	1	25	11	50	12	4
d__Bacteria; k__norank; p__Proteobacteria; c__Deltaproteobacteria; o__NB1-j; f__norank_o__NB1-j; g__norank_o__NB1-j; s__unclassified_g__norank_o__NB1-j; OTU1456	9	6	0	90	30	10	44	7	4	17	16	12	4	42	31	88	31	10	3	2	10	0	17
d__Bacteria; k__norank; p__Acidobacteria; c__Acidobacteria; o__norank_c__Acidobacteria; f__norank_c__Acidobacteria; g__norank_c__Acidobacteria; s__uncultured_soil_bacterium_g__norank_c__Acidobacteria; OTU3216	14	21	3	45	56	1	6	15	3	4	30	9	16	69	1	69	74	10	7	19	4	1	3
d__Bacteria; k__norank; p__Cyanobacteria; c__Cyanobacteria; o__norank_c__Cyanobacteria; f__norank_c__Cyanobacteria; g__norank_c__Cyanobacteria; s__unclassified_g__norank_c__Cyanobacteria; OTU1513	11	0	1	3	61	0	0	1	1	0	255	0	0	0	0	77	39	0	1	0	0	28	0
d__Bacteria; k__norank; p__Chloroflexi; c__JG30-KF-CM66; o__norank_c__JG30-KF-CM66; f__norank_c__JG30-KF-CM66; g__norank_c__JG30-KF-CM66; s__unclassified_g__norank_c__JG30-KF-CM66; OTU3035	13	5	14	111	125	5	3	12	4	5	16	9	5	29	2	39	18	26	6	8	7	7	7
d__Bacteria; k__norank; p__Proteobacteria; c__Alphaproteobacteria; o__Rhizobiales; f__Hyphomicrobiaceae; g__Pedomicrobium; s__uncultured_Pedomicrobium_sp.; OTU1948	11	6	6	113	19	13	6	20	10	10	18	16	27	33	12	16	15	35	15	31	15	9	15
d__Bacteria; k__norank; p__Acidobacteria; c__Acidobacteria; o__norank_c__Acidobacteria; f__norank_c__Acidobacteria; g__norank_c__Acidobacteria; s__uncultured_bacterium_gp17; OTU1251	0	15	1	98	18	2	6	9	1	4	37	1	9	168	6	44	14	7	0	3	15	1	6
d__Bacteria; k__norank; p__Nitrospirae; c__Nitrospira; o__norank_c__Nitrospira; f__norank_c__Nitrospira; g__Nitrospira; s__uncultured_Nitrospira_sp._g__Nitrospira; OTU3415	9	7	1	8	49	6	10	6	5	2	15	3	5	58	32	159	27	9	4	3	27	5	14
d__Bacteria; k__norank; p__Nitrospirae; c__Nitrospira; o__norank_c__Nitrospira; f__norank_c__Nitrospira; g__Nitrospira; s__unclassified_g__Nitrospira; OTU1794	0	6	0	27	32	1	3	1	1	4	217	1	2	42	6	49	17	7	2	14	26	3	2
d__Bacteria; k__norank; p__Proteobacteria; c__Deltaproteobacteria; o__Myxococcales; f__Phaselicystidaceae; g__Phaselicystis; s__uncultured_Byssovorax_sp._g__Phaselicystis; OTU3273	11	23	12	17	13	16	36	17	9	18	28	27	15	39	14	54	32	6	18	5	25	3	22
d__Bacteria; k__norank; p__Acidobacteria; c__Acidobacteria; o__Solibacterales; f__Solibacteraceae__Subgroup_3_; g__Bryobacter; s__uncultured_Acidobacteria_bacterium_g__Bryobacter; OTU1823	12	18	4	3	39	21	12	39	16	12	140	11	25	10	0	34	20	2	7	0	5	18	8
d__Bacteria; k__norank; p__Proteobacteria; c__Betaproteobacteria; o__Nitrosomonadales; f__Nitrosomonadaceae; g__norank_f__Nitrosomonadaceae; s__uncultured_Oxalobacteraceae_bacterium_g__norank_f__Nitrosomonadaceae; OTU790	1	0	6	0	0	1	2	124	0	1	4	8	0	1	0	3	7	42	73	24	39	117	1
d__Bacteria; k__norank; p__Acidobacteria; c__Acidobacteria; o__Blastocatellales; f__Blastocatellaceae__Subgroup_4_; g__RB41; s__uncultured_bacterium_g__RB41; OTU287	2	8	4	43	9	0	0	5	1	0	67	1	2	140	5	18	25	16	2	6	70	27	3
d__Bacteria; k__norank; p__Planctomycetes; c__OM190; o__norank_c__OM190; f__norank_c__OM190; g__norank_c__OM190; s__unidentified_marine_eubacterium_g__norank; OTU733	454	0	0	0	0	0	0	0	0	0	0	0	0	0	0	0	0	0	0	0	0	0	0
d__Bacteria; k__norank; p__Actinobacteria; c__Actinobacteria; o__Corynebacteriales; f__Nocardiaceae; g__Rhodococcus; s__unclassified_g__Rhodococcus; OTU399	0	0	0	3	0	67	100	2	22	47	0	0	0	0	112	0	0	7	8	5	14	5	62
d__Bacteria; k__norank; p__Proteobacteria; c__Alphaproteobacteria; o__Rickettsiales; f__SAR116_clade; g__Candidatus_Puniceispirillum; s__uncultured_bacterium_g__Candidatus_Puniceispirillum; OTU714	448	0	0	0	0	0	0	0	0	0	0	0	0	0	0	0	0	0	0	0	0	0	0
d__Bacteria; k__norank; p__Actinobacteria; c__Actinobacteria; o__Propionibacteriales; f__Nocardioidaceae; g__Kribbella; s__unclassified_g__Kribbella; OTU2946	38	1	60	0	89	2	0	85	0	1	0	21	0	0	2	0	0	133	1	6	1	7	1
d__Bacteria; k__norank; p__Actinobacteria; c__Actinobacteria; o__Pseudonocardiales; f__Pseudonocardiaceae; g__Amycolatopsis; s__unclassified_g__Amycolatopsis; OTU1425	6	10	0	110	28	0	2	1	1	1	61	0	2	139	1	57	27	0	0	0	0	0	1
d__Bacteria; k__norank; p__Proteobacteria; c__Alphaproteobacteria; o__Rhodospirillales; f__Rhodospirillales_Incertae_Sedis; g__Reyranella; s__unclassified_g__Reyranella; OTU3117	32	10	15	53	73	12	8	26	15	18	8	32	16	11	3	30	27	26	17	3	5	1	6
d__Bacteria; k__norank; p__Acidobacteria; c__Acidobacteria; o__norank_c__Acidobacteria; f__norank_c__Acidobacteria; g__norank_c__Acidobacteria; s__unclassified_g__norank_c__Acidobacteria; OTU3758	5	19	3	83	40	2	0	2	0	8	1	3	6	0	6	110	80	26	7	31	6	2	5
d__Bacteria; k__norank; p__Chloroflexi; c__S085; o__norank_c__S085; f__norank_c__S085; g__norank_c__S085; s__unclassified_g__norank_c__S085; OTU3017	17	9	15	48	135	10	13	25	5	12	1	20	5	19	14	37	9	23	8	8	6	0	6
d__Bacteria; k__norank; p__Acidobacteria; c__Acidobacteria; o__norank_c__Acidobacteria; f__norank_c__Acidobacteria; g__norank_c__Acidobacteria; s__uncultured_Acidobacteriales_bacterium_g__norank_c__Acidobacteria; OTU3860	2	2	0	4	10	3	3	10	4	0	27	2	6	50	1	303	3	1	2	3	4	5	0
d__Bacteria; k__norank; p__Actinobacteria; c__Actinobacteria; o__Pseudonocardiales; f__Pseudonocardiaceae; g__Pseudonocardia; s__unclassified_g__Pseudonocardia; OTU785	33	16	36	2	18	18	5	74	8	21	0	34	31	5	2	3	53	2	32	9	17	12	13
d__Bacteria; k__norank; p__Proteobacteria; c__Betaproteobacteria; o__Nitrosomonadales; f__Nitrosomonadaceae; g__norank_f__Nitrosomonadaceae; s__unclassified_g__norank_f__Nitrosomonadaceae; OTU4178	20	2	9	14	29	21	27	31	5	9	17	33	19	3	3	111	21	18	21	5	7	11	5
d__Bacteria; k__norank; p__Acidobacteria; c__Acidobacteria; o__norank_c__Acidobacteria; f__norank_c__Acidobacteria; g__norank_c__Acidobacteria; s__uncultivated_soil_bacterium_clone_C028; OTU2496	9	12	7	200	61	1	6	6	4	6	10	11	7	18	4	22	14	19	3	14	1	2	3
d__Bacteria; k__norank; p__Gemmatimonadetes; c__Gemmatimonadetes; o__Gemmatimonadales; f__Gemmatimonadaceae; g__norank_f__Gemmatimonadaceae; s__unclassified_g__norank_f__Gemmatimonadaceae; OTU853	11	48	6	4	25	17	19	13	5	31	33	9	55	5	3	79	47	9	3	7	6	1	4
d__Bacteria; k__norank; p__Actinobacteria; c__Actinobacteria; o__Acidimicrobiales; f__norank_o__Acidimicrobiales; g__norank_o__Acidimicrobiales; s__uncultured_Iamiaceae_bacterium_g__norank; OTU3500	38	3	39	40	26	9	9	32	17	13	18	33	16	13	12	27	5	9	13	9	2	47	10
d__Bacteria; k__norank; p__Proteobacteria; c__Betaproteobacteria; o__SC-I-84; f__norank_o__SC-I-84; g__norank_o__SC-I-84; s__unclassified_g__norank_o__SC-I-84; OTU4186	13	3	4	63	33	8	5	22	1	8	16	10	6	17	2	129	32	9	27	17	6	6	1
d__Bacteria; k__norank; p__Actinobacteria; c__Actinobacteria; o__Acidimicrobiales; f__norank_o__Acidimicrobiales; g__norank_o__Acidimicrobiales; s__unclassified_g__norank_o__Acidimicrobiales; OTU1085	10	22	10	36	24	8	20	10	10	17	18	9	13	43	34	17	9	18	21	14	19	16	38
d__Bacteria; k__norank; p__Proteobacteria; c__Gammaproteobacteria; o__Xanthomonadales; f__Xanthomonadaceae; g__Rhodanobacter; s__unclassified_g__Rhodanobacter; OTU266	5	8	9	0	3	21	6	22	24	4	26	21	8	6	7	47	24	2	38	4	11	137	3
d__Bacteria; k__norank; p__Proteobacteria; c__Alphaproteobacteria; o__Rhodospirillales; f__Rhodospirillaceae; g__Dongia; s__unclassified_g__Dongia; OTU3782	4	9	6	7	8	15	6	6	10	1	86	9	38	13	4	127	33	4	34	4	2	7	2
d__Bacteria; k__norank; p__unclassified_k__norank; c__unclassified_k__norank; o__unclassified_k__norank; f__unclassified_k__norank; g__unclassified_k__norank; s__unclassified_k__norank; OTU3575	40	10	14	31	18	5	26	28	11	10	3	27	48	13	15	37	30	19	11	10	14	5	10
d__Bacteria; k__norank; p__Acidobacteria; c__Acidobacteria; o__norank_c__Acidobacteria; f__norank_c__Acidobacteria; g__norank_c__Acidobacteria; s__unclassified_g__norank_c__Acidobacteria; OTU2904	10	4	12	80	57	5	9	12	7	20	4	21	5	18	21	29	13	34	2	25	15	3	26
d__Bacteria; k__norank; p__Acidobacteria; c__Acidobacteria; o__norank_c__Acidobacteria; f__norank_c__Acidobacteria; g__norank_c__Acidobacteria; s__uncultivated_soil_bacterium_clone_C028; OTU400	10	8	14	89	87	8	33	11	1	17	2	10	4	2	10	14	30	34	2	29	5	3	8
d__Bacteria; k__norank; p__Proteobacteria; c__Betaproteobacteria; o__SC-I-84; f__norank_o__SC-I-84; g__norank_o__SC-I-84; s__uncultured_beta_proteobacterium_g__norank_o__SC-I-84; OTU1785	3	12	0	2	17	20	21	7	6	5	86	1	6	103	8	52	30	0	4	0	25	18	3
d__Bacteria; k__norank; p__Proteobacteria; c__Alphaproteobacteria; o__Rhizobiales; f__Rhizobiales_Incertae_Sedis; g__Bauldia; s__uncultured_bacterium_g__Bauldia; OTU3833	12	6	10	26	17	9	13	16	12	2	15	8	45	17	9	95	26	11	34	4	15	24	3
d__Bacteria; k__norank; p__Acidobacteria; c__Acidobacteria; o__norank_c__Acidobacteria; f__norank_c__Acidobacteria; g__norank_c__Acidobacteria; s__unclassified_g__norank_c__Acidobacteria; OTU1544	4	2	0	2	0	3	0	4	4	0	323	1	1	7	12	13	6	9	5	6	11	12	1
d__Bacteria; k__norank; p__Acidobacteria; c__Acidobacteria; o__Subgroup_7; f__norank_o__Subgroup_7; g__norank_o__Subgroup_7; s__unclassified_g__norank_o__Subgroup_7; OTU2585	6	0	6	239	32	2	8	3	5	0	18	1	0	30	3	26	3	6	7	5	7	18	1
d__Bacteria; k__norank; p__Actinobacteria; c__Actinobacteria; o__Gaiellales; f__norank_o__Gaiellales; g__norank_o__Gaiellales; s__uncultured_Rubrobacterales_bacterium_g__norank; OTU1593	8	0	7	13	9	12	4	18	6	4	39	6	3	3	12	26	7	31	20	60	88	42	4
d__Bacteria; k__norank; p__Acidobacteria; c__Acidobacteria; o__norank_c__Acidobacteria; f__norank_c__Acidobacteria; g__norank_c__Acidobacteria; s__unclassified_g__norank_c__Acidobacteria; OTU1334	6	4	6	19	14	17	41	24	4	30	30	23	14	51	44	3	27	8	1	13	12	16	15
d__Bacteria; k__norank; p__Actinobacteria; c__Actinobacteria; o__Acidimicrobiales; f__Acidimicrobiaceae; g__CL500-29_marine_group; s__unclassified_g__CL500-29_marine_group; OTU1732	19	11	12	40	34	2	11	26	16	10	18	28	25	6	7	38	37	13	27	7	11	11	13
d__Bacteria; k__norank; p__Acidobacteria; c__Acidobacteria; o__Subgroup_7; f__norank_o__Subgroup_7; g__norank_o__Subgroup_7; s__uncultured_Thermaerobacter_sp.; OTU1779	0	0	0	0	6	0	0	1	0	0	145	0	4	163	2	26	11	1	0	0	11	45	1
d__Bacteria; k__norank; p__Latescibacteria; c__norank_p__Latescibacteria; o__norank_p__Latescibacteria; f__norank_p__Latescibacteria; g__norank_p__Latescibacteria; s__uncultured_Acidobacteria_bacterium_g__norank_p__Latescibacteria; OTU2128	12	1	4	71	72	4	8	17	7	2	74	16	0	76	13	3	2	3	0	8	9	4	8
d__Bacteria; k__norank; p__Acidobacteria; c__Acidobacteria; o__Subgroup_7; f__norank_o__Subgroup_7; g__norank_o__Subgroup_7; s__uncultured_bacterium_g__norank_o__Subgroup_7; OTU2918	0	0	0	115	254	1	0	0	0	0	2	0	1	3	0	26	0	0	3	1	5	0	2
d__Bacteria; k__norank; p__Actinobacteria; c__Actinobacteria; o__norank_c__Actinobacteria; f__norank_c__Actinobacteria; g__norank_c__Actinobacteria; s__uncultured_alpha_proteobacterium_g__norank_c__Actinobacteria; OTU2815	17	3	19	22	30	7	17	33	21	2	6	31	22	9	6	17	17	29	8	23	27	24	23
d__Bacteria; k__norank; p__Firmicutes; c__Bacilli; o__Bacillales; f__Bacillaceae; g__Bacillus; s__Bacillus_litoralis_g__Bacillus; OTU209	8	0	123	7	22	17	7	15	9	5	11	10	12	1	2	3	0	10	6	23	85	32	4
d__Bacteria; k__norank; p__Proteobacteria; c__Betaproteobacteria; o__SC-I-84; f__norank_o__SC-I-84; g__norank_o__SC-I-84; s__uncultured_bacterium_g__norank_o__SC-I-84; OTU3950	7	3	0	26	26	15	6	12	1	7	40	16	19	47	8	99	34	1	5	5	24	8	2
d__Bacteria; k__norank; p__Actinobacteria; c__Actinobacteria; o__Kineosporiales; f__Kineosporiaceae; g__Kineosporia; s__uncultured_bacterium_g__Kineosporia; OTU588	10	3	56	17	7	2	11	6	78	21	26	8	30	5	7	24	4	11	9	10	19	17	29
d__Bacteria; k__norank; p__Latescibacteria; c__norank_p__Latescibacteria; o__norank_p__Latescibacteria; f__norank_p__Latescibacteria; g__norank_p__Latescibacteria; s__uncultured_Desulfuromonadales_bacterium_g__norank_p__Latescibacteria; OTU1774	4	2	1	43	3	2	4	6	5	2	139	3	10	79	13	35	30	2	0	7	4	8	8
d__Bacteria; k__norank; p__Firmicutes; c__Bacilli; o__Bacillales; f__Bacillaceae; g__Oceanobacillus; s__Oceanobacillus_profundus_g__Oceanobacillus; OTU646	339	0	19	0	0	0	0	21	0	0	0	30	0	0	0	0	0	0	0	0	0	0	0
d__Bacteria; k__norank; p__Chloroflexi; c__Anaerolineae; o__Anaerolineales; f__Anaerolineaceae; g__norank_f__Anaerolineaceae; s__uncultured_Gemmatimonadetes_bacterium_g__norank_f__Anaerolineaceae; OTU1585	15	0	47	6	25	3	18	35	2	10	95	32	4	31	4	15	24	0	1	7	4	12	17
d__Bacteria; k__norank; p__Proteobacteria; c__Alphaproteobacteria; o__Rhodospirillales; f__Rhodospirillales_Incertae_Sedis; g__Reyranella; s__unclassified_g__Reyranella; OTU1906	43	4	29	141	4	7	4	35	10	12	7	41	16	2	4	4	8	15	10	2	0	6	2
d__Bacteria; k__norank; p__Actinobacteria; c__Actinobacteria; o__Streptosporangiales; f__Streptosporangiaceae; g__Streptosporangium; s__Streptosporangium_roseum_DSM_43021; OTU221	25	0	17	0	0	0	0	14	3	1	0	53	1	0	1	0	0	230	18	17	9	10	6
d__Bacteria; k__norank; p__Acidobacteria; c__Acidobacteria; o__norank_c__Acidobacteria; f__norank_c__Acidobacteria; g__norank_c__Acidobacteria; s__unclassified_g__norank_c__Acidobacteria; OTU1330	4	0	0	0	0	15	16	24	7	20	75	12	6	66	8	79	15	0	2	1	41	7	6
d__Bacteria; k__norank; p__Chloroflexi; c__Anaerolineae; o__Anaerolineales; f__Anaerolineaceae; g__norank_f__Anaerolineaceae; s__uncultured_sludge_bacterium_S41; OTU1912	12	56	31	115	18	2	13	7	4	12	1	22	2	37	4	5	12	15	2	8	8	0	17
d__Bacteria; k__norank; p__Actinobacteria; c__Actinobacteria; o__Gaiellales; f__norank_o__Gaiellales; g__norank_o__Gaiellales; s__unclassified_g__norank_o__Gaiellales; OTU207	11	0	3	9	10	12	22	23	12	24	3	23	7	16	17	15	4	4	5	58	82	24	18
d__Bacteria; k__norank; p__Chloroflexi; c__JG30-KF-CM66; o__norank_c__JG30-KF-CM66; f__norank_c__JG30-KF-CM66; g__norank_c__JG30-KF-CM66; s__uncultured_bacterium_g__norank_c__JG30-KF-CM66; OTU1864	2	5	2	324	18	0	0	2	0	1	0	0	0	13	1	0	1	14	4	5	8	1	0
d__Bacteria; k__norank; p__Actinobacteria; c__Actinobacteria; o__Acidimicrobiales; f__Acidimicrobiaceae; g__norank_f__Acidimicrobiaceae; s__uncultured_Acidimicrobineae_bacterium_g__norank_f__Acidimicrobiaceae; OTU3460	22	11	27	14	31	10	13	25	18	16	3	11	25	23	16	55	16	3	8	4	8	15	26
d__Bacteria; k__norank; p__Proteobacteria; c__Alphaproteobacteria; o__Rhizobiales; f__Hyphomicrobiaceae; g__Rhodoplanes; s__uncultured_alpha_proteobacterium_g__Rhodoplanes; OTU1255	0	1	1	3	8	0	0	3	1	0	27	0	1	272	1	18	3	9	20	10	15	5	1
d__Bacteria; k__norank; p__Acidobacteria; c__Acidobacteria; o__norank_c__Acidobacteria; f__norank_c__Acidobacteria; g__norank_c__Acidobacteria; s__unclassified_g__norank_c__Acidobacteria; OTU409	15	5	2	5	32	2	134	16	7	14	8	14	10	10	14	61	6	8	5	8	12	7	2
d__Bacteria; k__norank; p__Acidobacteria; c__Acidobacteria; o__Solibacterales; f__Solibacteraceae__Subgroup_3_; g__Candidatus_Solibacter; s__unclassified_g__Candidatus_Solibacter; OTU15	20	1	15	21	35	18	23	39	4	8	14	18	8	40	12	13	13	1	5	7	20	53	8
d__Bacteria; k__norank; p__Verrucomicrobia; c__Spartobacteria; o__Chthoniobacterales; f__DA101_soil_group; g__norank_f__DA101_soil_group; s__uncultured_Verrucomicrobia_bacterium_g__norank_f__DA101_soil_group; OTU2464	1	19	3	301	1	1	6	6	1	2	4	2	0	2	3	9	0	19	3	2	4	5	1
d__Bacteria; k__norank; p__Actinobacteria; c__Actinobacteria; o__Frankiales; f__Nakamurellaceae; g__Nakamurella; s__uncultured_Nakamurellaceae_bacterium_g__Nakamurella; OTU4079	12	4	15	7	6	13	0	14	12	10	6	15	20	0	3	29	22	20	92	30	10	49	5
d__Bacteria; k__norank; p__Acidobacteria; c__Acidobacteria; o__norank_c__Acidobacteria; f__norank_c__Acidobacteria; g__norank_c__Acidobacteria; s__uncultured_Geoalkalibacter_sp._g__norank_c__Acidobacteria; OTU1302	5	5	2	27	38	2	3	8	1	6	67	5	6	87	8	70	32	6	3	3	4	1	5
d__Bacteria; k__norank; p__Proteobacteria; c__Alphaproteobacteria; o__Caulobacterales; f__Caulobacteraceae; g__Caulobacter; s__unclassified_g__Caulobacter; OTU3709	9	0	1	40	62	2	16	3	12	8	10	5	99	5	10	60	15	10	12	2	4	4	4
d__Bacteria; k__norank; p__Actinobacteria; c__Actinobacteria; o__Gaiellales; f__norank_o__Gaiellales; g__norank_o__Gaiellales; s__uncultured_bacterium_g__norank_o__Gaiellales; OTU111	16	1	16	13	29	10	5	17	3	10	2	26	4	0	9	16	3	51	16	50	67	19	8
d__Bacteria; k__norank; p__Proteobacteria; c__Deltaproteobacteria; o__Desulfurellales; f__Desulfurellaceae; g__H16; s__uncultured_Gemmatimonadetes_bacterium_g__H16; OTU2092	5	4	13	83	44	3	12	13	5	5	5	7	18	57	10	12	5	7	9	11	48	8	6
d__Bacteria; k__norank; p__Chloroflexi; c__Chloroflexia; o__Chloroflexales; f__Roseiflexaceae; g__Roseiflexus; s__uncultured_bacterium_g__Roseiflexus; OTU226	6	34	13	32	10	1	4	7	7	8	17	9	17	57	5	52	19	2	16	4	52	11	7
d__Bacteria; k__norank; p__Actinobacteria; c__Actinobacteria; o__Acidimicrobiales; f__Iamiaceae; g__Iamia; s__unclassified_g__Iamia; OTU130	32	15	27	38	11	1	9	26	6	13	0	22	11	1	5	14	23	54	34	33	6	0	4
d__Bacteria; k__norank; p__Chloroflexi; c__S085; o__norank_c__S085; f__norank_c__S085; g__norank_c__S085; s__uncultured_bacterium_g__norank_c__S085; OTU2530	24	2	9	128	13	8	12	13	7	6	22	10	0	29	23	6	0	22	0	29	8	5	8
d__Bacteria; k__norank; p__Planctomycetes; c__OM190; o__norank_c__OM190; f__norank_c__OM190; g__norank_c__OM190; s__uncultured_bacterium_g__norank_c__OM190; OTU925	9	57	2	58	20	6	14	32	4	2	33	22	2	32	4	46	14	5	1	3	6	1	11
d__Bacteria; k__norank; p__Proteobacteria; c__Betaproteobacteria; o__Burkholderiales; f__Comamonadaceae; g__Rhizobacter; s__unclassified_g__Rhizobacter; OTU3105	3	10	6	42	81	3	6	9	18	9	21	5	9	9	5	35	24	6	20	10	11	36	4
d__Bacteria; k__norank; p__Proteobacteria; c__Betaproteobacteria; o__Burkholderiales; f__Oxalobacteraceae; g__Duganella; s__unclassified_g__Duganella; OTU4185	1	4	0	0	0	1	0	0	3	0	7	1	224	6	22	77	11	0	14	0	2	8	0
d__Bacteria; k__norank; p__Acidobacteria; c__Acidobacteria; o__Blastocatellales; f__Blastocatellaceae__Subgroup_4_; g__RB41; s__unclassified_g__RB41; OTU422	13	9	1	9	22	3	35	16	5	3	45	10	2	73	5	24	5	10	6	6	42	32	4
d__Bacteria; k__norank; p__Acidobacteria; c__Acidobacteria; o__norank_c__Acidobacteria; f__norank_c__Acidobacteria; g__norank_c__Acidobacteria; s__uncultured_bacterium_DA008; OTU1123	0	1	1	25	8	0	0	6	0	1	3	0	3	162	3	11	4	33	11	38	16	53	1
d__Bacteria; k__norank; p__Actinobacteria; c__Actinobacteria; o__norank_c__Actinobacteria; f__norank_c__Actinobacteria; g__norank_c__Actinobacteria; s__unclassified_g__norank_c__Actinobacteria; OTU1902	16	8	13	37	15	5	13	10	16	17	11	13	16	9	17	24	9	40	6	41	21	6	16
d__Bacteria; k__norank; p__Acidobacteria; c__Acidobacteria; o__norank_c__Acidobacteria; f__norank_c__Acidobacteria; g__norank_c__Acidobacteria; s__unclassified_g__norank_c__Acidobacteria; OTU1699	6	4	1	22	26	1	9	10	6	1	55	4	11	31	17	65	58	1	0	0	5	37	8
d__Bacteria; k__norank; p__Acidobacteria; c__Acidobacteria; o__norank_c__Acidobacteria; f__norank_c__Acidobacteria; g__norank_c__Acidobacteria; s__unclassified_g__norank_c__Acidobacteria; OTU462	12	11	6	17	31	55	14	44	13	15	10	14	14	27	13	11	32	4	6	12	1	6	10
d__Bacteria; k__norank; p__Acidobacteria; c__Acidobacteria; o__Subgroup_7; f__norank_o__Subgroup_7; g__norank_o__Subgroup_7; s__uncultured_bacterium_g__norank_o__Subgroup_7; OTU1281	1	1	0	7	2	3	1	2	0	1	69	1	6	205	4	47	5	0	1	0	2	17	2
d__Bacteria; k__norank; p__Acidobacteria; c__Acidobacteria; o__norank_c__Acidobacteria; f__norank_c__Acidobacteria; g__norank_c__Acidobacteria; s__unclassified_g__norank_c__Acidobacteria; OTU1419	6	6	1	12	21	10	6	16	1	0	39	4	6	114	2	77	49	0	1	2	0	1	3
d__Bacteria; k__norank; p__Actinobacteria; c__Actinobacteria; o__Acidimicrobiales; f__Acidimicrobiaceae; g__norank_f__Acidimicrobiaceae; s__uncultured_bacterium_g__norank_f__Acidimicrobiaceae; OTU3502	13	26	0	20	15	18	19	33	4	21	12	19	17	5	7	59	35	10	9	11	12	2	9
d__Bacteria; k__norank; p__Actinobacteria; c__Actinobacteria; o__Solirubrobacterales; f__Elev-16S-1332; g__norank_f__Elev-16S-1332; s__uncultured_bacterium_g__norank_f__Elev-16S-1332; OTU2752	15	3	7	42	49	7	8	5	4	13	7	6	8	8	12	31	10	26	41	28	24	2	20
d__Bacteria; k__norank; p__Proteobacteria; c__Betaproteobacteria; o__Nitrosomonadales; f__Nitrosomonadaceae; g__norank_f__Nitrosomonadaceae; s__unclassified_g__norank_f__Nitrosomonadaceae; OTU3915	1	21	0	13	35	6	4	1	0	2	18	2	14	19	0	120	34	9	44	4	12	16	0
d__Bacteria; k__norank; p__Chloroflexi; c__KD4-96; o__norank_c__KD4-96; f__norank_c__KD4-96; g__norank_c__KD4-96; s__uncultured_bacterium_g__norank_c__KD4-96; OTU419	11	16	0	15	45	8	38	21	4	33	27	25	6	26	10	13	10	12	7	22	7	4	13
d__Bacteria; k__norank; p__Acidobacteria; c__Acidobacteria; o__Blastocatellales; f__Blastocatellaceae__Subgroup_4_; g__unclassified_f__Blastocatellaceae__Subgroup_4_; s__unclassified_f__Blastocatellaceae__Subgroup_4_; OTU3929	4	3	0	52	35	0	4	1	4	0	30	0	1	38	1	191	0	4	0	0	0	1	2
d__Bacteria; k__norank; p__Actinobacteria; c__Actinobacteria; o__Gaiellales; f__norank_o__Gaiellales; g__norank_o__Gaiellales; s__unclassified_g__norank_o__Gaiellales; OTU3699	13	1	11	8	32	9	1	22	6	1	2	2	2	5	0	52	3	4	19	2	17	158	1
d__Bacteria; k__norank; p__Proteobacteria; c__Gammaproteobacteria; o__Xanthomonadales; f__Xanthomonadaceae; g__norank_f__Xanthomonadaceae; s__uncultured_Myxococcales_bacterium_g__norank_f__Xanthomonadaceae; OTU1212	1	6	1	25	28	5	6	8	0	2	17	9	3	171	2	54	14	1	3	0	8	3	2
d__Bacteria; k__norank; p__Actinobacteria; c__Actinobacteria; o__Acidimicrobiales; f__norank_o__Acidimicrobiales; g__norank_o__Acidimicrobiales; s__wastewater_metagenome_g__norank; OTU45	26	23	8	7	21	2	13	17	10	37	6	32	23	5	9	6	20	23	33	18	10	0	20
d__Bacteria; k__norank; p__Actinobacteria; c__Actinobacteria; o__Gaiellales; f__norank_o__Gaiellales; g__norank_o__Gaiellales; s__uncultured_Rubrobacteria_bacterium_g__norank; OTU267	12	0	0	4	24	17	15	14	8	16	22	13	4	2	22	19	11	0	9	32	46	53	24
d__Bacteria; k__norank; p__Proteobacteria; c__Alphaproteobacteria; o__Caulobacterales; f__Caulobacteraceae; g__Phenylobacterium; s__uncultured_alpha_proteobacterium_g__Phenylobacterium; OTU3064	60	2	5	44	77	6	9	17	13	5	4	14	9	3	5	34	7	17	22	6	3	2	3
d__Bacteria; k__norank; p__Actinobacteria; c__Actinobacteria; o__Rubrobacterales; f__Rubrobacteriaceae; g__Rubrobacter; s__uncultured_Actinomycetales_bacterium_g__Rubrobacter; OTU2544	31	4	7	36	7	11	25	25	11	29	5	10	20	0	25	8	5	9	6	19	21	9	43
d__Bacteria; k__norank; p__Acidobacteria; c__Acidobacteria; o__norank_c__Acidobacteria; f__norank_c__Acidobacteria; g__norank_c__Acidobacteria; s__uncultured_bacterium_259; OTU370	10	9	28	49	14	8	11	28	12	6	19	2	3	1	9	21	21	2	9	6	17	78	2
d__Bacteria; k__norank; p__Proteobacteria; c__Betaproteobacteria; o__SC-I-84; f__norank_o__SC-I-84; g__norank_o__SC-I-84; s__unclassified_g__norank_o__SC-I-84; OTU185	7	12	1	3	30	5	6	9	3	10	24	2	14	84	3	38	80	2	13	3	7	4	5
d__Bacteria; k__norank; p__Proteobacteria; c__Gammaproteobacteria; o__KI89A_clade; f__norank_o__KI89A_clade; g__norank_o__KI89A_clade; s__unclassified_g__norank_o__KI89A_clade; OTU3741	5	4	1	16	53	14	5	11	5	10	15	13	6	25	7	81	35	4	15	4	29	2	4
d__Bacteria; k__norank; p__Nitrospirae; c__Nitrospira; o__norank_c__Nitrospira; f__norank_c__Nitrospira; g__Nitrospira; s__uncultured_candidate_division_SPAM_bacterium; OTU2043	3	1	11	221	0	0	5	4	0	0	8	3	0	13	7	3	0	44	4	25	6	3	2
d__Bacteria; k__norank; p__Proteobacteria; c__Alphaproteobacteria; o__Rhodospirillales; f__MND8; g__norank_f__MND8; s__uncultured_bacterium_g__norank_f__MND8; OTU1816	6	0	5	16	31	12	6	18	2	2	71	10	3	60	3	30	3	3	2	5	48	13	14
d__Bacteria; k__norank; p__Gemmatimonadetes; c__Gemmatimonadetes; o__Gemmatimonadales; f__Gemmatimonadaceae; g__Gemmatimonas; s__unclassified_g__Gemmatimonas; OTU3381	50	7	13	14	28	6	27	19	10	11	9	23	13	4	3	78	6	11	3	4	5	3	15
d__Bacteria; k__norank; p__Proteobacteria; c__Betaproteobacteria; o__Burkholderiales; f__Comamonadaceae; g__Ramlibacter; s__unclassified_g__Ramlibacter; OTU177	18	11	22	19	28	9	12	22	9	17	5	13	11	2	10	6	33	30	26	24	18	7	8
d__Bacteria; k__norank; p__Actinobacteria; c__Actinobacteria; o__Corynebacteriales; f__Mycobacteriaceae; g__Mycobacterium; s__unclassified_g__Mycobacterium; OTU93	30	0	14	6	30	9	5	19	3	8	4	23	2	1	1	3	2	117	23	27	20	9	4
d__Bacteria; k__norank; p__Proteobacteria; c__Deltaproteobacteria; o__Desulfuromonadales; f__Geobacteraceae; g__Geobacter; s__uncultured_delta_proteobacterium_g__Geobacter; OTU1945	3	2	2	128	15	3	7	65	1	13	21	18	0	28	4	30	0	0	2	1	7	9	0
d__Bacteria; k__norank; p__Actinobacteria; c__Actinobacteria; o__Acidimicrobiales; f__Acidimicrobiaceae; g__CL500-29_marine_group; s__unclassified_g__CL500-29_marine_group; OTU2014	20	22	12	77	14	4	6	22	6	6	22	8	21	12	8	17	33	11	20	7	3	2	5
d__Bacteria; k__norank; p__Acidobacteria; c__Acidobacteria; o__norank_c__Acidobacteria; f__norank_c__Acidobacteria; g__norank_c__Acidobacteria; s__unclassified_g__norank_c__Acidobacteria; OTU1962	3	10	0	228	44	0	8	2	2	3	0	0	0	2	5	7	4	29	0	11	0	0	0
d__Bacteria; k__norank; p__Chloroflexi; c__Anaerolineae; o__Anaerolineales; f__Anaerolineaceae; g__norank_f__Anaerolineaceae; s__unclassified_g__norank_f__Anaerolineaceae; OTU1972	1	0	18	102	19	6	21	6	5	15	2	62	0	51	12	0	5	2	0	4	7	1	19
d__Bacteria; k__norank; p__Gemmatimonadetes; c__Gemmatimonadetes; o__Gemmatimonadales; f__Gemmatimonadaceae; g__norank_f__Gemmatimonadaceae; s__unclassified_g__norank_f__Gemmatimonadaceae; OTU1175	4	9	7	71	15	7	14	19	7	9	29	2	37	57	6	38	10	3	1	1	1	1	9
d__Bacteria; k__norank; p__Chloroflexi; c__S085; o__norank_c__S085; f__norank_c__S085; g__norank_c__S085; s__uncultured_soil_bacterium_g__norank_c__S085; OTU1763	3	16	5	23	4	6	3	9	1	1	96	5	3	18	6	66	9	21	17	10	13	19	2
d__Bacteria; k__norank; p__Chloroflexi; c__Anaerolineae; o__Anaerolineales; f__Anaerolineaceae; g__norank_f__Anaerolineaceae; s__unclassified_g__norank_f__Anaerolineaceae; OTU1643	0	47	0	23	0	0	0	0	0	0	156	0	10	66	0	30	22	0	0	0	2	0	0
d__Bacteria; k__norank; p__Acidobacteria; c__Acidobacteria; o__norank_c__Acidobacteria; f__norank_c__Acidobacteria; g__norank_c__Acidobacteria; s__unclassified_g__norank_c__Acidobacteria; OTU1152	0	5	0	73	37	0	2	0	1	0	35	0	3	157	2	30	5	0	0	0	4	0	0
d__Bacteria; k__norank; p__Proteobacteria; c__Gammaproteobacteria; o__Cellvibrionales; f__Halieaceae; g__OM60_NOR5__clade; s__uncultured_gamma_proteobacterium_KTc1119; OTU613	349	0	0	0	0	0	0	0	0	0	0	1	0	0	0	0	0	0	0	0	0	0	0
d__Bacteria; k__norank; p__Acidobacteria; c__Acidobacteria; o__Subgroup_7; f__norank_o__Subgroup_7; g__norank_o__Subgroup_7; s__uncultured_proteobacterium_g__norank_o__Subgroup_7; OTU1307	0	3	0	0	12	1	0	0	0	0	130	0	1	183	0	10	1	0	0	0	3	5	0
d__Bacteria; k__norank; p__Acidobacteria; c__Acidobacteria; o__norank_c__Acidobacteria; f__norank_c__Acidobacteria; g__norank_c__Acidobacteria; s__unclassified_g__norank_c__Acidobacteria; OTU4231	5	29	0	0	2	7	10	10	1	8	45	4	18	21	12	49	101	4	5	2	5	4	6
d__Bacteria; k__norank; p__Proteobacteria; c__Gammaproteobacteria; o__Xanthomonadales; f__norank_o__Xanthomonadales; g__norank_o__Xanthomonadales; s__uncultured_bacterium_g__norank_o__Xanthomonadales; OTU489	1	2	1	70	73	10	10	2	5	7	10	3	0	57	11	11	2	29	10	20	8	2	2
d__Bacteria; k__norank; p__Actinobacteria; c__Actinobacteria; o__Gaiellales; f__norank_o__Gaiellales; g__norank_o__Gaiellales; s__uncultured_bacterium_g__norank_o__Gaiellales; OTU21	18	0	21	21	24	5	16	15	6	16	3	22	1	7	9	3	20	52	18	37	15	1	15
d__Bacteria; k__norank; p__Proteobacteria; c__Alphaproteobacteria; o__Rhizobiales; f__Hyphomicrobiaceae; g__Pedomicrobium; s__uncultured_alpha_proteobacterium_g__Pedomicrobium; OTU29	23	4	42	36	21	3	4	32	9	14	0	15	9	9	12	11	5	40	12	28	7	1	8
d__Bacteria; k__norank; p__Proteobacteria; c__Betaproteobacteria; o__Nitrosomonadales; f__Nitrosomonadaceae; g__norank_f__Nitrosomonadaceae; s__uncultured_Burkholderiaceae_bacterium_g__norank_f__Nitrosomonadaceae; OTU4219	5	4	0	10	0	2	3	11	0	4	31	1	22	27	5	99	80	11	10	1	17	0	1
d__Bacteria; k__norank; p__Acidobacteria; c__Acidobacteria; o__norank_c__Acidobacteria; f__norank_c__Acidobacteria; g__norank_c__Acidobacteria; s__uncultured_Geoalkalibacter_sp._g__norank_c__Acidobacteria; OTU2539	4	8	6	207	43	0	0	1	2	1	7	2	0	18	2	1	4	24	0	3	3	1	7
d__Bacteria; k__norank; p__Gemmatimonadetes; c__Gemmatimonadetes; o__Gemmatimonadales; f__Gemmatimonadaceae; g__norank_f__Gemmatimonadaceae; s__unclassified_g__norank_f__Gemmatimonadaceae; OTU766	6	39	22	31	14	9	12	59	0	3	9	17	2	24	21	13	10	10	9	5	10	10	8
d__Bacteria; k__norank; p__Acidobacteria; c__Acidobacteria; o__norank_c__Acidobacteria; f__norank_c__Acidobacteria; g__norank_c__Acidobacteria; s__unclassified_g__norank_c__Acidobacteria; OTU2165	4	15	1	163	6	1	4	19	0	11	2	6	0	1	2	29	39	15	4	19	1	0	0
d__Bacteria; k__norank; p__Proteobacteria; c__Betaproteobacteria; o__SC-I-84; f__norank_o__SC-I-84; g__norank_o__SC-I-84; s__uncultured_Comamonadaceae_bacterium_g__norank_o__SC-I-84; OTU4036	2	23	0	0	20	5	3	1	5	5	35	1	6	85	1	86	46	1	6	0	4	5	0
d__Bacteria; k__norank; p__Acidobacteria; c__Acidobacteria; o__norank_c__Acidobacteria; f__norank_c__Acidobacteria; g__norank_c__Acidobacteria; s__unclassified_g__norank_c__Acidobacteria; OTU2486	2	1	0	266	36	0	0	0	1	0	3	3	0	3	0	0	0	11	1	12	0	0	0
d__Bacteria; k__norank; p__Proteobacteria; c__Alphaproteobacteria; o__Rhodospirillales; f__Rhodospirillales_Incertae_Sedis; g__Reyranella; s__uncultured_bacterium_g__Reyranella; OTU557	14	4	11	19	2	31	28	15	19	17	4	8	3	4	47	51	31	2	3	7	7	2	9
d__Bacteria; k__norank; p__Acidobacteria; c__Acidobacteria; o__Solibacterales; f__Solibacteraceae__Subgroup_3_; g__Candidatus_Solibacter; s__unclassified_g__Candidatus_Solibacter; OTU3992	9	3	2	18	21	9	11	24	4	1	34	6	12	28	3	86	23	0	7	5	7	20	0
d__Bacteria; k__norank; p__Acidobacteria; c__Acidobacteria; o__norank_c__Acidobacteria; f__norank_c__Acidobacteria; g__norank_c__Acidobacteria; s__unclassified_g__norank_c__Acidobacteria; OTU3682	3	3	0	34	37	9	3	2	2	3	56	1	5	49	0	96	18	3	1	4	1	0	3
d__Bacteria; k__norank; p__Acidobacteria; c__Acidobacteria; o__Subgroup_7; f__norank_o__Subgroup_7; g__norank_o__Subgroup_7; s__unclassified_g__norank_o__Subgroup_7; OTU604	1	0	6	1	1	8	4	16	67	2	65	2	6	60	1	18	18	3	4	6	19	21	4
d__Bacteria; k__norank; p__Chloroflexi; c__KD4-96; o__norank_c__KD4-96; f__norank_c__KD4-96; g__norank_c__KD4-96; s__uncultured_Chloroflexi_bacterium_g__norank_c__KD4-96; OTU1705	4	10	2	6	14	10	6	11	4	12	140	1	7	7	1	69	13	0	2	4	4	3	2
d__Bacteria; k__norank; p__Chloroflexi; c__KD4-96; o__norank_c__KD4-96; f__norank_c__KD4-96; g__norank_c__KD4-96; s__unclassified_g__norank_c__KD4-96; OTU732	44	22	3	3	13	8	13	29	7	8	14	22	2	14	10	48	27	8	2	12	9	4	9
d__Bacteria; k__norank; p__Bacteroidetes; c__Sphingobacteriia; o__Sphingobacteriales; f__Chitinophagaceae; g__Terrimonas; s__unclassified_g__Terrimonas; OTU2380	7	1	9	179	39	2	4	6	3	3	1	6	2	7	4	15	2	17	10	10	2	1	1
d__Bacteria; k__norank; p__Acidobacteria; c__Acidobacteria; o__norank_c__Acidobacteria; f__norank_c__Acidobacteria; g__norank_c__Acidobacteria; s__unclassified_g__norank_c__Acidobacteria; OTU3265	9	2	0	43	24	4	12	21	1	12	46	12	1	43	2	68	4	7	0	4	11	1	4
d__Bacteria; k__norank; p__Proteobacteria; c__Betaproteobacteria; o__Nitrosomonadales; f__Nitrosomonadaceae; g__norank_f__Nitrosomonadaceae; s__uncultured_soil_bacterium_g__norank_f__Nitrosomonadaceae; OTU1888	4	5	8	75	29	3	9	9	6	4	7	7	1	3	10	20	5	47	18	11	33	3	14
d__Bacteria; k__norank; p__Proteobacteria; c__Betaproteobacteria; o__Burkholderiales; f__Comamonadaceae; g__Ramlibacter; s__uncultured_Comamonadaceae_bacterium_g__Ramlibacter; OTU4168	7	3	2	3	44	4	6	6	5	7	26	8	6	23	10	81	12	12	16	8	23	16	2
d__Bacteria; k__norank; p__Acidobacteria; c__Acidobacteria; o__norank_c__Acidobacteria; f__norank_c__Acidobacteria; g__norank_c__Acidobacteria; s__unclassified_g__norank_c__Acidobacteria; OTU2141	2	3	0	197	66	1	2	2	0	0	1	1	1	13	1	0	2	33	1	3	0	0	0
d__Bacteria; k__norank; p__Acidobacteria; c__Acidobacteria; o__norank_c__Acidobacteria; f__norank_c__Acidobacteria; g__norank_c__Acidobacteria; s__unclassified_g__norank_c__Acidobacteria; OTU4257	14	26	6	14	0	5	13	28	7	5	44	11	14	7	12	56	50	4	1	3	3	0	3
d__Bacteria; k__norank; p__Actinobacteria; c__Actinobacteria; o__Propionibacteriales; f__Nocardioidaceae; g__Nocardioides; s__unclassified_g__Nocardioides; OTU164	12	2	5	3	2	2	6	11	3	8	0	15	11	0	9	1	6	82	66	67	12	1	2
d__Bacteria; k__norank; p__Bacteroidetes; c__Sphingobacteriia; o__Sphingobacteriales; f__Chitinophagaceae; g__Terrimonas; s__unclassified_g__Terrimonas; OTU3572	14	7	12	15	30	10	11	31	13	6	20	16	3	9	3	47	25	12	18	8	13	2	1
d__Bacteria; k__norank; p__Planctomycetes; c__Phycisphaerae; o__Phycisphaerales; f__Phycisphaeraceae; g__AKYG587; s__uncultured_bacterium_g__AKYG587; OTU1992	4	39	2	154	4	4	4	7	1	6	0	3	1	14	1	43	7	20	1	4	3	2	2
d__Bacteria; k__norank; p__Acidobacteria; c__Acidobacteria; o__norank_c__Acidobacteria; f__norank_c__Acidobacteria; g__norank_c__Acidobacteria; s__unclassified_g__norank_c__Acidobacteria; OTU4246	5	12	1	32	15	0	1	11	1	4	57	7	8	36	2	45	73	0	4	4	5	1	1
d__Bacteria; k__norank; p__Acidobacteria; c__Acidobacteria; o__norank_c__Acidobacteria; f__norank_c__Acidobacteria; g__norank_c__Acidobacteria; s__wastewater_metagenome_g__norank_c__Acidobacteria; OTU2655	2	24	2	148	25	1	2	1	6	8	0	1	2	9	4	5	26	35	2	17	1	0	3
d__Bacteria; k__norank; p__Bacteroidetes; c__Sphingobacteriia; o__Sphingobacteriales; f__norank_o__Sphingobacteriales; g__norank_o__Sphingobacteriales; s__uncultured_bacterium_g__norank_o__Sphingobacteriales; OTU2829	15	6	8	23	27	14	13	15	12	10	21	9	1	22	16	35	14	8	12	12	17	9	5
d__Bacteria; k__norank; p__Latescibacteria; c__norank_p__Latescibacteria; o__norank_p__Latescibacteria; f__norank_p__Latescibacteria; g__norank_p__Latescibacteria; s__uncultured_soil_bacterium_g__norank_p__Latescibacteria; OTU1835	1	7	2	17	15	2	3	5	3	0	172	3	0	52	6	14	5	2	0	6	3	3	1
d__Bacteria; k__norank; p__Acidobacteria; c__Acidobacteria; o__norank_c__Acidobacteria; f__norank_c__Acidobacteria; g__norank_c__Acidobacteria; s__uncultured_proteobacterium_g__norank_c__Acidobacteria; OTU2070	0	1	4	241	35	4	3	1	1	2	0	0	0	3	0	5	0	14	0	8	0	0	0
d__Bacteria; k__norank; p__Proteobacteria; c__Alphaproteobacteria; o__Rhodobacterales; f__Rhodobacteraceae; g__Ascidiaceihabitans; s__unidentified_marine_bacterioplankton_g__Ascidiaceihabitans; OTU700	322	0	0	0	0	0	0	0	0	0	0	0	0	0	0	0	0	0	0	0	0	0	0
d__Bacteria; k__norank; p__Actinobacteria; c__Actinobacteria; o__Acidimicrobiales; f__norank_o__Acidimicrobiales; g__norank_o__Acidimicrobiales; s__uncultured_Aciditerrimonas_sp._g__norank; OTU159	8	0	15	6	4	14	13	30	3	16	4	13	6	10	15	4	29	26	46	23	24	6	6
d__Bacteria; k__norank; p__Proteobacteria; c__Deltaproteobacteria; o__Myxococcales; f__Haliangiaceae; g__Haliangium; s__uncultured_Myxococcales_bacterium_g__Haliangium; OTU452	11	2	5	12	10	16	20	33	9	51	5	21	3	7	10	35	42	3	10	3	4	0	9
d__Bacteria; k__norank; p__Chloroflexi; c__Anaerolineae; o__Anaerolineales; f__Anaerolineaceae; g__norank_f__Anaerolineaceae; s__unclassified_g__norank_f__Anaerolineaceae; OTU1673	5	25	5	20	16	1	6	15	5	2	90	21	6	8	1	50	24	2	3	6	3	0	6
d__Bacteria; k__norank; p__Chloroflexi; c__JG30-KF-CM66; o__norank_c__JG30-KF-CM66; f__norank_c__JG30-KF-CM66; g__norank_c__JG30-KF-CM66; s__uncultured_bacterium_g__norank_c__JG30-KF-CM66; OTU3587	13	10	3	45	61	8	4	10	4	4	24	8	2	29	2	41	13	8	7	4	10	9	0
d__Bacteria; k__norank; p__Gemmatimonadetes; c__Gemmatimonadetes; o__Gemmatimonadales; f__Gemmatimonadaceae; g__norank_f__Gemmatimonadaceae; s__uncultured_Gemmatimonadales_bacterium_g__norank; OTU3338	7	4	0	4	2	28	34	6	6	30	42	3	1	22	8	90	3	0	0	0	17	4	8
d__Bacteria; k__norank; p__Proteobacteria; c__Alphaproteobacteria; o__Rhodospirillales; f__I-10; g__norank_f__I-10; s__unclassified_g__norank_f__I-10; OTU2149	7	10	5	54	21	8	26	5	5	12	33	2	26	27	14	36	0	7	1	0	4	0	13
d__Bacteria; k__norank; p__Proteobacteria; c__Alphaproteobacteria; o__Rhizobiales; f__Hyphomicrobiaceae; g__Devosia; s__unclassified_g__Devosia; OTU2882	28	3	10	35	97	4	3	12	5	9	6	17	17	12	0	35	9	2	5	1	0	1	5
d__Bacteria; k__norank; p__Actinobacteria; c__Actinobacteria; o__Gaiellales; f__Gaiellaceae; g__Gaiella; s__uncultured_bacterium_g__Gaiella; OTU127	8	8	5	20	17	5	0	3	0	1	0	4	1	3	0	3	5	122	27	49	16	13	5
d__Bacteria; k__norank; p__Acidobacteria; c__Acidobacteria; o__norank_c__Acidobacteria; f__norank_c__Acidobacteria; g__norank_c__Acidobacteria; s__unclassified_g__norank_c__Acidobacteria; OTU3985	1	1	0	1	0	3	1	5	0	1	17	6	3	2	0	251	4	0	4	2	4	3	3
d__Bacteria; k__norank; p__Proteobacteria; c__Betaproteobacteria; o__Nitrosomonadales; f__Nitrosomonadaceae; g__norank_f__Nitrosomonadaceae; s__uncultured_Burkholderiaceae_bacterium_g__norank_f__Nitrosomonadaceae; OTU2567	2	3	13	135	34	2	1	9	3	8	1	18	0	10	3	0	0	15	5	20	5	11	13
d__Bacteria; k__norank; p__Actinobacteria; c__Actinobacteria; o__Acidimicrobiales; f__Acidimicrobiaceae; g__CL500-29_marine_group; s__unclassified_g__CL500-29_marine_group; OTU2011	8	27	28	81	6	2	9	11	14	13	1	9	8	7	4	8	12	22	21	4	2	5	8
d__Bacteria; k__norank; p__Verrucomicrobia; c__Spartobacteria; o__Chthoniobacterales; f__DA101_soil_group; g__norank_f__DA101_soil_group; s__uncultured_Spartobacteria_bacterium_g__norank; OTU545	14	1	0	1	0	46	20	47	6	15	53	5	0	18	27	21	5	0	2	0	13	13	3
d__Bacteria; k__norank; p__Chloroflexi; c__JG30-KF-CM66; o__norank_c__JG30-KF-CM66; f__norank_c__JG30-KF-CM66; g__norank_c__JG30-KF-CM66; s__unclassified_g__norank_c__JG30-KF-CM66; OTU3249	8	19	4	47	52	9	2	8	3	5	39	2	4	31	0	54	10	2	7	0	2	0	1
d__Bacteria; k__norank; p__Actinobacteria; c__Actinobacteria; o__Solirubrobacterales; f__Solirubrobacteraceae; g__Solirubrobacter; s__unclassified_g__Solirubrobacter; OTU3245	4	2	1	4	5	2	3	2	2	2	0	5	8	4	1	52	9	80	49	32	28	7	7
d__Bacteria; k__norank; p__Nitrospirae; c__Nitrospira; o__norank_c__Nitrospira; f__norank_c__Nitrospira; g__Nitrospira; s__unclassified_g__Nitrospira; OTU3698	4	7	0	43	47	0	2	4	2	0	23	5	4	19	0	98	12	19	7	5	6	0	0
d__Bacteria; k__norank; p__Acidobacteria; c__Acidobacteria; o__Acidobacteriales; f__Acidobacteriaceae__Subgroup_1_; g__norank_f__Acidobacteriaceae__Subgroup_1_; s__uncultured_Candidatus_Koribacter_sp._g__norank_f__Acidobacteriaceae__Subgroup_1_; OTU331	11	0	1	2	1	29	27	9	7	13	34	0	8	21	8	10	1	0	0	0	29	86	10
d__Bacteria; k__norank; p__Proteobacteria; c__Gammaproteobacteria; o__Xanthomonadales; f__Xanthomonadales_Incertae_Sedis; g__Acidibacter; s__uncultured_proteobacterium_g__Acidibacter; OTU397	17	4	12	58	14	0	9	33	11	11	3	13	4	1	11	22	13	17	18	22	8	2	3
d__Bacteria; k__norank; p__Chloroflexi; c__Chloroflexia; o__Chloroflexales; f__Roseiflexaceae; g__Roseiflexus; s__uncultured_bacterium_g__Roseiflexus; OTU1242	1	19	0	11	6	1	6	20	5	3	6	5	10	54	9	30	12	2	25	14	36	29	1
d__Bacteria; k__norank; p__Actinobacteria; c__Actinobacteria; o__Gaiellales; f__Gaiellaceae; g__Gaiella; s__unclassified_g__Gaiella; OTU1236	2	1	1	2	1	3	1	14	2	3	43	0	8	91	6	28	16	5	18	14	26	16	4
d__Bacteria; k__norank; p__Acidobacteria; c__Acidobacteria; o__Subgroup_10; f__ABS-19; g__norank_f__ABS-19; s__uncultured_bacterium_g__norank_f__ABS-19; OTU355	7	0	224	6	10	4	4	12	0	3	0	15	0	2	5	0	6	2	0	3	0	0	2
d__Bacteria; k__norank; p__Bacteroidetes; c__Flavobacteriia; o__Flavobacteriales; f__Flavobacteriaceae; g__Flavobacterium; s__unclassified_g__Flavobacterium; OTU4234	15	1	4	36	0	12	7	23	4	22	0	14	1	0	6	2	37	42	21	50	7	0	1
d__Bacteria; k__norank; p__Acidobacteria; c__Acidobacteria; o__Solibacterales; f__Solibacteraceae__Subgroup_3_; g__Bryobacter; s__unclassified_g__Bryobacter; OTU2884	13	3	3	10	106	13	5	5	3	2	1	13	2	47	0	42	1	7	7	1	7	12	1
d__Bacteria; k__norank; p__Planctomycetes; c__OM190; o__norank_c__OM190; f__norank_c__OM190; g__norank_c__OM190; s__uncultured_bacterium_g__norank_c__OM190; OTU2202	2	23	1	150	14	5	6	2	2	3	14	5	1	47	1	7	7	3	1	5	4	0	1
d__Bacteria; k__norank; p__Proteobacteria; c__Betaproteobacteria; o__Nitrosomonadales; f__Nitrosomonadaceae; g__norank_f__Nitrosomonadaceae; s__unclassified_g__norank_f__Nitrosomonadaceae; OTU82	5	12	2	74	14	5	10	7	0	21	16	12	1	7	1	1	1	83	10	6	11	1	3
d__Bacteria; k__norank; p__Acidobacteria; c__Acidobacteria; o__Solibacterales; f__Solibacteraceae__Subgroup_3_; g__Bryobacter; s__unclassified_g__Bryobacter; OTU2860	48	0	9	3	22	5	2	32	9	2	0	39	17	12	5	34	8	4	14	10	11	14	2
d__Bacteria; k__norank; p__Verrucomicrobia; c__S-BQ2-57_soil_group; o__norank_c__S-BQ2-57_soil_group; f__norank_c__S-BQ2-57_soil_group; g__norank_c__S-BQ2-57_soil_group; s__uncultured_Verrucomicrobia_bacterium_g__norank_c__S-BQ2-57_soil_group; OTU3836	2	0	0	21	8	4	5	5	2	2	55	4	1	31	2	141	6	0	4	0	2	5	1
d__Bacteria; k__norank; p__Chloroflexi; c__Anaerolineae; o__Anaerolineales; f__Anaerolineaceae; g__norank_f__Anaerolineaceae; s__wastewater_metagenome_g__norank_f__Anaerolineaceae; OTU3981	8	12	8	40	40	0	8	2	3	5	28	6	13	39	1	42	10	5	6	9	6	2	5
d__Bacteria; k__norank; p__Verrucomicrobia; c__Spartobacteria; o__Chthoniobacterales; f__Chthoniobacteraceae; g__Chthoniobacter; s__uncultured_Verrucomicrobia_bacterium_g__Chthoniobacter; OTU2255	0	4	3	122	14	2	1	6	3	3	35	1	0	21	1	51	10	6	2	3	4	5	1
d__Bacteria; k__norank; p__Chloroflexi; c__JG30-KF-CM66; o__norank_c__JG30-KF-CM66; f__norank_c__JG30-KF-CM66; g__norank_c__JG30-KF-CM66; s__unclassified_g__norank_c__JG30-KF-CM66; OTU2533	6	1	1	146	37	1	6	2	1	15	0	3	0	20	0	13	5	15	4	14	3	0	4
d__Bacteria; k__norank; p__Proteobacteria; c__Betaproteobacteria; o__Nitrosomonadales; f__Nitrosomonadaceae; g__norank_f__Nitrosomonadaceae; s__unclassified_g__norank_f__Nitrosomonadaceae; OTU1384	0	10	0	30	11	5	6	30	8	2	24	2	13	63	12	2	13	12	33	4	8	4	4
d__Bacteria; k__norank; p__Chloroflexi; c__Anaerolineae; o__Anaerolineales; f__Anaerolineaceae; g__norank_f__Anaerolineaceae; s__unclassified_g__norank_f__Anaerolineaceae; OTU1931	11	20	0	246	0	0	1	0	0	1	0	3	0	3	0	0	1	2	1	3	0	3	0
d__Bacteria; k__norank; p__Proteobacteria; c__Betaproteobacteria; o__Nitrosomonadales; f__Nitrosomonadaceae; g__norank_f__Nitrosomonadaceae; s__unclassified_g__norank_f__Nitrosomonadaceae; OTU360	9	16	17	19	25	3	6	14	6	4	22	11	5	34	5	2	15	20	21	10	8	17	6
d__Bacteria; k__norank; p__Nitrospirae; c__Nitrospira; o__norank_c__Nitrospira; f__norank_c__Nitrospira; g__Nitrospira; s__bacterium_WX65; OTU3649	2	5	3	90	30	2	0	4	0	0	64	1	0	47	4	36	0	1	0	1	4	0	0
d__Bacteria; k__norank; p__Proteobacteria; c__Alphaproteobacteria; o__Rhizobiales; f__Hyphomicrobiaceae; g__unclassified_f__Hyphomicrobiaceae; s__unclassified_f__Hyphomicrobiaceae; OTU1512	12	1	27	9	3	6	5	16	5	9	44	4	6	7	9	15	15	21	20	22	20	10	6
d__Bacteria; k__norank; p__Parcubacteria; c__norank_p__Parcubacteria; o__norank_p__Parcubacteria; f__norank_p__Parcubacteria; g__norank_p__Parcubacteria; s__uncultured_bacterium_g__norank_p__Parcubacteria; OTU3433	5	18	2	50	33	3	0	8	7	0	55	2	14	32	0	35	10	4	0	5	5	2	2
d__Bacteria; k__norank; p__Proteobacteria; c__Alphaproteobacteria; o__Rhizobiales; f__Hyphomicrobiaceae; g__Hyphomicrobium; s__unclassified_g__Hyphomicrobium; OTU3508	6	3	5	39	10	1	4	10	8	2	45	13	8	9	5	35	1	25	10	9	26	8	9
d__Bacteria; k__norank; p__Proteobacteria; c__Deltaproteobacteria; o__Desulfurellales; f__Desulfurellaceae; g__H16; s__unclassified_g__H16; OTU1844	1	12	2	6	0	6	1	4	4	6	105	8	33	38	16	11	16	2	4	1	10	3	2
d__Bacteria; k__norank; p__Proteobacteria; c__Alphaproteobacteria; o__Rhizobiales; f__Hyphomicrobiaceae; g__Hyphomicrobium; s__uncultured_Hyphomicrobiaceae_bacterium_g__Hyphomicrobium; OTU312	2	4	4	13	12	9	5	4	5	1	0	4	6	0	3	4	12	27	42	23	55	50	6
d__Bacteria; k__norank; p__Chloroflexi; c__Anaerolineae; o__Anaerolineales; f__Anaerolineaceae; g__norank_f__Anaerolineaceae; s__uncultured_Gemmatimonadetes_bacterium_g__norank_f__Anaerolineaceae; OTU3554	12	6	6	19	14	1	4	22	8	3	28	15	12	10	2	92	21	3	1	3	0	2	3
d__Bacteria; k__norank; p__Acidobacteria; c__Acidobacteria; o__norank_c__Acidobacteria; f__norank_c__Acidobacteria; g__norank_c__Acidobacteria; s__unclassified_g__norank_c__Acidobacteria; OTU4235	5	13	2	46	18	0	0	13	2	6	0	1	4	6	3	17	72	43	9	19	4	0	2
d__Bacteria; k__norank; p__Actinobacteria; c__Actinobacteria; o__Solirubrobacterales; f__Elev-16S-1332; g__norank_f__Elev-16S-1332; s__unclassified_g__norank_f__Elev-16S-1332; OTU3080	8	5	22	0	21	7	5	4	6	0	3	7	2	0	2	5	3	37	10	94	21	15	7
d__Bacteria; k__norank; p__Chloroflexi; c__S085; o__norank_c__S085; f__norank_c__S085; g__norank_c__S085; s__uncultured_bacterium_g__norank_c__S085; OTU3463	0	10	0	2	0	0	4	2	0	0	75	0	6	55	0	111	13	1	1	0	0	4	0
d__Bacteria; k__norank; p__Acidobacteria; c__Acidobacteria; o__norank_c__Acidobacteria; f__norank_c__Acidobacteria; g__norank_c__Acidobacteria; s__unclassified_g__norank_c__Acidobacteria; OTU2069	3	11	0	44	27	4	2	1	2	2	77	2	4	79	2	11	5	0	0	1	2	3	2
d__Bacteria; k__norank; p__Proteobacteria; c__Alphaproteobacteria; o__Rhizobiales; f__Xanthobacteraceae; g__Labrys; s__uncultured_bacterium_g__Labrys; OTU2981	16	0	12	30	42	6	1	13	7	4	2	12	22	8	13	24	7	5	17	4	10	20	7
d__Bacteria; k__norank; p__Latescibacteria; c__norank_p__Latescibacteria; o__norank_p__Latescibacteria; f__norank_p__Latescibacteria; g__norank_p__Latescibacteria; s__uncultured_Acidobacteria_bacterium_g__norank_p__Latescibacteria; OTU3822	0	9	3	19	56	4	0	1	2	1	30	1	7	18	2	98	8	0	1	17	0	3	2
d__Bacteria; k__norank; p__Chloroflexi; c__Anaerolineae; o__Anaerolineales; f__Anaerolineaceae; g__norank_f__Anaerolineaceae; s__unclassified_g__norank_f__Anaerolineaceae; OTU1917	12	3	8	100	60	0	0	7	2	1	3	1	4	10	1	20	14	17	5	2	8	0	3
d__Bacteria; k__norank; p__Acidobacteria; c__Acidobacteria; o__Blastocatellales; f__Blastocatellaceae__Subgroup_4_; g__Stenotrophobacter; s__unclassified_g__Stenotrophobacter; OTU2159	10	2	3	67	34	8	2	9	10	3	31	0	0	26	0	9	9	9	4	7	8	29	1
d__Bacteria; k__norank; p__Chloroflexi; c__S085; o__norank_c__S085; f__norank_c__S085; g__norank_c__S085; s__uncultured_Chloroflexi_bacterium_g__norank_c__S085; OTU2004	4	0	5	182	11	0	0	3	2	1	0	1	1	1	0	2	0	34	9	16	3	6	0
d__Bacteria; k__norank; p__Proteobacteria; c__Alphaproteobacteria; o__Caulobacterales; f__Hyphomonadaceae; g__Hirschia; s__uncultured_bacterium_g__Hirschia; OTU3774	12	4	17	28	38	3	6	8	19	8	2	10	12	15	11	25	7	13	19	5	5	2	11
d__Bacteria; k__norank; p__Tectomicrobia; c__norank_p__Tectomicrobia; o__norank_p__Tectomicrobia; f__norank_p__Tectomicrobia; g__norank_p__Tectomicrobia; s__uncultured_bacterium_g__norank_p__Tectomicrobia; OTU77	14	8	8	32	24	6	4	16	6	9	3	32	6	7	8	16	15	30	7	15	5	0	8
d__Bacteria; k__norank; p__Chloroflexi; c__Anaerolineae; o__Anaerolineales; f__Anaerolineaceae; g__norank_f__Anaerolineaceae; s__unclassified_g__norank_f__Anaerolineaceae; OTU1660	5	13	3	115	13	0	4	6	0	1	56	4	0	17	6	8	19	6	0	0	1	0	1
d__Bacteria; k__norank; p__Acidobacteria; c__Acidobacteria; o__Subgroup_7; f__norank_o__Subgroup_7; g__norank_o__Subgroup_7; s__uncultured_Acidobacterium_sp._g__norank_o__Subgroup_7; OTU415	6	0	2	106	56	5	30	6	10	5	0	7	0	4	8	7	2	14	1	4	3	1	1
d__Bacteria; k__norank; p__Chloroflexi; c__S085; o__norank_c__S085; f__norank_c__S085; g__norank_c__S085; s__unclassified_g__norank_c__S085; OTU3194	7	10	0	8	12	0	5	5	1	0	23	3	2	9	0	137	4	17	6	8	9	10	2
d__Bacteria; k__norank; p__Acidobacteria; c__Acidobacteria; o__norank_c__Acidobacteria; f__norank_c__Acidobacteria; g__norank_c__Acidobacteria; s__unclassified_g__norank_c__Acidobacteria; OTU3028	2	4	0	39	43	1	4	2	0	3	66	0	3	70	0	19	3	7	2	1	2	6	1
d__Bacteria; k__norank; p__Proteobacteria; c__Gammaproteobacteria; o__Alteromonadales; f__Pseudoalteromonadaceae; g__Pseudoalteromonas; s__unclassified_g__Pseudoalteromonas; OTU618	278	0	0	0	0	0	0	0	0	0	0	0	0	0	0	0	0	0	0	0	0	0	0
d__Bacteria; k__norank; p__Acidobacteria; c__Acidobacteria; o__Blastocatellales; f__Blastocatellaceae__Subgroup_4_; g__Stenotrophobacter; s__uncultured_bacterium_g__Stenotrophobacter; OTU3456	10	18	2	64	33	3	8	6	8	13	12	3	1	20	6	43	22	0	2	3	0	0	1
d__Bacteria; k__norank; p__Proteobacteria; c__Gammaproteobacteria; o__Xanthomonadales; f__norank_o__Xanthomonadales; g__norank_o__Xanthomonadales; s__uncultured_gamma_proteobacterium_g__norank_o__Xanthomonadales; OTU1243	0	4	4	58	27	1	5	3	3	3	9	2	4	77	4	42	17	7	1	5	0	1	0
d__Bacteria; k__norank; p__Cyanobacteria; c__Cyanobacteria; o__norank_c__Cyanobacteria; f__norank_c__Cyanobacteria; g__norank_c__Cyanobacteria; s__unclassified_g__norank_c__Cyanobacteria; OTU736	275	0	0	0	0	0	0	0	0	0	0	0	0	0	0	0	0	0	0	0	0	0	0
d__Bacteria; k__norank; p__Verrucomicrobia; c__Spartobacteria; o__Chthoniobacterales; f__DA101_soil_group; g__norank_f__DA101_soil_group; s__unclassified_g__norank_f__DA101_soil_group; OTU3658	1	2	0	4	6	10	5	2	0	1	74	1	0	30	1	109	11	1	0	2	0	14	0
d__Bacteria; k__norank; p__Latescibacteria; c__norank_p__Latescibacteria; o__norank_p__Latescibacteria; f__norank_p__Latescibacteria; g__norank_p__Latescibacteria; s__unclassified_g__norank_p__Latescibacteria; OTU2046	3	1	2	97	36	9	26	9	10	2	18	1	0	13	14	2	0	5	2	9	3	4	8
d__Bacteria; k__norank; p__Actinobacteria; c__Actinobacteria; o__Streptomycetales; f__Streptomycetaceae; g__Streptomyces; s__unclassified_g__Streptomyces; OTU1758	16	24	18	4	32	1	1	9	3	9	82	6	1	0	1	20	0	12	3	15	8	4	5
d__Bacteria; k__norank; p__Actinobacteria; c__Actinobacteria; o__Pseudonocardiales; f__Pseudonocardiaceae; g__Pseudonocardia; s__Pseudonocardia_alaniniphila; OTU38	13	5	27	22	8	2	3	24	9	5	6	7	26	0	5	9	1	32	18	19	21	1	11
d__Bacteria; k__norank; p__Verrucomicrobia; c__Verrucomicrobiae; o__Verrucomicrobiales; f__Verrucomicrobiaceae; g__Luteolibacter; s__unclassified_g__Luteolibacter; OTU3914	1	11	0	55	21	2	2	6	0	0	42	1	0	14	2	94	10	8	0	3	1	0	0
d__Bacteria; k__norank; p__Actinobacteria; c__Actinobacteria; o__Acidimicrobiales; f__Acidimicrobiaceae; g__CL500-29_marine_group; s__uncultured_Ilumatobacter_sp._g__CL500-29_marine_group; OTU3465	13	5	2	17	33	2	0	25	3	0	0	3	36	0	0	84	41	5	3	1	0	0	0
d__Bacteria; k__norank; p__Actinobacteria; c__Actinobacteria; o__Micrococcales; f__Microbacteriaceae; g__unclassified_f__Microbacteriaceae; s__unclassified_f__Microbacteriaceae; OTU7	10	6	8	17	9	3	6	23	1	3	0	7	51	3	1	2	64	18	12	17	0	5	7
d__Bacteria; k__norank; p__Gemmatimonadetes; c__Gemmatimonadetes; o__Gemmatimonadales; f__Gemmatimonadaceae; g__Gemmatimonas; s__unclassified_g__Gemmatimonas; OTU2683	17	4	12	13	98	2	11	51	9	2	0	7	16	0	4	1	0	7	1	4	3	3	4
d__Bacteria; k__norank; p__Acidobacteria; c__Acidobacteria; o__norank_c__Acidobacteria; f__norank_c__Acidobacteria; g__norank_c__Acidobacteria; s__unclassified_g__norank_c__Acidobacteria; OTU3372	5	8	2	51	23	3	5	9	0	4	30	1	4	35	2	57	11	4	1	2	7	2	3
d__Bacteria; k__norank; p__Bacteroidetes; c__Flavobacteriia; o__Flavobacteriales; f__Flavobacteriaceae; g__NS5_marine_group; s__unclassified_g__NS5_marine_group; OTU747	269	0	0	0	0	0	0	0	0	0	0	0	0	0	0	0	0	0	0	0	0	0	0
d__Bacteria; k__norank; p__Actinobacteria; c__Actinobacteria; o__Acidimicrobiales; f__Acidimicrobiaceae; g__norank_f__Acidimicrobiaceae; s__unclassified_g__norank_f__Acidimicrobiaceae; OTU175	9	32	7	0	0	7	8	9	11	13	1	11	7	4	2	16	17	22	23	21	25	13	10
d__Bacteria; k__norank; p__Firmicutes; c__Bacilli; o__Bacillales; f__Planococcaceae; g__Sporosarcina; s__unclassified_g__Sporosarcina; OTU212	9	0	14	2	7	16	1	15	2	2	4	7	3	3	6	0	0	13	10	9	109	30	5
d__Bacteria; k__norank; p__Proteobacteria; c__Betaproteobacteria; o__SC-I-84; f__norank_o__SC-I-84; g__norank_o__SC-I-84; s__uncultured_beta_proteobacterium_g__norank_o__SC-I-84; OTU472	2	8	6	34	8	12	3	15	1	4	11	5	8	18	2	56	31	4	11	6	14	8	0
d__Bacteria; k__norank; p__Acidobacteria; c__Acidobacteria; o__norank_c__Acidobacteria; f__norank_c__Acidobacteria; g__norank_c__Acidobacteria; s__unclassified_g__norank_c__Acidobacteria; OTU2102	6	8	7	118	48	0	6	2	1	4	0	1	5	0	3	10	16	14	1	10	4	0	2
d__Bacteria; k__norank; p__Actinobacteria; c__Actinobacteria; o__Gaiellales; f__norank_o__Gaiellales; g__norank_o__Gaiellales; s__unclassified_g__norank_o__Gaiellales; OTU52	3	2	5	28	19	2	3	5	1	2	0	6	0	0	3	8	5	81	14	28	25	23	3
d__Bacteria; k__norank; p__Chloroflexi; c__Anaerolineae; o__Anaerolineales; f__Anaerolineaceae; g__norank_f__Anaerolineaceae; s__unclassified_g__norank_f__Anaerolineaceae; OTU1936	13	64	22	102	16	0	0	1	0	1	0	1	1	2	3	1	7	20	2	6	2	0	2
d__Bacteria; k__norank; p__Actinobacteria; c__Actinobacteria; o__Pseudonocardiales; f__Pseudonocardiaceae; g__Pseudonocardia; s__unclassified_g__Pseudonocardia; OTU3134	5	1	13	4	9	1	1	10	10	9	3	5	63	1	3	18	2	6	31	6	34	13	18
d__Bacteria; k__norank; p__Chloroflexi; c__Ardenticatenia; o__norank_c__Ardenticatenia; f__norank_c__Ardenticatenia; g__norank_c__Ardenticatenia; s__uncultured_bacterium_g__norank_c__Ardenticatenia; OTU1326	4	3	5	66	53	2	2	4	5	7	1	18	1	24	6	11	12	10	5	14	3	1	8
d__Bacteria; k__norank; p__Proteobacteria; c__Alphaproteobacteria; o__Rhizobiales; f__MNG7; g__norank_f__MNG7; s__uncultured_alpha_proteobacterium_g__norank_f__MNG7; OTU765	6	0	17	32	15	0	8	48	3	7	14	17	4	22	5	15	33	3	1	3	3	2	5
d__Bacteria; k__norank; p__Proteobacteria; c__Deltaproteobacteria; o__Myxococcales; f__Haliangiaceae; g__Haliangium; s__unclassified_g__Haliangium; OTU3107	8	4	12	17	15	5	14	12	13	9	4	10	8	18	3	3	6	14	13	34	9	14	18
d__Bacteria; k__norank; p__Actinobacteria; c__Actinobacteria; o__Gaiellales; f__Gaiellaceae; g__Gaiella; s__unclassified_g__Gaiella; OTU2439	4	7	4	80	16	2	7	11	1	9	10	12	2	0	4	19	9	18	13	17	9	6	3
d__Bacteria; k__norank; p__Proteobacteria; c__Alphaproteobacteria; o__Rhodospirillales; f__Rhodospirillaceae; g__norank_f__Rhodospirillaceae; s__unclassified_g__norank_f__Rhodospirillaceae; OTU2157	9	0	23	76	64	1	3	11	4	10	9	13	1	0	2	8	0	18	6	2	1	1	0
d__Bacteria; k__norank; p__Actinobacteria; c__Actinobacteria; o__Gaiellales; f__norank_o__Gaiellales; g__norank_o__Gaiellales; s__uncultured_Conexibacteraceae_bacterium_g__norank; OTU357	11	3	9	11	3	4	3	11	2	11	1	3	0	1	5	0	0	91	4	48	26	9	6
d__Bacteria; k__norank; p__Verrucomicrobia; c__Spartobacteria; o__Chthoniobacterales; f__DA101_soil_group; g__norank_f__DA101_soil_group; s__uncultured_Verrucomicrobia_bacterium_g__norank_f__DA101_soil_group; OTU799	10	13	1	42	5	8	4	52	3	5	16	10	1	10	5	40	24	0	4	3	3	1	2
d__Bacteria; k__norank; p__Chloroflexi; c__S085; o__norank_c__S085; f__norank_c__S085; g__norank_c__S085; s__uncultured_soil_bacterium_g__norank_c__S085; OTU898	11	19	3	129	30	2	8	7	0	3	1	3	0	19	0	0	4	6	3	9	1	0	3
d__Bacteria; k__norank; p__Parcubacteria; c__norank_p__Parcubacteria; o__norank_p__Parcubacteria; f__norank_p__Parcubacteria; g__norank_p__Parcubacteria; s__uncultured_bacterium_g__norank_p__Parcubacteria; OTU4094	0	7	0	3	4	7	2	2	1	4	78	4	4	27	0	100	12	1	2	1	1	1	0
d__Bacteria; k__norank; p__Verrucomicrobia; c__Spartobacteria; o__Chthoniobacterales; f__DA101_soil_group; g__norank_f__DA101_soil_group; s__uncultured_Verrucomicrobia_bacterium_g__norank_f__DA101_soil_group; OTU1199	0	12	1	27	0	3	0	4	6	6	31	0	1	116	6	26	9	0	0	0	4	9	0
d__Bacteria; k__norank; p__Proteobacteria; c__Alphaproteobacteria; o__Rhizobiales; f__Xanthobacteraceae; g__Variibacter; s__unclassified_g__Variibacter; OTU2547	12	8	13	59	26	7	1	15	4	5	2	7	3	9	1	7	10	41	16	4	3	4	3
d__Bacteria; k__norank; p__Proteobacteria; c__Deltaproteobacteria; o__Desulfurellales; f__Desulfurellaceae; g__G55; s__uncultured_Desulfovibrionales_bacterium_g__G55; OTU3895	14	0	13	33	38	10	4	21	2	6	2	11	4	4	1	21	4	22	19	12	14	3	1
d__Bacteria; k__norank; p__Proteobacteria; c__Betaproteobacteria; o__Burkholderiales; f__Comamonadaceae; g__unclassified_f__Comamonadaceae; s__unclassified_f__Comamonadaceae; OTU573	3	2	1	10	3	2	5	2	12	6	0	1	2	8	32	7	17	15	50	30	34	13	4
d__Bacteria; k__norank; p__Acidobacteria; c__Acidobacteria; o__Blastocatellales; f__Blastocatellaceae__Subgroup_4_; g__11-24; s__unclassified_g__11-24; OTU3941	2	10	10	39	32	1	7	9	1	8	28	2	6	27	3	50	10	3	0	2	4	1	4
d__Bacteria; k__norank; p__Acidobacteria; c__Acidobacteria; o__norank_c__Acidobacteria; f__norank_c__Acidobacteria; g__norank_c__Acidobacteria; s__unclassified_g__norank_c__Acidobacteria; OTU2897	5	9	6	30	52	4	2	12	2	5	3	11	8	7	4	3	20	7	0	38	16	13	1
d__Bacteria; k__norank; p__Acidobacteria; c__Acidobacteria; o__Solibacterales; f__Solibacteraceae__Subgroup_3_; g__Bryobacter; s__unclassified_g__Bryobacter; OTU3816	3	2	2	14	1	0	4	19	5	9	5	8	10	40	5	94	7	1	1	3	8	12	3
d__Bacteria; k__norank; p__Chloroflexi; c__Anaerolineae; o__Anaerolineales; f__Anaerolineaceae; g__norank_f__Anaerolineaceae; s__uncultured_Gemmatimonadetes_bacterium_g__norank_f__Anaerolineaceae; OTU3452	0	2	2	0	0	1	0	5	14	1	18	0	12	17	1	173	0	0	2	0	0	7	1
d__Bacteria; k__norank; p__Actinobacteria; c__Actinobacteria; o__Acidimicrobiales; f__Acidimicrobiaceae; g__CL500-29_marine_group; s__unclassified_g__CL500-29_marine_group; OTU494	7	11	8	0	1	15	9	7	10	6	0	2	2	2	7	0	15	17	28	13	22	71	2
d__Bacteria; k__norank; p__Saccharibacteria; c__norank_p__Saccharibacteria; o__norank_p__Saccharibacteria; f__norank_p__Saccharibacteria; g__norank_p__Saccharibacteria; s__uncultured_soil_bacterium_g__norank_p__Saccharibacteria; OTU1674	0	0	0	0	0	0	0	0	0	0	246	0	0	0	0	5	0	0	1	0	1	1	0
d__Bacteria; k__norank; p__Bacteroidetes; c__Cytophagia; o__Cytophagales; f__Cytophagaceae; g__Chryseolinea; s__unclassified_g__Chryseolinea; OTU2358	8	3	9	28	36	0	7	9	11	11	0	8	5	3	4	0	19	49	11	28	3	0	2
d__Bacteria; k__norank; p__Acidobacteria; c__Acidobacteria; o__norank_c__Acidobacteria; f__norank_c__Acidobacteria; g__norank_c__Acidobacteria; s__unclassified_g__norank_c__Acidobacteria; OTU2160	3	7	0	160	20	0	2	4	2	2	9	0	3	18	2	3	2	13	1	1	0	0	1
d__Bacteria; k__norank; p__Actinobacteria; c__Actinobacteria; o__Acidimicrobiales; f__norank_o__Acidimicrobiales; g__norank_o__Acidimicrobiales; s__unclassified_g__norank_o__Acidimicrobiales; OTU70	6	10	1	3	28	15	12	8	5	9	4	8	9	19	1	9	27	12	15	11	15	12	14
d__Bacteria; k__norank; p__Acidobacteria; c__Acidobacteria; o__norank_c__Acidobacteria; f__norank_c__Acidobacteria; g__norank_c__Acidobacteria; s__unclassified_g__norank_c__Acidobacteria; OTU1662	1	9	0	21	27	2	0	1	0	0	84	2	8	23	1	39	33	0	0	0	2	0	0
d__Bacteria; k__norank; p__Acidobacteria; c__Acidobacteria; o__norank_c__Acidobacteria; f__norank_c__Acidobacteria; g__norank_c__Acidobacteria; s__uncultured_bacterium_259; OTU3749	5	0	0	17	14	1	11	9	1	0	21	1	1	21	1	138	10	0	0	0	1	0	0
d__Bacteria; k__norank; p__Chloroflexi; c__Chloroflexia; o__Chloroflexales; f__Roseiflexaceae; g__Roseiflexus; s__uncultured_bacterium_g__Roseiflexus; OTU2154	3	12	31	31	28	3	1	14	2	2	0	11	5	15	2	2	2	3	6	16	36	24	2
d__Bacteria; k__norank; p__Proteobacteria; c__Alphaproteobacteria; o__Rhizobiales; f__Phyllobacteriaceae; g__Phyllobacterium; s__Phyllobacterium_trifolii; OTU2951	11	11	13	9	33	0	1	4	4	0	9	13	50	0	1	8	1	30	36	10	5	1	1
d__Bacteria; k__norank; p__Parcubacteria; c__norank_p__Parcubacteria; o__norank_p__Parcubacteria; f__norank_p__Parcubacteria; g__norank_p__Parcubacteria; s__uncultured_bacterium_g__norank_p__Parcubacteria; OTU3293	0	2	1	17	0	0	0	0	0	0	7	0	1	29	0	179	7	4	2	0	0	1	0
d__Bacteria; k__norank; p__Proteobacteria; c__Deltaproteobacteria; o__Myxococcales; f__Haliangiaceae; g__Haliangium; s__unclassified_g__Haliangium; OTU764	4	10	14	12	7	1	6	58	3	9	1	18	5	2	1	31	33	3	20	4	4	2	2
d__Bacteria; k__norank; p__Chloroflexi; c__S085; o__norank_c__S085; f__norank_c__S085; g__norank_c__S085; s__uncultured_bacterium_g__norank_c__S085; OTU4093	3	12	1	84	7	2	8	2	2	4	12	0	1	33	8	38	10	11	5	2	2	0	2
d__Bacteria; k__norank; p__Proteobacteria; c__Deltaproteobacteria; o__NB1-j; f__norank_o__NB1-j; g__norank_o__NB1-j; s__unclassified_g__norank_o__NB1-j; OTU1960	5	3	18	154	5	1	3	5	0	3	3	6	1	4	6	1	1	10	0	12	2	3	3
d__Bacteria; k__norank; p__Proteobacteria; c__Deltaproteobacteria; o__Desulfuromonadales; f__Geobacteraceae; g__Geobacter; s__unclassified_g__Geobacter; OTU3838	0	0	0	0	14	5	3	4	0	1	3	11	0	24	0	72	4	0	13	0	39	54	1
d__Bacteria; k__norank; p__Actinobacteria; c__Actinobacteria; o__Gaiellales; f__norank_o__Gaiellales; g__norank_o__Gaiellales; s__uncultured_Rubrobacteria_bacterium_g__norank; OTU394	9	3	11	6	10	7	25	20	8	10	0	8	14	0	5	14	12	8	18	14	21	23	2
d__Bacteria; k__norank; p__Bacteroidetes; c__Sphingobacteriia; o__Sphingobacteriales; f__Chitinophagaceae; g__norank_f__Chitinophagaceae; s__unclassified_g__norank_f__Chitinophagaceae; OTU2643	3	3	4	54	5	11	1	7	10	0	10	2	5	18	3	54	13	3	15	4	8	14	0
d__Bacteria; k__norank; p__Acidobacteria; c__Acidobacteria; o__Blastocatellales; f__Blastocatellaceae__Subgroup_4_; g__norank_f__Blastocatellaceae__Subgroup_4_; s__uncultured_Acidobacteria_bacterium_g__norank_f__Blastocatellaceae__Subgroup_4_; OTU1679	5	8	2	0	12	1	0	1	1	2	50	3	1	62	2	69	15	1	1	2	2	4	2
d__Bacteria; k__norank; p__Actinobacteria; c__Actinobacteria; o__Gaiellales; f__norank_o__Gaiellales; g__norank_o__Gaiellales; s__uncultured_organism_g__norank_o__Gaiellales; OTU3901	6	1	4	11	26	6	3	15	4	5	4	8	4	2	4	30	17	32	24	12	10	11	6
d__Bacteria; k__norank; p__Chloroflexi; c__Gitt-GS-136; o__norank_c__Gitt-GS-136; f__norank_c__Gitt-GS-136; g__norank_c__Gitt-GS-136; s__uncultured_bacterium_g__norank_c__Gitt-GS-136; OTU813	8	13	17	22	13	2	5	16	17	15	15	8	0	0	10	10	1	4	8	24	15	13	9
d__Bacteria; k__norank; p__Proteobacteria; c__Alphaproteobacteria; o__Rhizobiales; f__A0839; g__norank_f__A0839; s__uncultured_bacterium_g__norank_f__A0839; OTU391	6	3	3	18	23	4	10	15	10	4	32	12	6	15	7	25	18	1	11	2	13	0	7
d__Bacteria; k__norank; p__Gemmatimonadetes; c__Gemmatimonadetes; o__Gemmatimonadales; f__Gemmatimonadaceae; g__norank_f__Gemmatimonadaceae; s__unclassified_g__norank_f__Gemmatimonadaceae; OTU4034	19	13	4	10	25	3	7	13	0	2	23	13	20	34	11	21	15	0	1	0	1	1	9
d__Bacteria; k__norank; p__Actinobacteria; c__Actinobacteria; o__Solirubrobacterales; f__Elev-16S-1332; g__norank_f__Elev-16S-1332; s__uncultured_Conexibacteraceae_bacterium_g__norank_f__Elev-16S-1332; OTU445	7	0	0	8	1	7	8	3	4	18	1	3	0	2	13	0	2	12	7	49	50	35	14
d__Bacteria; k__norank; p__Acidobacteria; c__Acidobacteria; o__Subgroup_7; f__norank_o__Subgroup_7; g__norank_o__Subgroup_7; s__unclassified_g__norank_o__Subgroup_7; OTU1776	0	6	0	6	6	3	0	0	1	1	90	0	0	33	0	58	14	0	0	0	2	23	0
d__Bacteria; k__norank; p__Chloroflexi; c__JG30-KF-CM66; o__norank_c__JG30-KF-CM66; f__norank_c__JG30-KF-CM66; g__norank_c__JG30-KF-CM66; s__unclassified_g__norank_c__JG30-KF-CM66; OTU2170	4	6	2	89	52	1	0	7	2	3	0	3	5	5	2	23	5	14	4	11	2	3	0
d__Bacteria; k__norank; p__Actinobacteria; c__Actinobacteria; o__Corynebacteriales; f__Mycobacteriaceae; g__Mycobacterium; s__unclassified_g__Mycobacterium; OTU101	17	0	18	4	28	4	14	25	6	5	3	9	9	0	2	2	1	47	4	21	5	9	9
d__Bacteria; k__norank; p__Actinobacteria; c__Actinobacteria; o__norank_c__Actinobacteria; f__norank_c__Actinobacteria; g__norank_c__Actinobacteria; s__uncultured_Kineosporiaceae_bacterium_g__norank; OTU20	14	0	0	0	0	25	8	15	13	11	0	0	1	0	9	0	2	0	0	12	66	47	19
d__Bacteria; k__norank; p__Acidobacteria; c__Acidobacteria; o__norank_c__Acidobacteria; f__norank_c__Acidobacteria; g__norank_c__Acidobacteria; s__uncultured_Acidobacteriales_bacterium_g__norank_c__Acidobacteria; OTU2749	5	1	0	64	30	5	9	10	1	8	13	7	1	5	8	24	3	14	1	21	5	0	7
d__Bacteria; k__norank; p__Planctomycetes; c__OM190; o__norank_c__OM190; f__norank_c__OM190; g__norank_c__OM190; s__uncultured_bacterium_g__norank_c__OM190; OTU3307	2	25	3	38	12	2	6	10	7	6	30	2	1	16	4	39	24	1	1	7	0	2	4
d__Bacteria; k__norank; p__Latescibacteria; c__norank_p__Latescibacteria; o__norank_p__Latescibacteria; f__norank_p__Latescibacteria; g__norank_p__Latescibacteria; s__uncultured_soil_bacterium_g__norank_p__Latescibacteria; OTU2924	5	2	4	28	76	6	6	15	4	2	6	7	1	37	4	17	3	0	0	9	2	4	3
d__Bacteria; k__norank; p__Acidobacteria; c__Acidobacteria; o__norank_c__Acidobacteria; f__norank_c__Acidobacteria; g__norank_c__Acidobacteria; s__uncultured_bacterium_17F9; OTU2281	5	0	12	45	37	10	13	26	6	9	3	8	5	4	2	9	5	10	6	15	4	3	4
d__Bacteria; k__norank; p__Actinobacteria; c__Actinobacteria; o__Propionibacteriales; f__Nocardioidaceae; g__Marmoricola; s__uncultured_bacterium_g__Marmoricola; OTU202	13	6	24	10	0	3	1	5	8	7	0	7	21	1	2	3	2	22	64	17	11	9	3
d__Bacteria; k__norank; p__Actinobacteria; c__Actinobacteria; o__Micrococcales; f__Cellulomonadaceae; g__Cellulomonas; s__unclassified_g__Cellulomonas; OTU3144	15	9	21	3	0	0	0	12	10	5	0	3	94	0	2	0	6	15	7	6	4	18	9
d__Bacteria; k__norank; p__Verrucomicrobia; c__Spartobacteria; o__Chthoniobacterales; f__DA101_soil_group; g__norank_f__DA101_soil_group; s__unclassified_g__norank_f__DA101_soil_group; OTU1609	1	6	0	1	0	1	0	1	1	2	158	0	0	35	1	22	7	0	0	0	0	2	0
d__Bacteria; k__norank; p__Chloroflexi; c__Anaerolineae; o__Anaerolineales; f__Anaerolineaceae; g__norank_f__Anaerolineaceae; s__unclassified_g__norank_f__Anaerolineaceae; OTU1925	0	4	9	80	6	6	5	16	1	6	13	22	0	15	3	39	3	1	1	2	2	0	3
d__Bacteria; k__norank; p__Acidobacteria; c__Acidobacteria; o__Solibacterales; f__Solibacteraceae__Subgroup_3_; g__Bryobacter; s__uncultured_Acidobacteria_bacterium_g__Bryobacter; OTU569	4	4	7	1	2	5	19	8	10	7	0	2	3	0	45	0	7	6	22	5	11	59	9
d__Bacteria; k__norank; p__Proteobacteria; c__Deltaproteobacteria; o__Myxococcales; f__Haliangiaceae; g__Haliangium; s__unclassified_g__Haliangium; OTU3152	10	5	5	4	13	7	6	1	20	14	13	12	18	16	3	29	19	3	25	1	7	3	2
d__Bacteria; k__norank; p__Acidobacteria; c__Acidobacteria; o__norank_c__Acidobacteria; f__norank_c__Acidobacteria; g__norank_c__Acidobacteria; s__unclassified_g__norank_c__Acidobacteria; OTU2119	2	9	0	67	38	3	4	1	4	4	6	0	2	12	1	36	17	2	0	15	7	2	2
d__Bacteria; k__norank; p__Chloroflexi; c__P2-11E; o__norank_c__P2-11E; f__norank_c__P2-11E; g__norank_c__P2-11E; s__uncultured_bacterium_g__norank_c__P2-11E; OTU3606	10	12	2	23	11	13	18	8	9	7	2	2	9	26	18	31	12	1	1	0	6	5	8
d__Bacteria; k__norank; p__Chloroflexi; c__KD4-96; o__norank_c__KD4-96; f__norank_c__KD4-96; g__norank_c__KD4-96; s__unclassified_g__norank_c__KD4-96; OTU2578	0	7	1	133	15	7	3	5	2	1	12	2	9	24	7	3	2	0	0	0	0	0	1
d__Bacteria; k__norank; p__Proteobacteria; c__Betaproteobacteria; o__Nitrosomonadales; f__Nitrosomonadaceae; g__norank_f__Nitrosomonadaceae; s__unclassified_g__norank_f__Nitrosomonadaceae; OTU4208	5	8	6	3	14	13	10	27	1	10	13	21	1	18	3	26	28	1	7	2	8	1	7
d__Bacteria; k__norank; p__Verrucomicrobia; c__OPB35_soil_group; o__norank_c__OPB35_soil_group; f__norank_c__OPB35_soil_group; g__norank_c__OPB35_soil_group; s__unclassified_g__norank_c__OPB35_soil_group; OTU3788	3	6	2	17	3	9	12	10	2	7	39	5	0	15	6	76	13	1	0	0	3	2	1
d__Bacteria; k__norank; p__Verrucomicrobia; c__S-BQ2-57_soil_group; o__norank_c__S-BQ2-57_soil_group; f__norank_c__S-BQ2-57_soil_group; g__norank_c__S-BQ2-57_soil_group; s__uncultured_Verrucomicrobia_bacterium_g__norank_c__S-BQ2-57_soil_group; OTU1630	0	6	0	22	1	5	1	2	1	1	76	0	0	43	5	40	15	0	2	0	4	7	1
d__Bacteria; k__norank; p__Acidobacteria; c__Acidobacteria; o__norank_c__Acidobacteria; f__norank_c__Acidobacteria; g__norank_c__Acidobacteria; s__uncultured_Saccharibacillus_sp.; OTU3073	2	2	0	37	72	1	0	0	0	1	0	0	1	2	2	0	3	81	4	24	0	0	0
d__Bacteria; k__norank; p__Bacteroidetes; c__Sphingobacteriia; o__Sphingobacteriales; f__Chitinophagaceae; g__norank_f__Chitinophagaceae; s__uncultured_Ferruginibacter_sp._g__norank; OTU2818	10	1	1	8	29	20	0	4	7	0	34	7	1	14	3	28	6	1	3	3	9	42	0
d__Bacteria; k__norank; p__Gemmatimonadetes; c__Gemmatimonadetes; o__Gemmatimonadales; f__Gemmatimonadaceae; g__Gemmatimonas; s__unclassified_g__Gemmatimonas; OTU3432	4	17	0	4	16	3	9	14	6	6	9	5	8	25	7	64	18	0	2	2	2	1	9
d__Bacteria; k__norank; p__Actinobacteria; c__Actinobacteria; o__Propionibacteriales; f__Propionibacteriaceae; g__Microlunatus; s__uncultured_actinobacterium_g__Microlunatus; OTU519	19	11	22	7	5	3	3	5	10	6	2	20	10	0	0	8	2	19	20	25	9	5	20
d__Bacteria; k__norank; p__Proteobacteria; c__Alphaproteobacteria; o__Rhodospirillales; f__MNC12; g__norank_f__MNC12; s__unclassified_g__norank_f__MNC12; OTU4146	5	2	4	14	32	2	1	11	14	4	6	10	12	9	4	48	16	7	16	3	3	4	2
d__Bacteria; k__norank; p__Proteobacteria; c__Betaproteobacteria; o__Nitrosomonadales; f__Nitrosomonadaceae; g__norank_f__Nitrosomonadaceae; s__uncultured_alpha_proteobacterium_g__norank_f__Nitrosomonadaceae; OTU4177	2	15	1	2	1	8	5	1	2	9	19	5	22	8	1	96	15	0	5	0	9	0	2
d__Bacteria; k__norank; p__Proteobacteria; c__Alphaproteobacteria; o__Rhizobiales; f__Rhizobiaceae; g__Shinella; s__unclassified_g__Shinella; OTU4071	8	5	4	0	10	2	5	6	2	5	45	1	4	0	5	77	6	10	12	7	8	0	5
d__Bacteria; k__norank; p__Proteobacteria; c__Alphaproteobacteria; o__Rhizobiales; f__Methylobacteriaceae; g__norank_f__Methylobacteriaceae; s__uncultured_Methylocystaceae_bacterium_g__norank_f__Methylobacteriaceae; OTU3579	5	10	7	2	9	7	4	27	2	5	3	21	19	8	6	39	17	0	9	0	15	2	10
d__Bacteria; k__norank; p__Chloroflexi; c__Anaerolineae; o__Anaerolineales; f__Anaerolineaceae; g__norank_f__Anaerolineaceae; s__uncultured_Gemmatimonadetes_bacterium_g__norank_f__Anaerolineaceae; OTU1663	0	0	0	0	0	0	0	1	0	1	145	0	3	6	0	56	8	0	0	0	5	1	0
d__Bacteria; k__norank; p__Proteobacteria; c__Alphaproteobacteria; o__Rhodospirillales; f__Rhodospirillales_Incertae_Sedis; g__Reyranella; s__unclassified_g__Reyranella; OTU2729	12	6	9	4	102	4	0	6	6	3	0	3	10	0	2	1	9	8	19	13	3	6	0
d__Bacteria; k__norank; p__Chloroflexi; c__KD4-96; o__norank_c__KD4-96; f__norank_c__KD4-96; g__norank_c__KD4-96; s__unclassified_g__norank_c__KD4-96; OTU4209	7	12	5	38	15	5	2	12	5	7	5	4	11	4	3	38	38	1	0	4	2	2	6
d__Bacteria; k__norank; p__Acidobacteria; c__Acidobacteria; o__norank_c__Acidobacteria; f__norank_c__Acidobacteria; g__norank_c__Acidobacteria; s__unclassified_g__norank_c__Acidobacteria; OTU1320	1	2	3	0	68	4	9	10	3	1	12	2	4	71	3	6	2	2	1	3	7	5	7
d__Bacteria; k__norank; p__Proteobacteria; c__Alphaproteobacteria; o__Rhizobiales; f__Rhizobiales_Incertae_Sedis; g__Agaricicola; s__uncultured_bacterium_g__Agaricicola; OTU36	7	0	12	12	36	1	2	13	1	1	0	7	0	0	0	0	0	110	2	9	0	10	2
d__Bacteria; k__norank; p__Acidobacteria; c__Acidobacteria; o__Solibacterales; f__Solibacteraceae__Subgroup_3_; g__Bryobacter; s__uncultured_Acidobacteria_bacterium_g__Bryobacter; OTU1315	2	4	9	7	13	13	6	11	6	3	0	6	8	67	0	27	15	1	2	1	1	20	3
d__Bacteria; k__norank; p__Proteobacteria; c__Betaproteobacteria; o__SC-I-84; f__norank_o__SC-I-84; g__norank_o__SC-I-84; s__uncultured_bacterium_g__norank_o__SC-I-84; OTU4182	20	1	10	18	13	2	5	29	2	4	12	21	0	5	9	28	7	5	7	7	9	10	1
d__Bacteria; k__norank; p__Chloroflexi; c__Anaerolineae; o__Anaerolineales; f__Anaerolineaceae; g__norank_f__Anaerolineaceae; s__uncultured_Gemmatimonadetes_bacterium_g__norank_f__Anaerolineaceae; OTU2930	7	0	28	9	61	2	2	17	0	3	11	15	3	9	0	37	11	0	1	0	4	2	3
d__Bacteria; k__norank; p__Actinobacteria; c__Actinobacteria; o__Acidimicrobiales; f__norank_o__Acidimicrobiales; g__norank_o__Acidimicrobiales; s__unclassified_g__norank_o__Acidimicrobiales; OTU559	9	6	11	0	2	3	8	12	2	4	7	12	9	9	7	28	16	28	15	10	20	3	3
d__Bacteria; k__norank; p__Acidobacteria; c__Acidobacteria; o__norank_c__Acidobacteria; f__norank_c__Acidobacteria; g__norank_c__Acidobacteria; s__unclassified_g__norank_c__Acidobacteria; OTU1196	0	13	0	30	17	0	2	0	2	2	18	5	0	81	2	33	3	0	2	4	4	2	3
d__Bacteria; k__norank; p__Proteobacteria; c__Gammaproteobacteria; o__Oceanospirillales; f__OM182_clade; g__norank_f__OM182_clade; s__uncultured_bacterium_g__norank_f__OM182_clade; OTU609	223	0	0	0	0	0	0	0	0	0	0	0	0	0	0	0	0	0	0	0	0	0	0
d__Bacteria; k__norank; p__Proteobacteria; c__Betaproteobacteria; o__unclassified_c__Betaproteobacteria; f__unclassified_c__Betaproteobacteria; g__unclassified_c__Betaproteobacteria; s__unclassified_c__Betaproteobacteria; OTU4120	9	9	1	1	4	3	1	2	2	3	6	3	2	3	2	71	31	5	18	5	38	2	1
d__Bacteria; k__norank; p__Actinobacteria; c__Actinobacteria; o__Gaiellales; f__norank_o__Gaiellales; g__norank_o__Gaiellales; s__unclassified_g__norank_o__Gaiellales; OTU298	1	0	2	0	2	7	6	13	2	4	22	3	9	2	2	53	7	3	13	1	14	56	0
d__Bacteria; k__norank; p__Actinobacteria; c__Actinobacteria; o__Gaiellales; f__norank_o__Gaiellales; g__norank_o__Gaiellales; s__unclassified_g__norank_o__Gaiellales; OTU393	2	7	2	0	3	13	8	5	8	7	9	4	13	21	2	29	13	1	12	0	15	47	1
d__Bacteria; k__norank; p__unclassified_k__norank; c__unclassified_k__norank; o__unclassified_k__norank; f__unclassified_k__norank; g__unclassified_k__norank; s__unclassified_k__norank; OTU4124	2	17	0	14	6	4	8	10	0	4	21	15	6	19	1	65	22	0	2	0	3	0	2
d__Bacteria; k__norank; p__Parcubacteria; c__norank_p__Parcubacteria; o__norank_p__Parcubacteria; f__norank_p__Parcubacteria; g__norank_p__Parcubacteria; s__uncultured_bacterium_g__norank_p__Parcubacteria; OTU2216	7	4	1	74	30	3	2	0	1	0	12	2	0	53	0	10	2	3	6	4	3	4	0
d__Bacteria; k__norank; p__Actinobacteria; c__Actinobacteria; o__norank_c__Actinobacteria; f__norank_c__Actinobacteria; g__norank_c__Actinobacteria; s__uncultured_alpha_proteobacterium_g__norank_c__Actinobacteria; OTU438	9	1	0	4	1	19	11	15	6	40	8	2	5	5	16	1	3	11	4	12	9	14	24
d__Bacteria; k__norank; p__Proteobacteria; c__Gammaproteobacteria; o__Xanthomonadales; f__Xanthomonadaceae; g__Dokdonella; s__uncultured_Dokdonella_sp._g__Dokdonella; OTU2944	12	3	15	5	72	11	2	5	5	5	2	4	14	5	10	4	0	5	16	8	2	12	3
d__Bacteria; k__norank; p__Acidobacteria; c__Acidobacteria; o__norank_c__Acidobacteria; f__norank_c__Acidobacteria; g__norank_c__Acidobacteria; s__uncultured_Acidobacteria_bacterium_g__norank_c__Acidobacteria; OTU2470	2	11	0	120	4	1	2	2	1	2	9	1	1	8	1	36	13	1	1	1	0	0	3
d__Bacteria; k__norank; p__Verrucomicrobia; c__OPB35_soil_group; o__norank_c__OPB35_soil_group; f__norank_c__OPB35_soil_group; g__norank_c__OPB35_soil_group; s__unclassified_g__norank_c__OPB35_soil_group; OTU3934	1	7	2	27	6	6	5	9	4	3	28	5	0	23	2	58	13	5	0	6	3	6	0
d__Bacteria; k__norank; p__Proteobacteria; c__Betaproteobacteria; o__SC-I-84; f__norank_o__SC-I-84; g__norank_o__SC-I-84; s__unclassified_g__norank_o__SC-I-84; OTU1275	1	4	0	5	2	6	5	8	3	8	22	4	10	49	3	21	31	0	6	6	16	8	0
d__Bacteria; k__norank; p__Parcubacteria; c__norank_p__Parcubacteria; o__norank_p__Parcubacteria; f__norank_p__Parcubacteria; g__norank_p__Parcubacteria; s__groundwater_metagenome_g__norank_p__Parcubacteria; OTU3441	0	2	0	2	1	1	0	0	0	0	17	1	0	9	0	170	8	0	1	1	2	3	0
d__Bacteria; k__norank; p__Chloroflexi; c__Anaerolineae; o__Anaerolineales; f__Anaerolineaceae; g__norank_f__Anaerolineaceae; s__uncultured_sludge_bacterium_H8; OTU3564	5	8	10	52	31	3	2	9	1	2	24	10	3	12	0	24	4	4	5	4	3	0	2
d__Bacteria; k__norank; p__Actinobacteria; c__Actinobacteria; o__norank_c__Actinobacteria; f__norank_c__Actinobacteria; g__norank_c__Actinobacteria; s__unclassified_g__norank_c__Actinobacteria; OTU2637	14	0	27	7	15	7	11	8	13	7	0	14	2	0	6	0	1	16	10	29	14	6	11
d__Bacteria; k__norank; p__Proteobacteria; c__Deltaproteobacteria; o__Desulfurellales; f__Desulfurellaceae; g__H16; s__unclassified_g__H16; OTU873	8	14	13	21	6	4	10	5	3	3	6	7	4	73	6	11	2	6	2	0	2	1	11
d__Bacteria; k__norank; p__Cyanobacteria; c__Cyanobacteria; o__Obscuribacterales; f__norank_o__Obscuribacterales; g__norank_o__Obscuribacterales; s__uncultured_bacterium_g__norank_o__Obscuribacterales; OTU1730	3	22	1	33	16	1	3	2	2	0	62	0	0	12	2	37	20	0	1	0	0	0	0
d__Bacteria; k__norank; p__Proteobacteria; c__Alphaproteobacteria; o__Rhodospirillales; f__Acetobacteraceae; g__norank_f__Acetobacteraceae; s__uncultured_soil_bacterium_g__norank_f__Acetobacteraceae; OTU344	3	1	8	0	0	1	0	7	1	1	0	1	1	0	0	0	2	2	8	2	0	179	0
d__Bacteria; k__norank; p__Proteobacteria; c__Alphaproteobacteria; o__Rhodospirillales; f__JG37-AG-20; g__norank_f__JG37-AG-20; s__uncultured_bacterium_g__norank_f__JG37-AG-20; OTU2448	46	0	27	31	23	8	3	23	2	3	0	11	0	8	8	6	0	10	2	0	2	2	2
d__Bacteria; k__norank; p__Proteobacteria; c__Deltaproteobacteria; o__Myxococcales; f__Haliangiaceae; g__Haliangium; s__unclassified_g__Haliangium; OTU3710	5	6	2	0	5	13	6	32	31	9	0	3	7	3	6	16	8	4	23	14	9	5	9
d__Bacteria; k__norank; p__Proteobacteria; c__Betaproteobacteria; o__Burkholderiales; f__Comamonadaceae; g__Variovorax; s__Variovorax_ginsengisoli; OTU444	13	3	5	14	24	2	0	10	10	10	0	4	11	2	13	3	8	21	37	7	4	12	3
d__Bacteria; k__norank; p__Proteobacteria; c__Deltaproteobacteria; o__NB1-j; f__norank_o__NB1-j; g__norank_o__NB1-j; s__unclassified_g__norank_o__NB1-j; OTU57	4	3	0	60	46	1	4	2	0	0	7	2	0	34	4	23	6	5	5	3	3	1	1
d__Bacteria; k__norank; p__Actinobacteria; c__Actinobacteria; o__Acidimicrobiales; f__norank_o__Acidimicrobiales; g__norank_o__Acidimicrobiales; s__unclassified_g__norank_o__Acidimicrobiales; OTU19	10	6	5	4	2	5	5	7	4	12	0	10	1	0	3	25	12	18	23	28	16	10	8
d__Bacteria; k__norank; p__Proteobacteria; c__Gammaproteobacteria; o__Xanthomonadales; f__norank_o__Xanthomonadales; g__norank_o__Xanthomonadales; s__unclassified_g__norank_o__Xanthomonadales; OTU685	13	6	10	10	29	1	2	25	5	6	15	10	0	1	6	7	20	17	11	4	9	2	5
d__Bacteria; k__norank; p__Gemmatimonadetes; c__Gemmatimonadetes; o__Gemmatimonadales; f__Gemmatimonadaceae; g__unclassified_f__Gemmatimonadaceae; s__unclassified_f__Gemmatimonadaceae; OTU4227	4	6	2	17	40	6	4	11	3	8	19	6	9	12	4	18	23	2	7	0	6	2	5
d__Bacteria; k__norank; p__Proteobacteria; c__Deltaproteobacteria; o__NB1-j; f__norank_o__NB1-j; g__norank_o__NB1-j; s__uncultured_Desulfuromonadaceae_bacterium_g__norank_o__NB1-j; OTU1221	0	0	1	56	33	9	8	3	1	4	10	0	2	38	7	9	13	3	5	4	3	3	2
d__Bacteria; k__norank; p__Acidobacteria; c__Acidobacteria; o__norank_c__Acidobacteria; f__norank_c__Acidobacteria; g__norank_c__Acidobacteria; s__uncultured_Geoalkalibacter_sp._g__norank_c__Acidobacteria; OTU4241	1	9	6	48	27	1	5	4	1	2	5	1	1	26	6	20	31	7	5	2	2	1	2
d__Bacteria; k__norank; p__Proteobacteria; c__Alphaproteobacteria; o__Rhodobacterales; f__Rhodobacteraceae; g__Ascidiaceihabitans; s__uncultured_Roseobacter_sp._g__Ascidiaceihabitans; OTU722	212	0	0	0	0	0	0	0	0	0	0	0	0	0	0	0	0	0	0	0	0	0	0
d__Bacteria; k__norank; p__Acidobacteria; c__Acidobacteria; o__norank_c__Acidobacteria; f__norank_c__Acidobacteria; g__norank_c__Acidobacteria; s__unclassified_g__norank_c__Acidobacteria; OTU1420	1	5	0	14	33	1	0	7	0	1	4	0	4	88	0	21	21	2	1	4	2	2	0
d__Bacteria; k__norank; p__Chloroflexi; c__Anaerolineae; o__Anaerolineales; f__Anaerolineaceae; g__norank_f__Anaerolineaceae; s__wastewater_metagenome_g__norank_f__Anaerolineaceae; OTU887	9	91	7	2	4	0	2	9	0	0	12	28	1	13	2	24	4	0	0	1	0	1	1
d__Bacteria; k__norank; p__Acidobacteria; c__Acidobacteria; o__norank_c__Acidobacteria; f__norank_c__Acidobacteria; g__norank_c__Acidobacteria; s__unclassified_g__norank_c__Acidobacteria; OTU3685	4	1	0	11	24	5	5	5	1	0	40	1	4	19	1	75	9	0	0	2	0	3	0
d__Bacteria; k__norank; p__Proteobacteria; c__Betaproteobacteria; o__Burkholderiales; f__Oxalobacteraceae; g__Massilia; s__unclassified_g__Massilia; OTU829	3	5	2	21	18	5	4	4	3	7	11	13	26	1	6	0	18	17	19	6	14	5	2
d__Bacteria; k__norank; p__Acidobacteria; c__Acidobacteria; o__norank_c__Acidobacteria; f__norank_c__Acidobacteria; g__norank_c__Acidobacteria; s__unclassified_g__norank_c__Acidobacteria; OTU1741	5	3	0	2	16	4	3	7	0	4	31	9	2	58	9	43	5	0	1	0	2	1	5
d__Bacteria; k__norank; p__Acidobacteria; c__Acidobacteria; o__norank_c__Acidobacteria; f__norank_c__Acidobacteria; g__norank_c__Acidobacteria; s__uncultured_Acidobacteria_bacterium_g__norank_c__Acidobacteria; OTU1344	1	13	1	62	6	1	5	5	4	3	1	2	0	47	4	16	13	11	1	10	2	1	1
d__Bacteria; k__norank; p__Proteobacteria; c__Gammaproteobacteria; o__Aeromonadales; f__Aeromonadaceae; g__Aeromonas; s__Aeromonas_sobria; OTU4096	0	0	0	0	0	0	0	0	0	0	0	0	0	15	0	178	16	0	0	1	0	0	0
d__Bacteria; k__norank; p__Acidobacteria; c__Acidobacteria; o__norank_c__Acidobacteria; f__norank_c__Acidobacteria; g__norank_c__Acidobacteria; s__uncultured_Acidobacteria_bacterium_g__norank_c__Acidobacteria; OTU3629	3	7	0	40	5	0	3	7	0	0	21	3	4	32	0	57	9	11	2	1	3	1	0
d__Bacteria; k__norank; p__Proteobacteria; c__Betaproteobacteria; o__SC-I-84; f__norank_o__SC-I-84; g__norank_o__SC-I-84; s__unclassified_g__norank_o__SC-I-84; OTU4132	2	1	0	0	0	1	0	1	0	0	14	0	2	18	0	120	39	0	2	0	4	4	0
d__Bacteria; k__norank; p__Proteobacteria; c__Alphaproteobacteria; o__Rhodospirillales; f__Acetobacteraceae; g__Rhodovastum; s__uncultured_bacterium_g__Rhodovastum; OTU299	2	0	17	25	8	2	0	26	5	0	0	5	0	1	2	0	0	23	4	10	5	73	0
d__Bacteria; k__norank; p__Acidobacteria; c__Acidobacteria; o__Blastocatellales; f__Blastocatellaceae__Subgroup_4_; g__11-24; s__unclassified_g__11-24; OTU3602	1	1	0	52	2	1	2	5	1	1	24	2	0	47	2	51	8	2	0	0	5	0	1
d__Bacteria; k__norank; p__Saccharibacteria; c__norank_p__Saccharibacteria; o__norank_p__Saccharibacteria; f__norank_p__Saccharibacteria; g__norank_p__Saccharibacteria; s__bacterium_LWQ8; OTU3055	4	1	0	2	166	1	0	6	2	0	0	1	2	0	0	1	0	9	3	0	0	9	1
d__Bacteria; k__norank; p__Proteobacteria; c__Deltaproteobacteria; o__Myxococcales; f__Haliangiaceae; g__Haliangium; s__uncultured_bacterium_g__Haliangium; OTU3905	9	0	13	21	21	1	4	9	5	0	25	1	12	30	8	30	3	2	1	2	7	2	2
d__Bacteria; k__norank; p__Proteobacteria; c__Alphaproteobacteria; o__Rhizobiales; f__Methylobacteriaceae; g__Microvirga; s__unclassified_g__Microvirga; OTU148	16	0	6	11	2	2	3	11	1	6	0	10	12	0	8	10	4	59	16	10	12	3	5
d__Bacteria; k__norank; p__Proteobacteria; c__Deltaproteobacteria; o__NB1-j; f__norank_o__NB1-j; g__norank_o__NB1-j; s__unclassified_g__norank_o__NB1-j; OTU3791	2	3	2	29	16	4	11	3	4	4	15	6	18	16	4	52	0	2	5	2	2	0	7
d__Bacteria; k__norank; p__Actinobacteria; c__Actinobacteria; o__Propionibacteriales; f__Nocardioidaceae; g__Nocardioides; s__uncultured_organism_g__Nocardioides; OTU3230	15	0	11	3	9	4	11	13	5	0	0	9	7	8	8	20	2	25	8	19	12	5	11
d__Bacteria; k__norank; p__Chloroflexi; c__Anaerolineae; o__Anaerolineales; f__Anaerolineaceae; g__norank_f__Anaerolineaceae; s__unclassified_g__norank_f__Anaerolineaceae; OTU3000	10	64	13	0	41	0	1	4	0	4	0	8	2	4	7	27	11	0	0	1	0	1	7
d__Bacteria; k__norank; p__Chloroflexi; c__KD4-96; o__norank_c__KD4-96; f__norank_c__KD4-96; g__norank_c__KD4-96; s__uncultured_bacterium_g__norank_c__KD4-96; OTU538	0	7	1	36	6	4	27	8	8	10	6	4	1	18	10	4	6	5	3	3	3	26	9
d__Bacteria; k__norank; p__Proteobacteria; c__Alphaproteobacteria; o__Rhizobiales; f__Rhizobiales_Incertae_Sedis; g__Rhizomicrobium; s__unclassified_g__Rhizomicrobium; OTU297	4	0	9	2	10	16	3	4	10	0	1	3	6	5	4	4	6	1	15	4	3	94	1
d__Bacteria; k__norank; p__Latescibacteria; c__norank_p__Latescibacteria; o__norank_p__Latescibacteria; f__norank_p__Latescibacteria; g__norank_p__Latescibacteria; s__uncultured_Desulfuromonadales_bacterium_g__norank_p__Latescibacteria; OTU774	6	4	0	20	1	19	6	26	0	9	14	5	4	29	5	11	22	5	3	2	9	2	3
d__Bacteria; k__norank; p__Proteobacteria; c__Alphaproteobacteria; o__Sphingomonadales; f__Sphingomonadaceae; g__Sphingomonas; s__unclassified_g__Sphingomonas; OTU3823	5	3	1	15	10	0	3	1	2	4	0	0	1	5	10	70	51	3	5	6	5	1	3
d__Bacteria; k__norank; p__Proteobacteria; c__Betaproteobacteria; o__SC-I-84; f__norank_o__SC-I-84; g__norank_o__SC-I-84; s__unclassified_g__norank_o__SC-I-84; OTU1990	4	21	0	44	15	7	4	0	5	4	0	0	5	7	2	45	10	3	14	5	2	1	6
d__Bacteria; k__norank; p__Chloroflexi; c__KD4-96; o__norank_c__KD4-96; f__norank_c__KD4-96; g__norank_c__KD4-96; s__unclassified_g__norank_c__KD4-96; OTU1322	0	4	0	7	20	2	3	0	1	2	0	0	6	97	2	48	5	0	1	0	4	1	0
d__Bacteria; k__norank; p__Gemmatimonadetes; c__Gemmatimonadetes; o__Gemmatimonadales; f__Gemmatimonadaceae; g__norank_f__Gemmatimonadaceae; s__unclassified_g__norank_f__Gemmatimonadaceae; OTU2394	8	22	7	50	37	2	1	6	7	2	0	1	12	4	5	18	5	2	7	4	0	1	2
d__Bacteria; k__norank; p__Proteobacteria; c__Alphaproteobacteria; o__Rhizobiales; f__Hyphomicrobiaceae; g__Rhodomicrobium; s__uncultured_bacterium_g__Rhodomicrobium; OTU1588	11	3	19	30	17	0	0	17	5	0	16	1	18	1	4	14	8	10	9	8	5	3	2
d__Bacteria; k__norank; p__Latescibacteria; c__norank_p__Latescibacteria; o__norank_p__Latescibacteria; f__norank_p__Latescibacteria; g__norank_p__Latescibacteria; s__unclassified_g__norank_p__Latescibacteria; OTU252	7	4	4	7	22	13	11	4	4	3	10	4	0	31	11	6	6	5	2	9	7	17	13
d__Bacteria; k__norank; p__Chloroflexi; c__TK10; o__norank_c__TK10; f__norank_c__TK10; g__norank_c__TK10; s__unclassified_g__norank_c__TK10; OTU1958	2	4	1	43	14	0	3	11	1	1	22	3	0	24	3	24	5	9	7	10	7	5	1
d__Bacteria; k__norank; p__Proteobacteria; c__Alphaproteobacteria; o__Rhodospirillales; f__KCM-B-15; g__norank_f__KCM-B-15; s__uncultured_bacterium_g__norank_f__KCM-B-15; OTU1023	5	0	1	5	16	3	2	21	1	4	35	2	5	56	4	8	6	0	2	1	11	9	3
d__Bacteria; k__norank; p__unclassified_k__norank; c__unclassified_k__norank; o__unclassified_k__norank; f__unclassified_k__norank; g__unclassified_k__norank; s__unclassified_k__norank; OTU1079	3	0	10	1	22	22	2	12	3	2	8	6	5	22	3	4	1	2	0	1	1	68	2
d__Bacteria; k__norank; p__Proteobacteria; c__Alphaproteobacteria; o__Rickettsiales; f__TK34; g__norank_f__TK34; s__unclassified_g__norank_f__TK34; OTU2980	8	0	7	23	31	1	2	15	5	6	15	4	10	6	2	30	3	4	11	5	7	2	2
d__Bacteria; k__norank; p__Chloroflexi; c__S085; o__norank_c__S085; f__norank_c__S085; g__norank_c__S085; s__uncultured_soil_bacterium_g__norank_c__S085; OTU2209	3	2	5	109	22	4	0	6	1	2	2	2	1	2	1	5	0	11	2	1	7	11	0
d__Bacteria; k__norank; p__Proteobacteria; c__Alphaproteobacteria; o__Rhodospirillales; f__Acetobacteraceae; g__norank_f__Acetobacteraceae; s__uncultured_proteobacterium_g__norank_f__Acetobacteraceae; OTU315	7	2	8	4	9	15	0	7	11	5	2	7	4	0	6	8	18	5	16	2	1	59	3
d__Bacteria; k__norank; p__Chloroflexi; c__Chloroflexia; o__Chloroflexales; f__Roseiflexaceae; g__Roseiflexus; s__uncultured_bacterium_g__Roseiflexus; OTU2479	2	8	12	93	12	0	1	2	3	4	1	0	4	22	0	4	0	6	2	10	6	0	6
d__Bacteria; k__norank; p__Acidobacteria; c__Acidobacteria; o__Solibacterales; f__Solibacteraceae__Subgroup_3_; g__Bryobacter; s__uncultured_Acidobacteria_bacterium_g__Bryobacter; OTU2565	0	0	4	36	0	1	0	2	2	3	0	1	2	0	0	0	0	6	24	12	32	71	1
d__Bacteria; k__norank; p__Acidobacteria; c__Acidobacteria; o__Subgroup_10; f__ABS-19; g__norank_f__ABS-19; s__uncultured_Acidobacteria_bacterium_g__norank_f__ABS-19; OTU2562	13	0	8	70	11	4	18	4	13	4	0	1	0	1	20	0	4	5	2	3	0	0	16
d__Bacteria; k__norank; p__Actinobacteria; c__Actinobacteria; o__norank_c__Actinobacteria; f__norank_c__Actinobacteria; g__norank_c__Actinobacteria; s__unclassified_g__norank_c__Actinobacteria; OTU1575	7	9	1	2	1	7	5	9	3	3	23	7	14	15	11	10	14	2	2	0	11	30	11
d__Bacteria; k__norank; p__Proteobacteria; c__Betaproteobacteria; o__Burkholderiales; f__Comamonadaceae; g__Leptothrix; s__unclassified_g__Leptothrix; OTU1252	1	4	1	19	9	1	2	10	4	4	6	0	5	72	8	17	12	4	10	2	3	2	1
d__Bacteria; k__norank; p__Nitrospirae; c__Nitrospira; o__norank_c__Nitrospira; f__norank_c__Nitrospira; g__Nitrospira; s__uncultured_Nitrospira_sp._g__Nitrospira; OTU3655	8	11	2	7	5	9	8	7	6	4	0	17	0	7	1	71	19	2	2	2	4	0	4
d__Bacteria; k__norank; p__Acidobacteria; c__Acidobacteria; o__Subgroup_10; f__ABS-19; g__norank_f__ABS-19; s__unclassified_g__norank_f__ABS-19; OTU560	0	1	2	4	0	21	57	2	8	19	0	15	0	9	39	0	0	1	0	0	0	0	18
d__Bacteria; k__norank; p__Proteobacteria; c__Alphaproteobacteria; o__Rhizobiales; f__Rhizobiales_Incertae_Sedis; g__Bauldia; s__unclassified_g__Bauldia; OTU390	11	2	2	0	18	3	10	15	7	10	11	16	9	9	5	10	3	10	14	8	9	13	1
d__Bacteria; k__norank; p__Proteobacteria; c__Deltaproteobacteria; o__Desulfuromonadales; f__Geobacteraceae; g__Geobacter; s__unclassified_g__Geobacter; OTU984	0	2	1	0	2	0	1	0	0	4	11	5	0	84	1	17	2	6	10	3	21	26	0
d__Bacteria; k__norank; p__Parcubacteria; c__norank_p__Parcubacteria; o__norank_p__Parcubacteria; f__norank_p__Parcubacteria; g__norank_p__Parcubacteria; s__uncultured_bacterium_g__norank_p__Parcubacteria; OTU3647	1	0	0	0	12	0	1	0	0	0	17	1	0	4	0	147	0	0	8	1	1	3	0
d__Bacteria; k__norank; p__Proteobacteria; c__Alphaproteobacteria; o__Rhizobiales; f__Rhizobiales_Incertae_Sedis; g__Rhizomicrobium; s__uncultured_soil_bacterium_g__Rhizomicrobium; OTU1042	1	3	0	2	2	7	0	3	1	0	46	0	19	44	3	37	15	2	3	0	3	4	0
d__Bacteria; k__norank; p__Acidobacteria; c__Acidobacteria; o__norank_c__Acidobacteria; f__norank_c__Acidobacteria; g__norank_c__Acidobacteria; s__uncultured_prokaryote_g__norank_c__Acidobacteria; OTU2047	3	9	3	106	20	1	3	0	0	3	7	1	1	16	4	3	5	4	1	1	1	1	2
d__Bacteria; k__norank; p__Acidobacteria; c__Acidobacteria; o__norank_c__Acidobacteria; f__norank_c__Acidobacteria; g__norank_c__Acidobacteria; s__uncultured_bacterium_gp17; OTU4031	5	1	1	22	20	0	1	4	1	2	23	3	0	22	1	79	5	3	1	1	0	0	0
d__Bacteria; k__norank; p__Gemmatimonadetes; c__Gemmatimonadetes; o__Gemmatimonadales; f__Gemmatimonadaceae; g__norank_f__Gemmatimonadaceae; s__uncultured_bacterium_g__norank_f__Gemmatimonadaceae; OTU3284	9	0	0	1	0	11	2	19	3	27	2	24	0	1	6	40	15	1	0	0	8	4	22
d__Bacteria; k__norank; p__Chloroflexi; c__Anaerolineae; o__Anaerolineales; f__Anaerolineaceae; g__norank_f__Anaerolineaceae; s__unclassified_g__norank_f__Anaerolineaceae; OTU3470	2	47	1	1	7	0	0	0	2	3	20	4	6	40	3	32	19	0	2	1	3	0	2
d__Bacteria; k__norank; p__Proteobacteria; c__Alphaproteobacteria; o__Rhodospirillales; f__MNC12; g__norank_f__MNC12; s__uncultured_bacterium_g__norank_f__MNC12; OTU1385	5	10	2	29	13	0	9	7	1	5	2	11	7	39	8	23	5	8	3	1	2	0	5
d__Bacteria; k__norank; p__Bacteroidetes; c__Sphingobacteriia; o__Sphingobacteriales; f__Chitinophagaceae; g__Terrimonas; s__unclassified_g__Terrimonas; OTU493	14	2	0	16	3	14	9	8	5	6	2	6	0	34	3	15	16	14	4	6	17	0	0
d__Bacteria; k__norank; p__Proteobacteria; c__Betaproteobacteria; o__TRA3-20; f__norank_o__TRA3-20; g__norank_o__TRA3-20; s__unclassified_g__norank_o__TRA3-20; OTU3975	7	0	4	13	23	5	2	11	10	0	9	7	9	3	4	28	28	7	17	4	1	0	2
d__Bacteria; k__norank; p__Proteobacteria; c__Alphaproteobacteria; o__Rhizobiales; f__Methylobacteriaceae; g__Microvirga; s__unclassified_g__Microvirga; OTU4122	10	6	3	1	6	7	7	10	5	16	2	10	10	3	5	26	15	1	12	6	11	1	21
d__Bacteria; k__norank; p__Chloroflexi; c__TK10; o__norank_c__TK10; f__norank_c__TK10; g__norank_c__TK10; s__uncultured_Chloroflexus_sp._g__norank_c__TK10; OTU812	7	5	4	17	5	2	2	12	1	1	10	10	0	2	2	4	0	28	28	32	12	7	2
d__Bacteria; k__norank; p__Chloroflexi; c__SBR2076; o__norank_c__SBR2076; f__norank_c__SBR2076; g__norank_c__SBR2076; s__uncultured_Caldilineaceae_bacterium_g__norank_c__SBR2076; OTU1028	1	0	1	23	6	3	3	7	3	1	22	3	2	55	5	35	5	7	2	2	1	3	3
d__Bacteria; k__norank; p__Parcubacteria; c__norank_p__Parcubacteria; o__norank_p__Parcubacteria; f__norank_p__Parcubacteria; g__norank_p__Parcubacteria; s__unclassified_g__norank_p__Parcubacteria; OTU2010	0	3	0	161	1	0	2	0	0	5	2	0	0	17	0	0	0	0	1	0	0	0	1
d__Bacteria; k__norank; p__Proteobacteria; c__Deltaproteobacteria; o__Desulfurellales; f__Desulfurellaceae; g__H16; s__unclassified_g__H16; OTU3621	0	2	0	3	6	0	0	1	0	2	1	0	1	17	1	143	8	0	2	2	3	0	0
d__Bacteria; k__norank; p__Proteobacteria; c__Gammaproteobacteria; o__Xanthomonadales; f__Xanthomonadaceae; g__Arenimonas; s__unclassified_g__Arenimonas; OTU1222	2	7	0	17	13	3	8	6	3	3	22	0	4	24	2	28	23	10	3	7	0	5	1
d__Bacteria; k__norank; p__Actinobacteria; c__Actinobacteria; o__Solirubrobacterales; f__Elev-16S-1332; g__norank_f__Elev-16S-1332; s__unclassified_g__norank_f__Elev-16S-1332; OTU14	14	1	20	1	25	5	2	21	10	0	28	3	6	3	1	11	0	9	8	12	1	7	3
d__Bacteria; k__norank; p__Chloroflexi; c__Anaerolineae; o__Anaerolineales; f__Anaerolineaceae; g__norank_f__Anaerolineaceae; s__unclassified_g__norank_f__Anaerolineaceae; OTU3008	12	33	7	28	56	0	6	5	15	1	0	6	4	0	3	1	1	0	0	0	0	0	11
d__Bacteria; k__norank; p__Actinobacteria; c__Actinobacteria; o__Propionibacteriales; f__Nocardioidaceae; g__Nocardioides; s__unclassified_g__Nocardioides; OTU137	7	6	11	10	6	2	8	5	6	7	2	13	7	0	0	2	11	12	33	25	3	4	7
d__Bacteria; k__norank; p__Acidobacteria; c__Acidobacteria; o__norank_c__Acidobacteria; f__norank_c__Acidobacteria; g__norank_c__Acidobacteria; s__uncultured_Anaeromyxobacter_sp._g__norank; OTU1192	0	2	0	2	0	1	3	0	0	1	10	0	5	143	0	4	10	1	0	0	3	1	0
d__Bacteria; k__norank; p__Acidobacteria; c__Acidobacteria; o__norank_c__Acidobacteria; f__norank_c__Acidobacteria; g__norank_c__Acidobacteria; s__unclassified_g__norank_c__Acidobacteria; OTU601	0	0	4	50	6	2	1	0	16	1	22	0	1	26	5	2	5	12	4	4	10	14	1
d__Bacteria; k__norank; p__Proteobacteria; c__Betaproteobacteria; o__Nitrosomonadales; f__Nitrosomonadaceae; g__norank_f__Nitrosomonadaceae; s__unclassified_g__norank_f__Nitrosomonadaceae; OTU1408	0	9	0	17	6	10	4	2	2	7	18	1	2	38	2	3	8	28	12	7	8	1	1
d__Bacteria; k__norank; p__Chloroflexi; c__TK10; o__norank_c__TK10; f__norank_c__TK10; g__norank_c__TK10; s__unclassified_g__norank_c__TK10; OTU3089	4	1	0	48	33	2	3	1	0	5	10	2	2	1	0	42	1	3	2	3	6	6	11
d__Bacteria; k__norank; p__Bacteroidetes; c__Sphingobacteriia; o__Sphingobacteriales; f__Chitinophagaceae; g__unclassified_f__Chitinophagaceae; s__unclassified_f__Chitinophagaceae; OTU1498	5	2	0	43	14	11	1	1	1	1	27	0	0	23	5	21	14	1	5	3	4	3	0
d__Bacteria; k__norank; p__Proteobacteria; c__Alphaproteobacteria; o__Rhizobiales; f__Rhizobiales_Incertae_Sedis; g__Rhizomicrobium; s__uncultured_alpha_proteobacterium_g__Rhizomicrobium; OTU301	1	1	0	0	0	27	1	5	16	1	14	5	5	13	1	29	9	1	8	0	8	39	1
d__Bacteria; k__norank; p__Actinobacteria; c__Actinobacteria; o__Acidimicrobiales; f__norank_o__Acidimicrobiales; g__norank_o__Acidimicrobiales; s__unclassified_g__norank_o__Acidimicrobiales; OTU1667	5	3	6	1	10	6	5	9	15	8	8	10	1	3	9	4	15	6	33	3	14	8	2
d__Bacteria; k__norank; p__Actinobacteria; c__Actinobacteria; o__Gaiellales; f__Gaiellaceae; g__Gaiella; s__uncultured_Rubrobacterales_bacterium_g__Gaiella; OTU49	7	0	10	2	13	4	2	9	4	13	1	10	0	0	6	3	8	14	13	32	18	4	11
d__Bacteria; k__norank; p__Chloroflexi; c__SBR2076; o__norank_c__SBR2076; f__norank_c__SBR2076; g__norank_c__SBR2076; s__uncultured_bacterium_UASB_TL14; OTU1956	0	23	0	95	2	0	0	0	0	1	0	0	2	37	0	13	8	1	1	0	0	0	0
d__Bacteria; k__norank; p__Actinobacteria; c__Actinobacteria; o__Corynebacteriales; f__Mycobacteriaceae; g__Mycobacterium; s__unclassified_g__Mycobacterium; OTU2727	0	0	0	0	60	0	0	0	0	0	0	0	2	0	0	0	0	41	33	14	3	30	0
d__Bacteria; k__norank; p__Proteobacteria; c__Deltaproteobacteria; o__Desulfurellales; f__Desulfurellaceae; g__H16; s__unclassified_g__H16; OTU1690	9	7	0	19	10	1	1	3	1	0	27	4	5	7	2	52	17	3	7	3	1	0	4
d__Bacteria; k__norank; p__Acidobacteria; c__Acidobacteria; o__norank_c__Acidobacteria; f__norank_c__Acidobacteria; g__norank_c__Acidobacteria; s__unclassified_g__norank_c__Acidobacteria; OTU3627	4	5	0	55	8	4	7	4	1	6	1	5	0	11	2	38	13	7	0	11	0	0	1
d__Bacteria; k__norank; p__Actinobacteria; c__Actinobacteria; o__Micrococcales; f__Intrasporangiaceae; g__Lapillicoccus; s__uncultured_bacterium_g__Lapillicoccus; OTU2879	1	1	7	3	11	7	9	0	5	2	0	7	6	0	1	38	0	4	28	20	10	7	16
d__Bacteria; k__norank; p__Verrucomicrobia; c__Spartobacteria; o__Chthoniobacterales; f__DA101_soil_group; g__norank_f__DA101_soil_group; s__unclassified_g__norank_f__DA101_soil_group; OTU3520	0	0	0	0	0	6	1	13	1	2	35	0	0	10	3	100	4	0	0	0	3	3	1
d__Bacteria; k__norank; p__Chloroflexi; c__Anaerolineae; o__Anaerolineales; f__Anaerolineaceae; g__norank_f__Anaerolineaceae; s__unclassified_g__norank_f__Anaerolineaceae; OTU505	2	0	1	0	13	18	0	9	12	2	2	4	22	9	0	35	11	0	11	15	3	13	0
d__Bacteria; k__norank; p__Bacteroidetes; c__Sphingobacteriia; o__Sphingobacteriales; f__Saprospiraceae; g__norank_f__Saprospiraceae; s__uncultured_Haliscomenobacter_sp._g__norank_f__Saprospiraceae; OTU2001	2	0	0	114	25	0	9	0	1	0	0	1	0	6	2	9	1	9	1	0	0	1	1
d__Bacteria; k__norank; p__Acidobacteria; c__Acidobacteria; o__Solibacterales; f__Solibacteraceae__Subgroup_3_; g__Paludibaculum; s__uncultured_Acidobacteria_bacterium_g__Paludibaculum; OTU2131	15	5	3	36	17	0	0	11	2	3	0	10	7	0	5	8	29	13	4	9	3	1	1
d__Bacteria; k__norank; p__Verrucomicrobia; c__Spartobacteria; o__Chthoniobacterales; f__DA101_soil_group; g__norank_f__DA101_soil_group; s__uncultured_Verrucomicrobia_bacterium_g__norank_f__DA101_soil_group; OTU1849	0	1	0	107	4	2	0	0	2	0	28	0	0	11	2	19	1	0	1	0	1	2	1
d__Bacteria; k__norank; p__Bacteroidetes; c__Sphingobacteriia; o__Sphingobacteriales; f__Chitinophagaceae; g__Ferruginibacter; s__unclassified_g__Ferruginibacter; OTU2372	3	5	4	41	19	2	0	5	13	1	5	6	1	7	0	6	9	11	17	9	8	9	1
d__Bacteria; k__norank; p__Proteobacteria; c__Alphaproteobacteria; o__Rhodospirillales; f__Rhodospirillales_Incertae_Sedis; g__Candidatus_Alysiosphaera; s__unclassified_g__Candidatus_Alysiosphaera; OTU2873	9	0	12	21	33	3	0	9	5	8	1	16	2	0	3	5	2	9	6	14	12	2	9
d__Bacteria; k__norank; p__Gemmatimonadetes; c__Gemmatimonadetes; o__Gemmatimonadales; f__Gemmatimonadaceae; g__norank_f__Gemmatimonadaceae; s__unclassified_g__norank_f__Gemmatimonadaceae; OTU2538	3	8	11	28	3	0	5	4	4	3	16	2	2	55	10	0	1	11	1	6	0	1	7
d__Bacteria; k__norank; p__Bacteroidetes; c__Flavobacteriia; o__Flavobacteriales; f__Flavobacteriaceae; g__norank_f__Flavobacteriaceae; s__uncultured_Flavobacteriia_bacterium_g__norank; OTU745	180	0	1	0	0	0	0	0	0	0	0	0	0	0	0	0	0	0	0	0	0	0	0
d__Bacteria; k__norank; p__Gemmatimonadetes; c__Gemmatimonadetes; o__Gemmatimonadales; f__Gemmatimonadaceae; g__norank_f__Gemmatimonadaceae; s__uncultured_bacterium_g__norank_f__Gemmatimonadaceae; OTU3121	4	3	1	10	62	2	3	7	0	1	5	3	15	1	0	15	14	4	15	0	6	9	1
d__Bacteria; k__norank; p__Proteobacteria; c__Alphaproteobacteria; o__Rhodospirillales; f__Acetobacteraceae; g__unclassified_f__Acetobacteraceae; s__unclassified_f__Acetobacteraceae; OTU2982	3	0	2	0	21	5	7	9	1	4	0	13	4	1	3	7	3	0	22	4	24	45	3
d__Bacteria; k__norank; p__Chloroflexi; c__TK10; o__norank_c__TK10; f__norank_c__TK10; g__norank_c__TK10; s__unclassified_g__norank_c__TK10; OTU2638	2	0	4	88	10	2	4	2	1	6	11	3	0	12	0	0	0	10	2	4	10	7	3
d__Bacteria; k__norank; p__Bacteroidetes; c__Sphingobacteriia; o__Sphingobacteriales; f__Chitinophagaceae; g__unclassified_f__Chitinophagaceae; s__unclassified_f__Chitinophagaceae; OTU3696	1	0	1	0	6	19	1	12	0	2	9	3	3	2	0	63	13	0	23	0	10	11	0
d__Bacteria; k__norank; p__Actinobacteria; c__Actinobacteria; o__Micromonosporales; f__Micromonosporaceae; g__Dactylosporangium; s__uncultured_bacterium_g__Dactylosporangium; OTU4154	16	2	5	1	21	1	11	9	1	0	5	7	18	0	0	35	1	8	9	8	10	4	6
d__Bacteria; k__norank; p__Actinobacteria; c__Actinobacteria; o__Solirubrobacterales; f__0319-6M6; g__norank_f__0319-6M6; s__uncultured_bacterium_g__norank_f__0319-6M6; OTU3058	3	1	4	7	43	2	5	2	3	5	4	4	3	0	7	1	3	13	15	17	18	10	8
d__Bacteria; k__norank; p__Actinobacteria; c__Actinobacteria; o__Micrococcales; f__Microbacteriaceae; g__unclassified_f__Microbacteriaceae; s__unclassified_f__Microbacteriaceae; OTU4179	2	12	0	0	0	0	1	3	3	0	0	1	25	1	0	47	0	53	15	6	5	3	1
d__Bacteria; k__norank; p__Proteobacteria; c__Alphaproteobacteria; o__Rhizobiales; f__JG34-KF-361; g__norank_f__JG34-KF-361; s__unclassified_g__norank_f__JG34-KF-361; OTU956	0	3	2	33	5	3	1	6	6	3	11	2	9	43	5	23	13	2	4	0	1	2	0
d__Bacteria; k__norank; p__Verrucomicrobia; c__Spartobacteria; o__Chthoniobacterales; f__DA101_soil_group; g__norank_f__DA101_soil_group; s__unclassified_g__norank_f__DA101_soil_group; OTU4225	2	8	0	10	5	2	2	15	2	7	27	4	1	8	4	11	53	5	1	4	1	4	0
d__Bacteria; k__norank; p__Proteobacteria; c__Gammaproteobacteria; o__Xanthomonadales; f__Xanthomonadaceae; g__Lysobacter; s__uncultured_Thermomonas_sp._g__Lysobacter; OTU3106	0	7	2	17	37	1	5	2	6	4	0	0	3	0	8	30	22	4	12	12	1	1	2
d__Bacteria; k__norank; p__Proteobacteria; c__Gammaproteobacteria; o__Xanthomonadales; f__Xanthomonadaceae; g__Lysobacter; s__Lysobacter_dokdonensis_DS-58; OTU4070	4	11	5	33	0	2	1	7	6	4	6	5	0	0	3	45	24	1	7	5	6	0	1
d__Bacteria; k__norank; p__Proteobacteria; c__Alphaproteobacteria; o__Rhodospirillales; f__ML80; g__norank_f__ML80; s__uncultured_bacterium_g__norank_f__ML80; OTU3979	3	0	3	22	16	4	4	7	4	10	6	4	10	12	3	48	4	5	4	1	3	0	2
d__Bacteria; k__norank; p__Acidobacteria; c__Acidobacteria; o__norank_c__Acidobacteria; f__norank_c__Acidobacteria; g__norank_c__Acidobacteria; s__unclassified_g__norank_c__Acidobacteria; OTU2226	1	2	2	48	16	4	2	1	0	3	11	0	0	19	1	38	14	1	1	5	2	2	2
d__Bacteria; k__norank; p__Proteobacteria; c__Gammaproteobacteria; o__Xanthomonadales; f__Xanthomonadales_Incertae_Sedis; g__Steroidobacter; s__unclassified_g__Steroidobacter; OTU3070	15	1	7	37	50	0	4	3	4	0	0	6	1	1	0	1	1	11	3	19	9	1	1
d__Bacteria; k__norank; p__Bacteroidetes; c__Bacteroidia; o__Bacteroidales; f__Bacteroidales_UCG-001; g__norank_f__Bacteroidales_UCG-001; s__uncultured_bacterium_g__norank_f__Bacteroidales_UCG-001; OTU1158	0	0	0	0	0	0	0	0	0	0	0	0	0	175	0	0	0	0	0	0	0	0	0
d__Bacteria; k__norank; p__Gemmatimonadetes; c__Gemmatimonadetes; o__Gemmatimonadales; f__Gemmatimonadaceae; g__norank_f__Gemmatimonadaceae; s__unclassified_g__norank_f__Gemmatimonadaceae; OTU2795	1	3	0	60	31	4	9	0	1	0	1	2	10	15	2	0	0	9	6	7	10	0	4
d__Bacteria; k__norank; p__Chloroflexi; c__JG30-KF-CM66; o__norank_c__JG30-KF-CM66; f__norank_c__JG30-KF-CM66; g__norank_c__JG30-KF-CM66; s__uncultured_Chloroflexi_bacterium_g__norank_c__JG30-KF-CM66; OTU2183	1	2	3	120	5	0	2	4	0	1	0	2	0	2	1	3	3	10	3	4	3	5	0
d__Bacteria; k__norank; p__Verrucomicrobia; c__Spartobacteria; o__Chthoniobacterales; f__DA101_soil_group; g__norank_f__DA101_soil_group; s__unclassified_g__norank_f__DA101_soil_group; OTU3846	6	2	0	17	1	9	4	16	7	6	20	8	0	6	6	51	6	3	1	3	0	1	0
d__Bacteria; k__norank; p__Nitrospirae; c__Nitrospira; o__norank_c__Nitrospira; f__norank_c__Nitrospira; g__Nitrospira; s__unclassified_g__Nitrospira; OTU1001	0	5	0	62	6	1	5	0	1	3	21	0	0	43	2	17	4	1	0	1	1	0	0
d__Bacteria; k__norank; p__Proteobacteria; c__Alphaproteobacteria; o__Sphingomonadales; f__Erythrobacteraceae; g__Altererythrobacter; s__uncultured_bacterium_g__Altererythrobacter; OTU2872	3	1	3	53	37	1	6	7	2	3	0	8	3	4	2	2	22	5	4	1	1	1	4
d__Bacteria; k__norank; p__Acidobacteria; c__Acidobacteria; o__norank_c__Acidobacteria; f__norank_c__Acidobacteria; g__norank_c__Acidobacteria; s__unclassified_g__norank_c__Acidobacteria; OTU1011	3	1	3	21	21	0	2	7	2	2	8	1	2	53	1	19	4	7	3	4	7	1	1
d__Bacteria; k__norank; p__Proteobacteria; c__Deltaproteobacteria; o__Desulfurellales; f__Desulfurellaceae; g__H16; s__delta_proteobacterium_WX152; OTU3747	7	0	0	17	14	1	6	9	1	1	4	4	5	25	0	47	4	2	7	3	13	3	0
d__Bacteria; k__norank; p__Proteobacteria; c__Betaproteobacteria; o__Nitrosomonadales; f__Nitrosomonadaceae; g__norank_f__Nitrosomonadaceae; s__uncultured_Burkholderiaceae_bacterium_g__norank_f__Nitrosomonadaceae; OTU1490	2	0	0	30	5	8	10	6	1	6	53	7	0	14	6	6	2	1	2	6	6	0	1
d__Bacteria; k__norank; p__Acidobacteria; c__Acidobacteria; o__norank_c__Acidobacteria; f__norank_c__Acidobacteria; g__norank_c__Acidobacteria; s__uncultured_bacterium_17F9; OTU2931	4	0	2	5	21	13	11	22	13	6	2	12	3	7	4	18	8	0	0	7	6	4	3
d__Bacteria; k__norank; p__Proteobacteria; c__Deltaproteobacteria; o__Desulfurellales; f__Desulfurellaceae; g__H16; s__unclassified_g__H16; OTU407	4	4	6	2	28	5	9	8	3	5	13	3	9	10	8	24	2	3	8	8	3	3	3
d__Bacteria; k__norank; p__Chloroflexi; c__Anaerolineae; o__Anaerolineales; f__Anaerolineaceae; g__norank_f__Anaerolineaceae; s__unclassified_g__norank_f__Anaerolineaceae; OTU2540	4	3	10	42	24	0	4	11	1	5	15	5	4	5	6	0	0	17	1	4	5	0	3
d__Bacteria; k__norank; p__Verrucomicrobia; c__Opitutae; o__Opitutales; f__Opitutaceae; g__Opitutus; s__unclassified_g__Opitutus; OTU3743	1	10	1	21	14	5	3	14	2	2	22	5	0	4	0	51	3	0	6	1	1	3	0
d__Bacteria; k__norank; p__Acidobacteria; c__Acidobacteria; o__norank_c__Acidobacteria; f__norank_c__Acidobacteria; g__norank_c__Acidobacteria; s__uncultured_forest_soil_bacterium_g__norank_c__Acidobacteria; OTU541	14	0	12	4	21	14	7	9	4	8	1	16	2	12	16	4	6	2	2	1	0	9	5
d__Bacteria; k__norank; p__Firmicutes; c__Clostridia; o__Clostridiales; f__Family_XI_o__Clostridiales; g__unclassified_f__Family_XI_o__Clostridiales; s__unclassified_f__Family_XI_o__Clostridiales; OTU1698	0	0	0	20	23	0	0	0	0	0	101	0	0	10	0	0	14	0	0	0	1	0	0
d__Bacteria; k__norank; p__Acidobacteria; c__Acidobacteria; o__norank_c__Acidobacteria; f__norank_c__Acidobacteria; g__norank_c__Acidobacteria; s__unclassified_g__norank_c__Acidobacteria; OTU4249	0	1	0	0	5	14	2	7	0	4	20	8	3	14	1	29	35	2	2	2	17	2	1
d__Bacteria; k__norank; p__Actinobacteria; c__Actinobacteria; o__Acidimicrobiales; f__norank_o__Acidimicrobiales; g__norank_o__Acidimicrobiales; s__unclassified_g__norank_o__Acidimicrobiales; OTU1076	0	7	3	4	11	2	1	7	3	4	4	0	22	34	5	21	15	9	4	1	4	3	4
d__Bacteria; k__norank; p__Gemmatimonadetes; c__Gemmatimonadetes; o__Gemmatimonadales; f__Gemmatimonadaceae; g__Gemmatimonas; s__unclassified_g__Gemmatimonas; OTU591	19	11	6	3	0	1	10	2	50	7	0	4	18	1	8	7	7	0	9	0	2	1	2
d__Bacteria; k__norank; p__Acidobacteria; c__Acidobacteria; o__norank_c__Acidobacteria; f__norank_c__Acidobacteria; g__norank_c__Acidobacteria; s__unclassified_g__norank_c__Acidobacteria; OTU3926	3	3	0	36	19	0	2	3	1	0	15	2	3	10	0	42	15	7	1	4	0	0	1
d__Bacteria; k__norank; p__Actinobacteria; c__Actinobacteria; o__Propionibacteriales; f__Nocardioidaceae; g__Nocardioides; s__unclassified_g__Nocardioides; OTU184	14	0	18	1	3	3	4	8	4	6	0	7	1	1	2	0	3	35	38	12	3	1	2
d__Bacteria; k__norank; p__Proteobacteria; c__Alphaproteobacteria; o__Rhodospirillales; f__Rhodospirillaceae; g__unclassified_f__Rhodospirillaceae; s__unclassified_f__Rhodospirillaceae; OTU2526	2	0	3	63	47	0	1	15	1	0	0	5	0	1	0	0	0	25	0	2	1	0	0
d__Bacteria; k__norank; p__Parcubacteria; c__norank_p__Parcubacteria; o__norank_p__Parcubacteria; f__norank_p__Parcubacteria; g__norank_p__Parcubacteria; s__unclassified_g__norank_p__Parcubacteria; OTU342	0	13	0	2	0	8	2	0	2	0	7	1	4	6	1	23	7	0	3	1	1	85	0
d__Bacteria; k__norank; p__Chloroflexi; c__Anaerolineae; o__Anaerolineales; f__Anaerolineaceae; g__norank_f__Anaerolineaceae; s__uncultured_Gemmatimonadetes_bacterium_g__norank_f__Anaerolineaceae; OTU1070	3	0	4	4	4	3	8	0	1	2	31	15	0	55	10	1	0	0	0	8	3	7	6
d__Bacteria; k__norank; p__Proteobacteria; c__Alphaproteobacteria; o__Rhizobiales; f__Methylobacteriaceae; g__Methylobacterium; s__unclassified_g__Methylobacterium; OTU1378	2	28	0	17	26	0	1	0	1	1	11	0	3	21	3	36	13	0	0	0	1	0	1
d__Bacteria; k__norank; p__Acidobacteria; c__Acidobacteria; o__Solibacterales; f__Solibacteraceae__Subgroup_3_; g__Candidatus_Solibacter; s__unclassified_g__Candidatus_Solibacter; OTU336	6	5	7	2	4	13	1	23	4	6	8	10	6	14	1	9	6	0	4	0	3	32	1
d__Bacteria; k__norank; p__Acidobacteria; c__Acidobacteria; o__Solibacterales; f__Solibacteraceae__Subgroup_3_; g__Candidatus_Solibacter; s__unclassified_g__Candidatus_Solibacter; OTU2191	0	1	1	122	2	0	1	0	2	0	3	0	0	12	0	0	0	2	0	1	5	11	1
d__Bacteria; k__norank; p__Parcubacteria; c__norank_p__Parcubacteria; o__norank_p__Parcubacteria; f__norank_p__Parcubacteria; g__norank_p__Parcubacteria; s__uncultured_bacterium_g__norank_p__Parcubacteria; OTU1565	0	16	1	15	17	2	3	1	0	1	39	5	0	30	0	19	8	5	0	0	2	0	0
d__Bacteria; k__norank; p__Cyanobacteria; c__Cyanobacteria; o__norank_c__Cyanobacteria; f__norank_c__Cyanobacteria; g__norank_c__Cyanobacteria; s__Cymbomonas_tetramitiformis; OTU624	164	0	0	0	0	0	0	0	0	0	0	0	0	0	0	0	0	0	0	0	0	0	0
d__Bacteria; k__norank; p__Gemmatimonadetes; c__Gemmatimonadetes; o__Gemmatimonadales; f__Gemmatimonadaceae; g__Gemmatimonas; s__unclassified_g__Gemmatimonas; OTU4047	5	7	1	0	3	0	10	3	8	3	3	10	15	5	1	69	7	1	5	2	3	0	3
d__Bacteria; k__norank; p__Chloroflexi; c__Thermomicrobia; o__JG30-KF-CM45; f__norank_o__JG30-KF-CM45; g__norank_o__JG30-KF-CM45; s__uncultured_bacterium_g__norank_o__JG30-KF-CM45; OTU188	9	10	3	12	1	1	10	17	1	7	4	11	3	5	4	12	5	7	14	12	9	2	4
d__Bacteria; k__norank; p__Proteobacteria; c__Betaproteobacteria; o__Burkholderiales; f__Comamonadaceae; g__Aquincola; s__uncultured_beta_proteobacterium_g__Aquincola; OTU3051	1	6	1	2	37	4	1	4	9	2	6	0	6	1	5	6	10	0	25	1	1	34	1
d__Bacteria; k__norank; p__Chloroflexi; c__Thermomicrobia; o__JG30-KF-CM45; f__norank_o__JG30-KF-CM45; g__norank_o__JG30-KF-CM45; s__uncultured_Chloroflexi_bacterium_g__norank_o__JG30-KF-CM45; OTU2000	1	9	4	21	14	0	2	3	3	1	0	2	0	0	0	7	1	34	2	49	5	5	0
d__Bacteria; k__norank; p__Chloroflexi; c__Anaerolineae; o__Anaerolineales; f__Anaerolineaceae; g__norank_f__Anaerolineaceae; s__uncultured_Chloroflexi_bacterium_g__norank_f__Anaerolineaceae; OTU1966	0	11	1	122	21	0	0	1	2	1	0	2	0	1	1	0	0	0	0	0	0	0	0
d__Bacteria; k__norank; p__Acidobacteria; c__Acidobacteria; o__norank_c__Acidobacteria; f__norank_c__Acidobacteria; g__norank_c__Acidobacteria; s__unclassified_g__norank_c__Acidobacteria; OTU3109	2	16	0	28	41	3	2	1	0	1	14	1	3	14	2	0	14	11	0	4	5	0	0
d__Bacteria; k__norank; p__Actinobacteria; c__Actinobacteria; o__Propionibacteriales; f__Nocardioidaceae; g__Aeromicrobium; s__unclassified_g__Aeromicrobium; OTU2977	2	0	2	15	35	6	5	9	2	6	6	2	7	1	0	4	3	12	22	5	10	4	3
d__Bacteria; k__norank; p__Chloroflexi; c__unclassified_p__Chloroflexi; o__unclassified_p__Chloroflexi; f__unclassified_p__Chloroflexi; g__unclassified_p__Chloroflexi; s__unclassified_p__Chloroflexi; OTU1711	1	5	0	2	0	1	0	0	0	0	88	1	1	27	1	30	3	0	0	0	0	1	0
d__Bacteria; k__norank; p__Acidobacteria; c__Acidobacteria; o__Subgroup_7; f__norank_o__Subgroup_7; g__norank_o__Subgroup_7; s__uncultured_Acidobacteria_bacterium_g__norank_o__Subgroup_7; OTU3093	1	1	0	11	89	1	4	0	1	2	0	0	2	8	1	7	6	0	5	2	10	8	2
d__Bacteria; k__norank; p__Acidobacteria; c__Acidobacteria; o__norank_c__Acidobacteria; f__norank_c__Acidobacteria; g__norank_c__Acidobacteria; s__uncultured_Geoalkalibacter_sp._g__norank_c__Acidobacteria; OTU567	8	13	6	34	23	2	3	6	0	5	6	5	2	1	14	13	6	2	1	4	1	4	2
d__Bacteria; k__norank; p__Verrucomicrobia; c__Opitutae; o__Opitutales; f__Opitutaceae; g__Opitutus; s__uncultured_Verrucomicrobia_bacterium_g__Opitutus; OTU2352	0	10	0	63	5	4	3	2	9	1	10	1	1	9	1	30	1	0	4	5	2	0	0
d__Bacteria; k__norank; p__Gemmatimonadetes; c__Gemmatimonadetes; o__Gemmatimonadales; f__Gemmatimonadaceae; g__norank_f__Gemmatimonadaceae; s__unclassified_g__norank_f__Gemmatimonadaceae; OTU2089	0	14	4	9	13	5	13	13	4	22	0	10	3	2	0	10	5	5	8	9	9	0	2
d__Bacteria; k__norank; p__Chloroflexi; c__Chloroflexia; o__Chloroflexales; f__Roseiflexaceae; g__Roseiflexus; s__uncultured_soil_bacterium_g__Roseiflexus; OTU424	8	6	4	4	5	2	5	11	3	30	0	9	0	0	1	21	4	1	8	15	14	6	3
d__Bacteria; k__norank; p__Actinobacteria; c__Actinobacteria; o__Gaiellales; f__Gaiellaceae; g__Gaiella; s__unclassified_g__Gaiella; OTU584	0	1	2	0	14	5	2	5	10	6	9	2	6	3	2	26	3	10	10	10	14	19	1
d__Bacteria; k__norank; p__Proteobacteria; c__Alphaproteobacteria; o__Rhizobiales; f__JG34-KF-361; g__norank_f__JG34-KF-361; s__uncultured_Rhizobiales_bacterium_g__norank_f__JG34-KF-361; OTU3920	4	5	6	15	3	2	3	1	4	0	31	0	13	7	0	32	17	7	4	1	0	2	2
d__Bacteria; k__norank; p__Actinobacteria; c__Actinobacteria; o__Solirubrobacterales; f__Patulibacteraceae; g__Patulibacter; s__Solirubrobacterales_bacterium_URHD0059; OTU46	11	0	18	1	9	0	0	17	2	0	0	5	0	0	5	0	0	37	11	32	4	5	2
d__Bacteria; k__norank; p__Gemmatimonadetes; c__Gemmatimonadetes; o__Gemmatimonadales; f__Gemmatimonadaceae; g__Gemmatimonas; s__unclassified_g__Gemmatimonas; OTU4040	10	19	1	8	1	2	3	20	1	2	0	3	5	0	0	39	19	4	7	6	9	0	0
d__Bacteria; k__norank; p__Gemmatimonadetes; c__Gemmatimonadetes; o__Gemmatimonadales; f__Gemmatimonadaceae; g__norank_f__Gemmatimonadaceae; s__uncultured_Gemmatimonadetes_bacterium_g__norank_f__Gemmatimonadaceae; OTU3033	1	0	2	18	94	0	7	2	0	1	0	2	2	0	3	1	0	4	0	3	1	15	3
d__Bacteria; k__norank; p__Proteobacteria; c__Alphaproteobacteria; o__Rhodospirillales; f__MND8; g__norank_f__MND8; s__unclassified_g__norank_f__MND8; OTU2579	0	0	0	82	31	0	0	0	0	0	2	1	0	15	2	1	0	9	4	0	12	0	0
d__Bacteria; k__norank; p__Actinobacteria; c__Actinobacteria; o__Acidimicrobiales; f__OM1_clade; g__norank_f__OM1_clade; s__uncultured_alpha_proteobacterium_g__norank_f__OM1_clade; OTU907	3	18	0	20	3	1	3	2	0	12	0	2	8	0	9	0	21	42	12	1	0	0	2
d__Bacteria; k__norank; p__Proteobacteria; c__Betaproteobacteria; o__Nitrosomonadales; f__Nitrosomonadaceae; g__norank_f__Nitrosomonadaceae; s__unclassified_g__norank_f__Nitrosomonadaceae; OTU158	3	4	6	9	5	5	1	12	10	10	0	5	4	1	9	31	6	0	14	7	9	7	0
d__Bacteria; k__norank; p__Verrucomicrobia; c__OPB35_soil_group; o__norank_c__OPB35_soil_group; f__norank_c__OPB35_soil_group; g__norank_c__OPB35_soil_group; s__unclassified_g__norank_c__OPB35_soil_group; OTU3882	1	3	1	42	3	5	2	2	1	2	23	2	0	21	3	34	3	1	0	1	2	2	4
d__Bacteria; k__norank; p__Acidobacteria; c__Acidobacteria; o__Solibacterales; f__Solibacteraceae__Subgroup_3_; g__Candidatus_Solibacter; s__unclassified_g__Candidatus_Solibacter; OTU3936	3	0	0	0	8	0	2	2	1	0	4	10	3	2	0	53	3	6	18	6	7	29	1
d__Bacteria; k__norank; p__Firmicutes; c__Bacilli; o__Bacillales; f__Planococcaceae; g__unclassified_f__Planococcaceae; s__unclassified_f__Planococcaceae; OTU211	2	0	8	0	5	1	2	5	0	2	3	2	0	1	0	2	0	4	2	1	97	20	1
d__Bacteria; k__norank; p__Proteobacteria; c__Alphaproteobacteria; o__Rhizobiales; f__Rhodobiaceae; g__norank_f__Rhodobiaceae; s__unclassified_g__norank_f__Rhodobiaceae; OTU55	2	1	13	4	19	0	0	4	0	0	0	7	0	3	0	3	0	68	4	17	4	7	2
d__Bacteria; k__norank; p__Proteobacteria; c__Deltaproteobacteria; o__Desulfurellales; f__Desulfurellaceae; g__H16; s__unclassified_g__H16; OTU2296	10	0	1	47	42	0	0	4	1	0	0	0	0	3	0	0	0	40	0	8	1	0	0
d__Bacteria; k__norank; p__Proteobacteria; c__Betaproteobacteria; o__Burkholderiales; f__Comamonadaceae; g__Caenimonas; s__uncultured_bacterium_g__Caenimonas; OTU4029	2	3	4	21	3	1	3	4	6	1	0	3	8	4	2	32	23	10	19	4	2	1	1
d__Bacteria; k__norank; p__Actinobacteria; c__Actinobacteria; o__norank_c__Actinobacteria; f__norank_c__Actinobacteria; g__norank_c__Actinobacteria; s__unclassified_g__norank_c__Actinobacteria; OTU230	8	6	18	1	9	3	2	4	2	5	0	1	9	0	5	1	3	21	10	23	10	5	9
d__Bacteria; k__norank; p__Proteobacteria; c__Betaproteobacteria; o__Nitrosomonadales; f__Nitrosomonadaceae; g__norank_f__Nitrosomonadaceae; s__alpha_proteobacterium_BAC29; OTU3989	5	0	1	12	3	1	8	7	15	4	3	9	2	11	11	22	20	2	14	0	4	0	1
d__Bacteria; k__norank; p__Gemmatimonadetes; c__Gemmatimonadetes; o__Gemmatimonadales; f__Gemmatimonadaceae; g__norank_f__Gemmatimonadaceae; s__unclassified_g__norank_f__Gemmatimonadaceae; OTU1360	7	0	10	23	26	6	10	9	6	0	4	3	0	31	9	0	3	0	1	1	0	2	4
d__Bacteria; k__norank; p__Actinobacteria; c__Actinobacteria; o__Propionibacteriales; f__Nocardioidaceae; g__Nocardioides; s__unclassified_g__Nocardioides; OTU169	2	1	8	6	7	0	0	5	2	2	0	5	6	0	0	1	3	47	47	8	3	2	0
d__Bacteria; k__norank; p__Proteobacteria; c__Gammaproteobacteria; o__Xanthomonadales; f__norank_o__Xanthomonadales; g__norank_o__Xanthomonadales; s__uncultured_bacterium_g__norank_o__Xanthomonadales; OTU1410	0	1	0	0	1	0	0	0	1	0	31	0	1	76	0	23	20	0	0	0	0	0	0
d__Bacteria; k__norank; p__Chloroflexi; c__SBR2076; o__norank_c__SBR2076; f__norank_c__SBR2076; g__norank_c__SBR2076; s__uncultured_bacterium_UASB_TL14; OTU514	10	38	0	6	27	6	9	2	2	3	0	9	0	2	6	0	3	12	0	1	1	1	16
d__Bacteria; k__norank; p__Bacteroidetes; c__Flavobacteriia; o__Flavobacteriales; f__Flavobacteriaceae; g__Flavobacterium; s__unclassified_g__Flavobacterium; OTU561	4	5	0	0	0	1	0	2	5	14	7	6	20	0	8	6	30	0	7	2	3	34	0
d__Bacteria; k__norank; p__unclassified_k__norank; c__unclassified_k__norank; o__unclassified_k__norank; f__unclassified_k__norank; g__unclassified_k__norank; s__unclassified_k__norank; OTU2826	6	1	0	23	59	6	6	1	1	0	4	2	6	3	4	5	4	6	2	4	1	2	8
d__Bacteria; k__norank; p__Proteobacteria; c__unclassified_p__Proteobacteria; o__unclassified_p__Proteobacteria; f__unclassified_p__Proteobacteria; g__unclassified_p__Proteobacteria; s__unclassified_p__Proteobacteria; OTU2908	0	2	0	27	59	5	5	1	2	0	0	0	8	15	3	2	0	2	3	1	10	0	8
d__Bacteria; k__norank; p__Actinobacteria; c__Actinobacteria; o__Micromonosporales; f__Micromonosporaceae; g__Actinoplanes; s__Actinoplanes_derwentensis; OTU432	8	1	17	0	0	1	7	4	28	38	0	0	1	0	8	13	1	0	8	7	1	3	7
d__Bacteria; k__norank; p__Acidobacteria; c__Acidobacteria; o__norank_c__Acidobacteria; f__norank_c__Acidobacteria; g__norank_c__Acidobacteria; s__unclassified_g__norank_c__Acidobacteria; OTU1913	1	2	3	108	13	0	0	0	1	1	0	0	0	1	0	0	1	19	0	3	0	0	0
d__Bacteria; k__norank; p__Chloroflexi; c__SBR2076; o__norank_c__SBR2076; f__norank_c__SBR2076; g__norank_c__SBR2076; s__uncultured_sludge_bacterium_A31; OTU4211	10	13	0	3	2	7	6	4	1	8	2	5	7	9	4	23	40	1	7	1	0	0	0
d__Bacteria; k__norank; p__Actinobacteria; c__Actinobacteria; o__Gaiellales; f__norank_o__Gaiellales; g__norank_o__Gaiellales; s__unclassified_g__norank_o__Gaiellales; OTU2685	1	1	1	9	19	3	3	2	0	3	0	1	2	5	2	6	4	24	2	30	19	13	2
d__Bacteria; k__norank; p__Chloroflexi; c__Anaerolineae; o__Anaerolineales; f__Anaerolineaceae; g__norank_f__Anaerolineaceae; s__unclassified_g__norank_f__Anaerolineaceae; OTU3197	0	0	0	0	0	0	0	0	6	0	33	1	6	0	0	59	2	0	1	0	2	42	0
d__Bacteria; k__norank; p__Proteobacteria; c__Alphaproteobacteria; o__Rhizobiales; f__Rhizobiales_Incertae_Sedis; g__Nordella; s__uncultured_bacterium_g__Nordella; OTU4	2	1	4	37	23	3	1	4	7	2	0	9	1	0	18	2	4	3	0	15	5	4	7
d__Bacteria; k__norank; p__Acidobacteria; c__Acidobacteria; o__norank_c__Acidobacteria; f__norank_c__Acidobacteria; g__norank_c__Acidobacteria; s__unclassified_g__norank_c__Acidobacteria; OTU3847	1	1	0	9	8	1	3	3	1	0	8	3	3	6	0	68	7	13	0	9	8	0	0
d__Bacteria; k__norank; p__Proteobacteria; c__Gammaproteobacteria; o__Xanthomonadales; f__Xanthomonadaceae; g__Lysobacter; s__unclassified_g__Lysobacter; OTU2764	1	5	3	8	35	8	12	4	22	2	3	8	0	1	7	8	3	7	7	1	4	1	1
d__Bacteria; k__norank; p__Acidobacteria; c__Acidobacteria; o__norank_c__Acidobacteria; f__norank_c__Acidobacteria; g__norank_c__Acidobacteria; s__unclassified_g__norank_c__Acidobacteria; OTU3980	1	5	0	0	0	0	0	0	0	1	54	0	0	21	0	63	2	0	0	0	1	2	1
d__Bacteria; k__norank; p__Actinobacteria; c__Actinobacteria; o__Acidimicrobiales; f__Acidimicrobiaceae; g__norank_f__Acidimicrobiaceae; s__uncultured_bacterium_g__norank_f__Acidimicrobiaceae; OTU2996	13	1	12	0	12	9	2	22	4	4	2	16	1	0	9	7	2	7	8	5	5	3	6
d__Bacteria; k__norank; p__Chloroflexi; c__Anaerolineae; o__Anaerolineales; f__Anaerolineaceae; g__norank_f__Anaerolineaceae; s__unclassified_g__norank_f__Anaerolineaceae; OTU1915	3	0	4	131	0	0	0	0	0	0	0	2	0	1	0	0	0	6	0	3	0	0	0
d__Bacteria; k__norank; p__Proteobacteria; c__Betaproteobacteria; o__Burkholderiales; f__Alcaligenaceae; g__Achromobacter; s__uncultured_proteobacterium_g__Achromobacter; OTU3298	4	2	0	1	10	5	5	1	2	3	0	3	3	26	0	32	21	3	7	0	7	15	0
d__Bacteria; k__norank; p__Proteobacteria; c__Deltaproteobacteria; o__Desulfurellales; f__Desulfurellaceae; g__H16; s__unclassified_g__H16; OTU1714	0	0	1	6	6	0	0	0	0	0	78	1	9	20	1	21	0	0	0	1	4	2	0
d__Bacteria; k__norank; p__Parcubacteria; c__norank_p__Parcubacteria; o__norank_p__Parcubacteria; f__norank_p__Parcubacteria; g__norank_p__Parcubacteria; s__uncultured_bacterium_g__norank_p__Parcubacteria; OTU1965	0	1	2	83	1	0	3	2	0	0	22	0	1	31	1	0	0	0	0	0	0	0	3
d__Bacteria; k__norank; p__Verrucomicrobia; c__Opitutae; o__Puniceicoccales; f__Puniceicoccaceae; g__unclassified_f__Puniceicoccaceae; s__unclassified_f__Puniceicoccaceae; OTU748	150	0	0	0	0	0	0	0	0	0	0	0	0	0	0	0	0	0	0	0	0	0	0
d__Bacteria; k__norank; p__Acidobacteria; c__Acidobacteria; o__norank_c__Acidobacteria; f__norank_c__Acidobacteria; g__norank_c__Acidobacteria; s__uncultured_Acidobacteria_bacterium_g__norank_c__Acidobacteria; OTU2956	3	1	1	67	56	1	1	1	1	0	1	1	0	2	0	0	1	6	0	5	1	0	0
d__Bacteria; k__norank; p__Actinobacteria; c__Actinobacteria; o__Solirubrobacterales; f__TM146; g__norank_f__TM146; s__uncultured_Actinomycetales_bacterium_g__norank_f__TM146; OTU270	2	0	5	0	0	5	3	5	0	0	2	0	1	2	1	5	0	0	1	0	1	114	1
d__Bacteria; k__norank; p__Proteobacteria; c__Betaproteobacteria; o__Nitrosomonadales; f__Nitrosomonadaceae; g__norank_f__Nitrosomonadaceae; s__unclassified_g__norank_f__Nitrosomonadaceae; OTU819	0	12	1	0	0	3	6	10	0	5	0	31	0	0	1	11	3	33	9	14	6	1	2
d__Bacteria; k__norank; p__Cyanobacteria; c__Cyanobacteria; o__norank_c__Cyanobacteria; f__norank_c__Cyanobacteria; g__norank_c__Cyanobacteria; s__Phalacroma_mitra; OTU675	148	0	0	0	0	0	0	0	0	0	0	0	0	0	0	0	0	0	0	0	0	0	0
d__Bacteria; k__norank; p__Acidobacteria; c__Acidobacteria; o__Subgroup_7; f__norank_o__Subgroup_7; g__norank_o__Subgroup_7; s__uncultured_bacterium_g__norank_o__Subgroup_7; OTU2020	0	2	1	68	14	3	6	3	3	0	2	0	0	24	7	0	0	0	0	1	2	3	9
d__Bacteria; k__norank; p__Chloroflexi; c__Chloroflexia; o__Chloroflexales; f__Roseiflexaceae; g__Roseiflexus; s__uncultured_bacterium_g__Roseiflexus; OTU1747	3	10	15	0	0	0	0	2	1	2	56	2	2	0	0	1	10	8	8	15	11	2	0
d__Bacteria; k__norank; p__Proteobacteria; c__Alphaproteobacteria; o__Rhizobiales; f__PS1_clade; g__norank_f__PS1_clade; s__unclassified_g__norank_f__PS1_clade; OTU729	147	0	0	0	0	0	0	0	0	0	0	0	0	0	0	0	0	0	0	0	0	0	0
d__Bacteria; k__norank; p__Proteobacteria; c__Betaproteobacteria; o__Burkholderiales; f__Comamonadaceae; g__Albidiferax; s__unclassified_g__Albidiferax; OTU2820	3	2	0	2	49	3	0	1	2	6	16	2	2	3	6	31	3	1	7	0	2	3	3
d__Bacteria; k__norank; p__Chloroflexi; c__Anaerolineae; o__Anaerolineales; f__Anaerolineaceae; g__norank_f__Anaerolineaceae; s__uncultured_bacterium_g__norank_f__Anaerolineaceae; OTU1953	0	0	0	117	0	0	0	0	0	0	0	0	0	1	0	0	0	27	0	1	0	0	0
d__Bacteria; k__norank; p__Bacteroidetes; c__Sphingobacteriia; o__Sphingobacteriales; f__Saprospiraceae; g__norank_f__Saprospiraceae; s__unclassified_g__norank_f__Saprospiraceae; OTU1605	2	2	0	12	3	1	4	1	1	4	11	6	1	23	3	12	33	8	7	3	6	3	0
d__Bacteria; k__norank; p__Acidobacteria; c__Acidobacteria; o__Acidobacteriales; f__Acidobacteriaceae__Subgroup_1_; g__norank_f__Acidobacteriaceae__Subgroup_1_; s__unclassified_g__norank_f__Acidobacteriaceae__Subgroup_1_; OTU478	6	0	0	0	0	32	6	5	7	18	2	0	0	14	9	14	1	0	1	0	5	19	7
d__Bacteria; k__norank; p__Proteobacteria; c__Gammaproteobacteria; o__Cellvibrionales; f__Halieaceae; g__Luminiphilus; s__unclassified_g__Luminiphilus; OTU614	146	0	0	0	0	0	0	0	0	0	0	0	0	0	0	0	0	0	0	0	0	0	0
d__Bacteria; k__norank; p__Proteobacteria; c__Alphaproteobacteria; o__Rhodobacterales; f__Rhodobacteraceae; g__Amaricoccus; s__uncultured_bacterium_g__Amaricoccus; OTU229	6	5	2	5	4	3	5	3	3	16	1	9	6	2	3	13	20	6	13	8	8	3	2
d__Bacteria; k__norank; p__Armatimonadetes; c__Chthonomonadetes; o__Chthonomonadales; f__Chthonomonadaceae; g__Chthonomonas; s__unclassified_g__Chthonomonas; OTU3642	4	7	2	0	5	10	0	6	2	0	17	4	0	9	1	53	8	0	0	0	0	18	0
d__Bacteria; k__norank; p__Acidobacteria; c__Acidobacteria; o__norank_c__Acidobacteria; f__norank_c__Acidobacteria; g__norank_c__Acidobacteria; s__uncultured_Acidobacteria_bacterium_g__norank_c__Acidobacteria; OTU2179	2	0	1	82	15	1	1	1	0	0	1	0	0	12	2	3	3	6	2	5	4	4	0
d__Bacteria; k__norank; p__Proteobacteria; c__Alphaproteobacteria; o__Rhizobiales; f__Bradyrhizobiaceae; g__Bosea; s__unclassified_g__Bosea; OTU3414	3	3	1	8	20	4	3	2	0	2	0	1	35	0	5	36	6	4	4	3	2	0	3
d__Bacteria; k__norank; p__Proteobacteria; c__Gammaproteobacteria; o__Xanthomonadales; f__norank_o__Xanthomonadales; g__norank_o__Xanthomonadales; s__unclassified_g__norank_o__Xanthomonadales; OTU2501	0	1	5	85	3	6	1	2	1	2	1	1	0	1	0	2	1	18	5	9	0	1	0
d__Bacteria; k__norank; p__Cyanobacteria; c__Cyanobacteria; o__Obscuribacterales; f__norank_o__Obscuribacterales; g__norank_o__Obscuribacterales; s__uncultured_bacterium_g__norank_o__Obscuribacterales; OTU3090	1	6	0	1	85	2	0	0	0	0	2	0	2	1	0	40	0	0	0	0	0	5	0
d__Bacteria; k__norank; p__Acidobacteria; c__Acidobacteria; o__norank_c__Acidobacteria; f__norank_c__Acidobacteria; g__norank_c__Acidobacteria; s__unclassified_g__norank_c__Acidobacteria; OTU2492	0	3	0	55	3	2	1	3	0	2	17	0	0	27	1	14	10	4	0	1	0	0	1
d__Bacteria; k__norank; p__Proteobacteria; c__Gammaproteobacteria; o__Pseudomonadales; f__Moraxellaceae; g__Acinetobacter; s__unclassified_g__Acinetobacter; OTU1449	1	7	0	0	24	1	0	0	0	2	100	0	0	0	0	4	3	0	0	0	0	0	1
d__Bacteria; k__norank; p__Verrucomicrobia; c__OPB35_soil_group; o__norank_c__OPB35_soil_group; f__norank_c__OPB35_soil_group; g__norank_c__OPB35_soil_group; s__unclassified_g__norank_c__OPB35_soil_group; OTU1780	1	5	0	24	2	4	2	6	2	8	8	2	0	17	9	41	7	2	1	1	1	0	0
d__Bacteria; k__norank; p__Chloroflexi; c__SBR2076; o__norank_c__SBR2076; f__norank_c__SBR2076; g__norank_c__SBR2076; s__uncultured_Caldilineaceae_bacterium_g__norank_c__SBR2076; OTU1678	1	5	1	16	8	1	1	3	0	0	41	4	7	25	1	12	7	0	2	0	4	2	2
d__Bacteria; k__norank; p__Cyanobacteria; c__Cyanobacteria; o__Obscuribacterales; f__norank_o__Obscuribacterales; g__norank_o__Obscuribacterales; s__uncultured_bacterium_g__norank_o__Obscuribacterales; OTU3659	0	3	0	6	48	0	0	0	0	2	3	0	2	21	0	40	7	0	1	0	3	7	0
d__Bacteria; k__norank; p__Chloroflexi; c__S085; o__norank_c__S085; f__norank_c__S085; g__norank_c__S085; s__unclassified_g__norank_c__S085; OTU107	6	4	2	22	37	1	2	11	2	0	2	5	1	16	3	4	6	8	2	2	4	0	2
d__Bacteria; k__norank; p__Proteobacteria; c__Alphaproteobacteria; o__Emcibacterales; f__Emcibacteraceae; g__Emcibacter; s__uncultured_alpha_proteobacterium_g__Emcibacter; OTU706	142	0	0	0	0	0	0	0	0	0	0	0	0	0	0	0	0	0	0	0	0	0	0
d__Bacteria; k__norank; p__Bacteroidetes; c__Sphingobacteriia; o__Sphingobacteriales; f__Chitinophagaceae; g__Terrimonas; s__unclassified_g__Terrimonas; OTU2354	1	3	0	27	8	1	0	2	10	0	11	0	0	7	1	22	3	14	9	8	5	8	2
d__Bacteria; k__norank; p__Actinobacteria; c__Actinobacteria; o__Bifidobacteriales; f__Bifidobacteriaceae; g__Bifidobacterium; s__Bifidobacterium_pseudocatenulatum_DSM_20438__JCM_1200__LMG_10505; OTU863	1	68	0	1	0	0	1	0	0	0	25	0	0	29	1	16	0	0	0	0	0	0	0
d__Bacteria; k__norank; p__Actinobacteria; c__Actinobacteria; o__Acidimicrobiales; f__norank_o__Acidimicrobiales; g__norank_o__Acidimicrobiales; s__uncultured_Ferrimicrobium_sp._g__norank; OTU108	5	9	1	9	0	1	1	0	1	5	0	1	0	0	2	0	12	73	6	10	4	1	1
d__Bacteria; k__norank; p__Proteobacteria; c__Deltaproteobacteria; o__NB1-j; f__norank_o__NB1-j; g__norank_o__NB1-j; s__uncultured_proteobacterium_g__norank_o__NB1-j; OTU2134	5	5	0	36	16	0	3	4	0	2	0	3	6	25	2	8	11	7	0	1	5	0	2
d__Bacteria; k__norank; p__Proteobacteria; c__Alphaproteobacteria; o__Rhizobiales; f__Rhizobiales_Incertae_Sedis; g__Rhizomicrobium; s__uncultured_Hyphomicrobiaceae_bacterium_g__Rhizomicrobium; OTU125	0	2	8	24	11	3	3	3	3	11	6	4	7	6	9	1	11	4	5	4	9	3	4
d__Bacteria; k__norank; p__Bacteroidetes; c__Sphingobacteriia; o__Sphingobacteriales; f__AKYH767; g__norank_f__AKYH767; s__uncultured_bacterium_g__norank_f__AKYH767; OTU154	7	6	5	10	16	5	1	11	6	0	7	6	0	7	0	17	16	4	7	3	1	6	0
d__Bacteria; k__norank; p__Actinobacteria; c__Actinobacteria; o__Gaiellales; f__Gaiellaceae; g__Gaiella; s__unclassified_g__Gaiella; OTU2510	2	0	1	31	6	2	6	6	8	6	2	5	1	2	5	2	0	8	1	22	18	2	5
d__Bacteria; k__norank; p__Planctomycetes; c__Planctomycetacia; o__Planctomycetales; f__Planctomycetaceae; g__Singulisphaera; s__unclassified_g__Singulisphaera; OTU522	17	11	8	3	3	3	2	29	4	3	0	9	3	4	2	16	4	1	1	3	6	3	6
d__Bacteria; k__norank; p__Chloroflexi; c__SBR2076; o__norank_c__SBR2076; f__norank_c__SBR2076; g__norank_c__SBR2076; s__uncultured_sludge_bacterium_A31; OTU1020	2	4	5	7	38	0	1	1	3	6	3	1	4	21	6	17	15	0	2	3	1	0	1
d__Bacteria; k__norank; p__Planctomycetes; c__Planctomycetacia; o__Planctomycetales; f__Planctomycetaceae; g__Singulisphaera; s__unclassified_g__Singulisphaera; OTU123	16	0	5	21	10	0	2	13	0	2	0	14	0	0	0	0	0	43	2	7	1	5	0
d__Bacteria; k__norank; p__Proteobacteria; c__Alphaproteobacteria; o__Rhizobiales; f__Rhizobiales_Incertae_Sedis; g__Rhizomicrobium; s__uncultured_bacterium_g__Rhizomicrobium; OTU3370	8	0	1	8	5	7	2	4	13	0	0	6	1	7	4	32	3	3	9	4	6	17	0
d__Bacteria; k__norank; p__Proteobacteria; c__Deltaproteobacteria; o__Myxococcales; f__Phaselicystidaceae; g__Phaselicystis; s__uncultured_Polyangiaceae_bacterium_g__Phaselicystis; OTU789	5	1	17	1	1	0	0	40	2	5	2	5	1	5	1	2	7	12	16	5	5	7	0
d__Bacteria; k__norank; p__Latescibacteria; c__norank_p__Latescibacteria; o__norank_p__Latescibacteria; f__norank_p__Latescibacteria; g__norank_p__Latescibacteria; s__uncultured_Acidobacteria_bacterium_g__norank_p__Latescibacteria; OTU2915	0	0	1	24	41	3	0	2	0	2	30	1	0	14	1	0	0	2	0	9	7	2	1
d__Bacteria; k__norank; p__Chloroflexi; c__TK10; o__norank_c__TK10; f__norank_c__TK10; g__norank_c__TK10; s__uncultured_Chloroflexus_sp._g__norank_c__TK10; OTU3101	7	2	1	35	28	1	3	10	2	9	4	5	2	3	0	3	0	6	2	11	1	0	4
d__Bacteria; k__norank; p__Proteobacteria; c__Alphaproteobacteria; o__Caulobacterales; f__Caulobacteraceae; g__Phenylobacterium; s__unclassified_g__Phenylobacterium; OTU1824	10	0	5	2	2	15	0	8	7	0	22	0	2	0	2	25	3	1	14	5	5	10	1
d__Bacteria; k__norank; p__Acidobacteria; c__Acidobacteria; o__norank_c__Acidobacteria; f__norank_c__Acidobacteria; g__norank_c__Acidobacteria; s__unclassified_g__norank_c__Acidobacteria; OTU912	0	19	0	0	2	2	5	0	1	4	14	4	4	28	5	34	14	0	0	0	1	0	2
d__Bacteria; k__norank; p__Acidobacteria; c__Acidobacteria; o__Blastocatellales; f__Blastocatellaceae__Subgroup_4_; g__11-24; s__uncultured_Acidobacteriales_bacterium_g__11-24; OTU1641	0	12	0	19	4	4	14	6	0	8	23	2	0	20	2	1	10	3	0	0	7	0	4
d__Bacteria; k__norank; p__Proteobacteria; c__Betaproteobacteria; o__Burkholderiales; f__Comamonadaceae; g__Caenimonas; s__uncultured_bacterium_g__Caenimonas; OTU3594	5	1	2	26	1	3	8	11	6	5	0	8	2	3	4	24	3	9	5	4	5	2	2
d__Bacteria; k__norank; p__Parcubacteria; c__norank_p__Parcubacteria; o__norank_p__Parcubacteria; f__norank_p__Parcubacteria; g__norank_p__Parcubacteria; s__uncultured_bacterium_g__norank_p__Parcubacteria; OTU3404	1	3	1	25	10	2	1	0	0	0	0	0	3	4	0	70	5	1	3	2	3	4	0
d__Bacteria; k__norank; p__Actinobacteria; c__Actinobacteria; o__Gaiellales; f__norank_o__Gaiellales; g__norank_o__Gaiellales; s__unclassified_g__norank_o__Gaiellales; OTU4082	0	1	2	29	5	0	2	3	1	0	1	2	1	1	0	33	2	16	9	13	11	5	1
d__Bacteria; k__norank; p__Actinobacteria; c__Actinobacteria; o__Gaiellales; f__Gaiellaceae; g__Gaiella; s__unclassified_g__Gaiella; OTU140	8	4	4	0	4	1	0	5	2	6	2	1	5	4	0	26	18	2	28	5	8	2	3
d__Bacteria; k__norank; p__Chloroflexi; c__SBR2076; o__norank_c__SBR2076; f__norank_c__SBR2076; g__norank_c__SBR2076; s__unclassified_g__norank_c__SBR2076; OTU3519	1	2	0	0	1	5	5	12	1	12	4	3	9	7	1	50	18	0	0	0	5	1	1
d__Bacteria; k__norank; p__Chloroflexi; c__SBR2076; o__norank_c__SBR2076; f__norank_c__SBR2076; g__norank_c__SBR2076; s__unclassified_g__norank_c__SBR2076; OTU3896	1	7	0	14	1	0	0	1	0	0	21	0	8	14	0	53	11	0	4	0	2	1	0
d__Bacteria; k__norank; p__Proteobacteria; c__Betaproteobacteria; o__SC-I-84; f__norank_o__SC-I-84; g__norank_o__SC-I-84; s__unclassified_g__norank_o__SC-I-84; OTU275	3	2	2	7	4	5	4	6	3	6	12	4	0	24	6	15	3	2	8	6	9	4	2
d__Bacteria; k__norank; p__Acidobacteria; c__Acidobacteria; o__norank_c__Acidobacteria; f__norank_c__Acidobacteria; g__norank_c__Acidobacteria; s__uncultured_Acidobacteria_bacterium_g__norank_c__Acidobacteria; OTU2472	3	2	4	53	7	0	2	5	0	4	6	0	0	1	0	11	5	14	2	16	0	0	1
d__Bacteria; k__norank; p__Chloroflexi; c__Anaerolineae; o__Anaerolineales; f__Anaerolineaceae; g__norank_f__Anaerolineaceae; s__uncultured_sludge_bacterium_H8; OTU2810	4	26	11	24	48	1	0	0	1	1	0	7	3	1	2	0	2	4	0	0	0	0	1
d__Bacteria; k__norank; p__Chloroflexi; c__JG30-KF-CM66; o__norank_c__JG30-KF-CM66; f__norank_c__JG30-KF-CM66; g__norank_c__JG30-KF-CM66; s__uncultured_bacterium_g__norank_c__JG30-KF-CM66; OTU1358	0	0	0	35	0	2	1	1	0	3	40	0	0	37	0	0	5	0	1	0	8	2	1
d__Bacteria; k__norank; p__Proteobacteria; c__Deltaproteobacteria; o__Myxococcales; f__Haliangiaceae; g__Haliangium; s__unclassified_g__Haliangium; OTU3664	2	2	1	9	0	0	4	4	4	1	21	0	5	27	1	26	2	3	2	0	9	8	5
d__Bacteria; k__norank; p__WS2; c__norank_p__WS2; o__norank_p__WS2; f__norank_p__WS2; g__norank_p__WS2; s__uncultured_soil_bacterium_g__norank_p__WS2; OTU3810	2	8	0	16	16	5	1	3	0	0	16	5	1	13	1	31	9	1	3	0	2	2	1
d__Bacteria; k__norank; p__Chloroflexi; c__JG30-KF-CM66; o__norank_c__JG30-KF-CM66; f__norank_c__JG30-KF-CM66; g__norank_c__JG30-KF-CM66; s__uncultured_bacterium_g__norank_c__JG30-KF-CM66; OTU2529	0	4	0	81	6	1	2	0	0	0	19	1	0	17	1	2	0	1	0	0	0	0	0
d__Bacteria; k__norank; p__Actinobacteria; c__Actinobacteria; o__Streptosporangiales; f__Thermomonosporaceae; g__Actinocorallia; s__uncultured_bacterium_g__Actinocorallia; OTU816	12	1	3	4	6	0	9	5	4	11	1	20	2	0	4	10	1	3	3	8	18	0	10
d__Bacteria; k__norank; p__Acidobacteria; c__Acidobacteria; o__norank_c__Acidobacteria; f__norank_c__Acidobacteria; g__norank_c__Acidobacteria; s__unclassified_g__norank_c__Acidobacteria; OTU3025	1	2	4	20	44	2	2	2	0	3	12	0	0	24	2	0	4	2	0	0	7	0	4
d__Bacteria; k__norank; p__Proteobacteria; c__Betaproteobacteria; o__SC-I-84; f__norank_o__SC-I-84; g__norank_o__SC-I-84; s__unclassified_g__norank_o__SC-I-84; OTU3511	0	0	1	13	10	0	1	8	1	0	6	2	0	7	1	53	7	0	5	5	6	8	1
d__Bacteria; k__norank; p__Acidobacteria; c__Acidobacteria; o__Solibacterales; f__Solibacteraceae__Subgroup_3_; g__Paludibaculum; s__uncultured_soil_bacterium_g__Paludibaculum; OTU4215	2	1	0	0	16	4	3	2	1	7	10	2	1	9	2	36	22	2	5	1	7	1	1
d__Bacteria; k__norank; p__Actinobacteria; c__Actinobacteria; o__Solirubrobacterales; f__Elev-16S-1332; g__norank_f__Elev-16S-1332; s__unclassified_g__norank_f__Elev-16S-1332; OTU214	1	1	2	5	11	0	1	4	1	3	1	2	30	0	1	12	6	8	23	4	16	1	2
d__Bacteria; k__norank; p__Latescibacteria; c__norank_p__Latescibacteria; o__norank_p__Latescibacteria; f__norank_p__Latescibacteria; g__norank_p__Latescibacteria; s__unclassified_g__norank_p__Latescibacteria; OTU3750	1	4	1	15	21	2	5	4	1	8	8	2	2	10	7	38	5	1	0	0	0	0	0
d__Bacteria; k__norank; p__Planctomycetes; c__OM190; o__norank_c__OM190; f__norank_c__OM190; g__norank_c__OM190; s__unclassified_g__norank_c__OM190; OTU3908	4	1	0	17	6	1	0	13	1	1	34	2	0	12	2	31	4	0	1	2	2	0	0
d__Bacteria; k__norank; p__Proteobacteria; c__Deltaproteobacteria; o__Myxococcales; f__BIrii41; g__norank_f__BIrii41; s__unclassified_g__norank_f__BIrii41; OTU405	7	4	6	16	8	3	9	5	3	15	1	3	2	0	2	10	4	4	9	2	6	9	6
d__Bacteria; k__norank; p__Chloroflexi; c__Anaerolineae; o__Anaerolineales; f__Anaerolineaceae; g__norank_f__Anaerolineaceae; s__uncultured_Gemmatimonadetes_bacterium_g__norank_f__Anaerolineaceae; OTU2962	6	0	2	11	84	0	0	5	1	0	0	2	0	2	1	0	0	0	0	16	0	4	0
d__Bacteria; k__norank; p__Proteobacteria; c__Deltaproteobacteria; o__Myxococcales; f__Polyangiaceae; g__Sorangium; s__unclassified_g__Sorangium; OTU3406	3	2	3	5	9	8	3	9	5	4	10	0	5	3	4	21	8	5	8	8	2	8	1
d__Bacteria; k__norank; p__Proteobacteria; c__Alphaproteobacteria; o__Rhodospirillales; f__Rhodospirillales_Incertae_Sedis; g__Candidatus_Alysiosphaera; s__unclassified_g__Candidatus_Alysiosphaera; OTU1071	3	5	3	25	9	1	5	8	2	8	1	1	7	15	1	7	7	5	5	6	4	1	5
d__Bacteria; k__norank; p__Proteobacteria; c__Betaproteobacteria; o__SC-I-84; f__norank_o__SC-I-84; g__norank_o__SC-I-84; s__unclassified_g__norank_o__SC-I-84; OTU1485	0	0	6	4	6	1	1	3	2	1	31	3	3	0	0	9	6	3	25	8	5	17	0
d__Bacteria; k__norank; p__Chloroflexi; c__Anaerolineae; o__Anaerolineales; f__Anaerolineaceae; g__norank_f__Anaerolineaceae; s__wastewater_metagenome_g__norank_f__Anaerolineaceae; OTU1933	1	2	16	62	7	0	0	4	3	2	2	2	1	15	0	12	0	2	0	0	1	1	0
d__Bacteria; k__norank; p__Chloroflexi; c__Thermomicrobia; o__JG30-KF-CM45; f__norank_o__JG30-KF-CM45; g__norank_o__JG30-KF-CM45; s__uncultured_Chloroflexi_bacterium_g__norank_o__JG30-KF-CM45; OTU2824	6	0	3	3	32	0	2	5	0	0	2	7	1	0	2	6	0	12	11	29	11	1	0
d__Bacteria; k__norank; p__Acidobacteria; c__Acidobacteria; o__norank_c__Acidobacteria; f__norank_c__Acidobacteria; g__norank_c__Acidobacteria; s__uncultured_forest_soil_bacterium_g__norank_c__Acidobacteria; OTU1538	10	7	5	10	8	0	3	12	4	3	22	8	2	10	3	18	1	1	0	1	1	0	4
d__Bacteria; k__norank; p__Bacteroidetes; c__Sphingobacteriia; o__Sphingobacteriales; f__AKYH767; g__norank_f__AKYH767; s__unclassified_g__norank_f__AKYH767; OTU458	3	3	1	7	2	17	4	6	8	11	1	8	2	7	7	5	20	4	12	2	1	1	1
d__Bacteria; k__norank; p__Acidobacteria; c__Acidobacteria; o__norank_c__Acidobacteria; f__norank_c__Acidobacteria; g__norank_c__Acidobacteria; s__unclassified_g__norank_c__Acidobacteria; OTU2009	1	1	4	60	20	0	1	0	1	1	3	0	3	7	1	11	0	5	2	3	5	3	0
d__Bacteria; k__norank; p__Proteobacteria; c__Deltaproteobacteria; o__Myxococcales; f__P3OB-42; g__norank_f__P3OB-42; s__unclassified_g__norank_f__P3OB-42; OTU3623	2	0	0	0	0	5	4	1	0	1	6	0	1	3	0	88	0	2	0	0	14	3	2
d__Bacteria; k__norank; p__Proteobacteria; c__Betaproteobacteria; o__Nitrosomonadales; f__Nitrosomonadaceae; g__norank_f__Nitrosomonadaceae; s__uncultured_Burkholderiales_bacterium_g__norank_f__Nitrosomonadaceae; OTU1250	0	0	0	0	0	13	7	0	0	4	14	1	1	65	11	0	7	0	1	1	1	2	4
d__Bacteria; k__norank; p__Chloroflexi; c__Anaerolineae; o__Anaerolineales; f__Anaerolineaceae; g__norank_f__Anaerolineaceae; s__uncultured_Gemmatimonadetes_bacterium_g__norank_f__Anaerolineaceae; OTU1638	0	0	1	0	0	5	2	5	4	1	63	5	21	2	0	4	7	0	1	2	1	7	1
d__Bacteria; k__norank; p__Proteobacteria; c__Alphaproteobacteria; o__Caulobacterales; f__Hyphomonadaceae; g__Woodsholea; s__uncultured_alpha_proteobacterium_g__Woodsholea; OTU1347	1	6	1	0	0	4	1	2	11	3	14	0	20	13	3	18	14	2	11	3	0	3	1
d__Bacteria; k__norank; p__Bacteroidetes; c__Sphingobacteriia; o__Sphingobacteriales; f__Chitinophagaceae; g__Ferruginibacter; s__unclassified_g__Ferruginibacter; OTU3644	1	0	0	5	6	1	2	0	4	2	5	4	4	6	3	53	3	0	12	13	5	2	0
d__Bacteria; k__norank; p__Planctomycetes; c__OM190; o__norank_c__OM190; f__norank_c__OM190; g__norank_c__OM190; s__planctomycete_A-2; OTU191	6	5	3	20	6	2	7	14	5	7	1	9	2	1	2	15	17	1	2	0	2	1	3
d__Bacteria; k__norank; p__Proteobacteria; c__Gammaproteobacteria; o__Xanthomonadales; f__unclassified_o__Xanthomonadales; g__unclassified_o__Xanthomonadales; s__unclassified_o__Xanthomonadales; OTU3472	0	1	1	14	11	8	8	5	4	1	11	5	1	22	2	13	5	3	4	2	8	0	2
d__Bacteria; k__norank; p__Gemmatimonadetes; c__Gemmatimonadetes; o__Gemmatimonadales; f__Gemmatimonadaceae; g__norank_f__Gemmatimonadaceae; s__unclassified_g__norank_f__Gemmatimonadaceae; OTU1401	0	1	0	0	1	0	0	0	0	0	26	0	16	52	0	23	8	0	0	0	3	1	0
d__Bacteria; k__norank; p__Proteobacteria; c__Deltaproteobacteria; o__Myxococcales; f__MSB-4B10; g__norank_f__MSB-4B10; s__uncultured_proteobacterium_g__norank_f__MSB-4B10; OTU1589	4	0	6	15	15	3	4	14	3	2	13	7	1	1	8	16	2	1	3	6	3	1	3
d__Bacteria; k__norank; p__Proteobacteria; c__Betaproteobacteria; o__SC-I-84; f__norank_o__SC-I-84; g__norank_o__SC-I-84; s__uncultured_beta_proteobacterium_g__norank_o__SC-I-84; OTU4181	2	0	0	0	0	16	2	5	7	5	5	5	0	0	2	24	10	0	6	3	15	21	2
d__Bacteria; k__norank; p__Proteobacteria; c__Alphaproteobacteria; o__Rhodospirillales; f__Rhodospirillales_Incertae_Sedis; g__Candidatus_Alysiosphaera; s__uncultured_alpha_proteobacterium_g__Candidatus_Alysiosphaera; OTU3796	5	1	6	10	1	1	1	6	0	0	0	7	2	0	0	10	1	21	20	21	13	2	2
d__Bacteria; k__norank; p__Actinobacteria; c__Actinobacteria; o__Gaiellales; f__norank_o__Gaiellales; g__norank_o__Gaiellales; s__unclassified_g__norank_o__Gaiellales; OTU523	2	3	6	1	6	2	9	11	7	2	0	3	4	6	9	21	1	0	0	2	12	7	16
d__Bacteria; k__norank; p__Acidobacteria; c__Acidobacteria; o__Blastocatellales; f__Blastocatellaceae__Subgroup_4_; g__RB41; s__uncultured_bacterium_g__RB41; OTU2779	5	2	8	46	21	0	2	2	2	0	4	0	1	7	0	6	5	11	2	4	1	0	1
d__Bacteria; k__norank; p__Actinobacteria; c__Actinobacteria; o__Gaiellales; f__norank_o__Gaiellales; g__norank_o__Gaiellales; s__uncultured_bacterium_g__norank_o__Gaiellales; OTU4243	0	2	1	3	17	2	3	2	0	4	4	2	4	7	0	17	14	16	19	4	5	2	2
d__Bacteria; k__norank; p__Acidobacteria; c__Acidobacteria; o__norank_c__Acidobacteria; f__norank_c__Acidobacteria; g__norank_c__Acidobacteria; s__unclassified_g__norank_c__Acidobacteria; OTU2757	1	9	4	34	13	1	2	5	0	4	1	1	0	1	0	17	12	7	0	10	5	0	2
d__Bacteria; k__norank; p__Planctomycetes; c__Planctomycetacia; o__Planctomycetales; f__Planctomycetaceae; g__norank_f__Planctomycetaceae; s__uncultured_bacterium_g__norank_f__Planctomycetaceae; OTU1548	8	0	1	18	0	1	3	11	2	1	18	6	3	17	6	7	15	4	1	0	1	0	6
d__Bacteria; k__norank; p__Verrucomicrobia; c__OPB35_soil_group; o__norank_c__OPB35_soil_group; f__norank_c__OPB35_soil_group; g__norank_c__OPB35_soil_group; s__uncultured_bacterium_g__norank_c__OPB35_soil_group; OTU3395	5	3	1	19	2	1	4	10	0	7	7	7	0	10	4	26	5	5	0	9	3	1	0
d__Bacteria; k__norank; p__Actinobacteria; c__Actinobacteria; o__Acidimicrobiales; f__norank_o__Acidimicrobiales; g__norank_o__Acidimicrobiales; s__unclassified_g__norank_o__Acidimicrobiales; OTU2756	1	0	8	3	15	1	2	5	4	1	5	3	5	1	1	4	0	13	15	7	13	20	2
d__Bacteria; k__norank; p__Bacteroidetes; c__Sphingobacteriia; o__Sphingobacteriales; f__Chitinophagaceae; g__norank_f__Chitinophagaceae; s__unclassified_g__norank_f__Chitinophagaceae; OTU2773	5	0	5	9	15	13	1	4	14	2	2	3	2	4	3	8	5	5	12	8	3	6	0
d__Bacteria; k__norank; p__Bacteroidetes; c__Cytophagia; o__Cytophagales; f__Cytophagaceae; g__Adhaeribacter; s__uncultured_soil_bacterium_g__Adhaeribacter; OTU3042	6	1	5	4	9	8	6	15	2	4	0	8	0	0	5	4	17	9	7	15	3	0	1
d__Bacteria; k__norank; p__Proteobacteria; c__Deltaproteobacteria; o__Desulfurellales; f__Desulfurellaceae; g__H16; s__uncultured_proteobacterium_g__H16; OTU2045	1	3	2	55	16	0	0	0	1	1	14	3	0	5	1	12	0	6	5	0	2	0	1
d__Bacteria; k__norank; p__Proteobacteria; c__Betaproteobacteria; o__Nitrosomonadales; f__Nitrosomonadaceae; g__norank_f__Nitrosomonadaceae; s__uncultured_Green_Bay_ferromanganous_micronodule_bacterium_MNC9; OTU4045	1	1	0	4	0	3	2	11	2	6	17	5	3	20	0	44	7	1	0	1	0	0	0
d__Bacteria; k__norank; p__Latescibacteria; c__norank_p__Latescibacteria; o__norank_p__Latescibacteria; f__norank_p__Latescibacteria; g__norank_p__Latescibacteria; s__uncultured_Acidobacteria_bacterium_g__norank_p__Latescibacteria; OTU2088	1	0	8	59	19	0	0	18	0	0	0	6	0	1	3	0	0	5	0	4	3	1	0
d__Bacteria; k__norank; p__Proteobacteria; c__Betaproteobacteria; o__Burkholderiales; f__Comamonadaceae; g__Polaromonas; s__unclassified_g__Polaromonas; OTU1857	0	1	0	65	6	0	3	1	1	5	3	0	0	3	0	23	0	3	6	3	1	4	0
d__Bacteria; k__norank; p__Proteobacteria; c__Alphaproteobacteria; o__Rhizobiales; f__Xanthobacteraceae; g__unclassified_f__Xanthobacteraceae; s__unclassified_f__Xanthobacteraceae; OTU3792	0	0	0	1	0	2	2	3	1	0	1	0	1	0	0	72	0	7	13	5	3	16	0
d__Bacteria; k__norank; p__Actinobacteria; c__Actinobacteria; o__Solirubrobacterales; f__0319-6M6; g__norank_f__0319-6M6; s__uncultured_bacterium_g__norank_f__0319-6M6; OTU30	10	2	12	3	6	1	9	11	2	2	1	13	5	0	5	13	2	13	1	8	6	0	2
d__Bacteria; k__norank; p__Proteobacteria; c__Gammaproteobacteria; o__Xanthomonadales; f__Xanthomonadaceae; g__unclassified_f__Xanthomonadaceae; s__unclassified_f__Xanthomonadaceae; OTU273	3	9	0	11	0	17	2	1	13	4	2	2	2	0	1	0	12	2	11	0	1	34	0
d__Bacteria; k__norank; p__Proteobacteria; c__Deltaproteobacteria; o__NB1-j; f__norank_o__NB1-j; g__norank_o__NB1-j; s__uncultured_bacterium_g__norank_o__NB1-j; OTU2151	0	1	0	82	19	2	2	0	2	1	0	0	0	1	4	0	0	9	1	2	0	1	0
d__Bacteria; k__norank; p__Actinobacteria; c__Actinobacteria; o__Pseudonocardiales; f__Pseudonocardiaceae; g__Pseudonocardia; s__unclassified_g__Pseudonocardia; OTU831	3	3	10	1	24	0	2	4	0	4	1	10	9	0	1	1	2	39	7	3	3	0	0
d__Bacteria; k__norank; p__Proteobacteria; c__Alphaproteobacteria; o__Rhizobiales; f__unclassified_o__Rhizobiales; g__unclassified_o__Rhizobiales; s__unclassified_o__Rhizobiales; OTU3149	6	0	6	1	1	1	1	14	4	2	9	4	29	3	0	13	11	2	1	8	6	2	2
d__Bacteria; k__norank; p__Proteobacteria; c__Betaproteobacteria; o__Burkholderiales; f__Burkholderiaceae; g__Burkholderia-Paraburkholderia; s__unclassified_g__Burkholderia-Paraburkholderia; OTU274	1	0	3	1	1	2	2	5	0	0	0	3	37	0	6	0	1	4	3	1	1	55	0
d__Bacteria; k__norank; p__Chloroflexi; c__KD4-96; o__norank_c__KD4-96; f__norank_c__KD4-96; g__norank_c__KD4-96; s__uncultured_bacterium_g__norank_c__KD4-96; OTU3118	3	9	3	4	21	3	2	8	2	5	7	7	5	2	0	4	7	10	4	8	6	5	1
d__Bacteria; k__norank; p__Proteobacteria; c__Gammaproteobacteria; o__Xanthomonadales; f__norank_o__Xanthomonadales; g__norank_o__Xanthomonadales; s__uncultured_eubacterium_WD260; OTU1760	2	0	0	11	0	13	0	2	1	0	4	0	2	6	0	1	1	0	9	0	1	73	0
d__Bacteria; k__norank; p__Parcubacteria; c__norank_p__Parcubacteria; o__norank_p__Parcubacteria; f__norank_p__Parcubacteria; g__norank_p__Parcubacteria; s__uncultured_bacterium_g__norank_p__Parcubacteria; OTU3916	0	4	3	2	17	2	3	5	1	1	23	3	1	35	1	10	7	0	4	1	1	1	0
d__Bacteria; k__norank; p__WS2; c__norank_p__WS2; o__norank_p__WS2; f__norank_p__WS2; g__norank_p__WS2; s__uncultured_soil_bacterium_g__norank_p__WS2; OTU1110	11	3	4	4	13	0	6	6	3	2	12	1	2	25	2	9	8	4	4	1	3	0	2
d__Bacteria; k__norank; p__Proteobacteria; c__Alphaproteobacteria; o__Rhodospirillales; f__Rhodospirillaceae; g__AEGEAN-169_marine_group; s__marine_metagenome_g__AEGEAN-169_marine_group; OTU725	124	0	0	0	0	0	0	0	0	0	0	0	0	0	0	0	0	0	0	0	0	0	0
d__Bacteria; k__norank; p__Acidobacteria; c__Acidobacteria; o__Subgroup_10; f__Sva0725; g__norank_f__Sva0725; s__uncultured_bacterium_g__norank_f__Sva0725; OTU1870	2	2	8	31	4	8	7	7	1	3	0	5	3	27	3	2	2	1	0	1	2	0	5
d__Bacteria; k__norank; p__Chloroflexi; c__Chloroflexia; o__Chloroflexales; f__Roseiflexaceae; g__Roseiflexus; s__uncultured_soil_bacterium_g__Roseiflexus; OTU2599	2	2	17	20	0	1	3	1	5	1	1	9	0	19	4	2	0	0	1	13	4	3	16
d__Bacteria; k__norank; p__Proteobacteria; c__Alphaproteobacteria; o__Rhodospirillales; f__I-10; g__norank_f__I-10; s__uncultured_bacterium_g__norank_f__I-10; OTU4212	2	1	9	0	23	0	3	5	5	2	0	3	8	3	9	29	10	3	2	1	3	0	3
d__Bacteria; k__norank; p__Chloroflexi; c__Anaerolineae; o__Anaerolineales; f__Anaerolineaceae; g__norank_f__Anaerolineaceae; s__uncultured_Chloroflexi_bacterium_g__norank_f__Anaerolineaceae; OTU1856	4	1	2	53	23	1	6	12	0	2	0	6	0	5	0	0	0	4	2	1	1	0	1
d__Bacteria; k__norank; p__Verrucomicrobia; c__Spartobacteria; o__Chthoniobacterales; f__DA101_soil_group; g__norank_f__DA101_soil_group; s__unclassified_g__norank_f__DA101_soil_group; OTU3233	5	2	0	2	7	2	0	7	0	0	38	1	0	12	2	26	7	2	1	0	0	10	0
d__Bacteria; k__norank; p__Acidobacteria; c__Acidobacteria; o__Acidobacteriales; f__Acidobacteriaceae__Subgroup_1_; g__unclassified_f__Acidobacteriaceae__Subgroup_1_; s__unclassified_f__Acidobacteriaceae__Subgroup_1_; OTU460	1	0	0	0	0	38	0	0	0	0	0	0	0	0	0	0	2	0	0	0	0	83	0
d__Bacteria; k__norank; p__Actinobacteria; c__Actinobacteria; o__norank_c__Actinobacteria; f__norank_c__Actinobacteria; g__norank_c__Actinobacteria; s__unclassified_g__norank_c__Actinobacteria; OTU73	0	0	1	2	4	0	3	0	1	1	0	1	0	1	3	6	6	81	1	11	0	1	0
d__Bacteria; k__norank; p__Proteobacteria; c__Deltaproteobacteria; o__Desulfurellales; f__Desulfurellaceae; g__H16; s__unclassified_g__H16; OTU1260	1	4	8	1	10	0	2	7	2	3	2	4	9	18	9	13	2	5	10	4	4	2	3
d__Bacteria; k__norank; p__Bacteroidetes; c__Cytophagia; o__Cytophagales; f__Cytophagaceae; g__norank_f__Cytophagaceae; s__unclassified_g__norank_f__Cytophagaceae; OTU12	7	0	1	41	6	0	2	4	0	5	0	2	1	0	0	0	12	26	6	10	0	0	0
d__Bacteria; k__norank; p__Gemmatimonadetes; c__Gemmatimonadetes; o__Gemmatimonadales; f__Gemmatimonadaceae; g__Gemmatimonas; s__unclassified_g__Gemmatimonas; OTU3155	2	0	0	0	5	0	4	0	10	0	0	0	57	0	0	7	9	5	4	4	5	7	4
d__Bacteria; k__norank; p__Actinobacteria; c__Actinobacteria; o__Solirubrobacterales; f__unclassified_o__Solirubrobacterales; g__unclassified_o__Solirubrobacterales; s__unclassified_o__Solirubrobacterales; OTU3973	1	1	0	0	2	0	1	2	1	3	1	0	6	6	0	60	13	1	9	3	8	2	3
d__Bacteria; k__norank; p__Planctomycetes; c__OM190; o__norank_c__OM190; f__norank_c__OM190; g__norank_c__OM190; s__uncultured_bacterium_g__norank_c__OM190; OTU1156	3	2	1	17	1	2	3	6	1	1	7	2	1	38	2	20	0	2	0	4	7	1	1
d__Bacteria; k__norank; p__Actinobacteria; c__Actinobacteria; o__Solirubrobacterales; f__0319-6M6; g__norank_f__0319-6M6; s__uncultured_bacterium_g__norank_f__0319-6M6; OTU2608	3	0	0	39	20	1	10	6	0	2	1	2	0	1	2	1	0	7	7	6	8	4	2
d__Bacteria; k__norank; p__Bacteroidetes; c__Sphingobacteriia; o__Sphingobacteriales; f__Chitinophagaceae; g__Ferruginibacter; s__unclassified_g__Ferruginibacter; OTU3653	2	0	0	3	12	1	3	4	0	0	13	1	0	10	1	37	19	5	2	2	4	2	1
d__Bacteria; k__norank; p__Chloroflexi; c__Anaerolineae; o__Anaerolineales; f__Anaerolineaceae; g__norank_f__Anaerolineaceae; s__unclassified_g__norank_f__Anaerolineaceae; OTU366	6	24	13	18	10	0	3	11	3	5	0	10	1	0	0	6	2	4	1	4	0	0	1
d__Bacteria; k__norank; p__Latescibacteria; c__norank_p__Latescibacteria; o__norank_p__Latescibacteria; f__norank_p__Latescibacteria; g__norank_p__Latescibacteria; s__unclassified_g__norank_p__Latescibacteria; OTU448	4	0	0	7	33	7	23	4	2	6	0	0	4	0	3	2	1	8	4	2	4	2	6
d__Bacteria; k__norank; p__Verrucomicrobia; c__Opitutae; o__Opitutales; f__Opitutaceae; g__Opitutus; s__unclassified_g__Opitutus; OTU2393	0	6	1	32	12	1	0	4	11	1	20	1	0	9	0	23	0	0	0	0	0	1	0
d__Bacteria; k__norank; p__Proteobacteria; c__Alphaproteobacteria; o__Caulobacterales; f__Caulobacteraceae; g__norank_f__Caulobacteraceae; s__unclassified_g__norank_f__Caulobacteraceae; OTU817	2	1	4	2	9	14	5	6	1	5	15	12	2	3	3	9	7	2	6	2	2	7	2
d__Bacteria; k__norank; p__Acidobacteria; c__Acidobacteria; o__norank_c__Acidobacteria; f__norank_c__Acidobacteria; g__norank_c__Acidobacteria; s__unclassified_g__norank_c__Acidobacteria; OTU2531	3	2	1	45	6	1	5	1	0	10	0	1	0	0	0	14	4	10	1	13	1	1	2
d__Bacteria; k__norank; p__Actinobacteria; c__Actinobacteria; o__Solirubrobacterales; f__Elev-16S-1332; g__norank_f__Elev-16S-1332; s__uncultured_Conexibacteraceae_bacterium_g__norank_f__Elev-16S-1332; OTU4187	3	0	0	0	9	10	16	7	1	0	3	2	1	2	6	15	9	0	1	2	27	1	6
d__Bacteria; k__norank; p__Saccharibacteria; c__norank_p__Saccharibacteria; o__norank_p__Saccharibacteria; f__norank_p__Saccharibacteria; g__norank_p__Saccharibacteria; s__unclassified_g__norank_p__Saccharibacteria; OTU343	0	0	1	0	15	0	0	0	0	0	0	0	0	0	0	15	1	2	3	3	0	81	0
d__Bacteria; k__norank; p__Latescibacteria; c__norank_p__Latescibacteria; o__norank_p__Latescibacteria; f__norank_p__Latescibacteria; g__norank_p__Latescibacteria; s__uncultured_soil_bacterium_g__norank_p__Latescibacteria; OTU2332	2	6	6	63	14	2	5	5	0	4	0	1	0	2	0	0	0	4	0	3	0	0	3
d__Bacteria; k__norank; p__Proteobacteria; c__Gammaproteobacteria; o__Xanthomonadales; f__Xanthomonadaceae; g__Arenimonas; s__unclassified_g__Arenimonas; OTU449	6	0	0	0	2	11	4	9	13	16	0	7	0	0	0	0	2	4	25	7	9	5	0
d__Bacteria; k__norank; p__Gemmatimonadetes; c__Gemmatimonadetes; o__Gemmatimonadales; f__Gemmatimonadaceae; g__unclassified_f__Gemmatimonadaceae; s__unclassified_f__Gemmatimonadaceae; OTU2774	5	5	8	8	16	0	7	2	2	4	1	1	18	4	2	14	6	2	2	4	3	1	5
d__Bacteria; k__norank; p__Proteobacteria; c__Gammaproteobacteria; o__Cellvibrionales; f__Porticoccaceae; g__Porticoccus; s__unclassified_g__Porticoccus; OTU658	120	0	0	0	0	0	0	0	0	0	0	0	0	0	0	0	0	0	0	0	0	0	0
d__Bacteria; k__norank; p__Actinobacteria; c__Actinobacteria; o__Acidimicrobiales; f__norank_o__Acidimicrobiales; g__norank_o__Acidimicrobiales; s__unclassified_g__norank_o__Acidimicrobiales; OTU1892	3	14	1	40	23	2	0	3	0	1	0	1	6	1	0	10	5	7	0	0	0	1	1
d__Bacteria; k__norank; p__Acidobacteria; c__Acidobacteria; o__norank_c__Acidobacteria; f__norank_c__Acidobacteria; g__norank_c__Acidobacteria; s__unclassified_g__norank_c__Acidobacteria; OTU429	2	0	0	14	13	13	14	0	2	23	6	1	0	0	16	0	0	0	0	1	0	3	11
d__Bacteria; k__norank; p__Acidobacteria; c__Acidobacteria; o__norank_c__Acidobacteria; f__norank_c__Acidobacteria; g__norank_c__Acidobacteria; s__Acidobacteria_bacterium_CB_286306; OTU1371	2	1	1	8	11	3	4	25	1	12	0	13	1	6	0	8	13	0	0	4	5	0	1
d__Bacteria; k__norank; p__Acidobacteria; c__Acidobacteria; o__Subgroup_7; f__norank_o__Subgroup_7; g__norank_o__Subgroup_7; s__uncultured_bacterium_g__norank_o__Subgroup_7; OTU2022	0	1	0	109	0	0	0	0	0	0	1	0	0	2	0	2	0	0	2	0	1	0	0
d__Bacteria; k__norank; p__Acidobacteria; c__Acidobacteria; o__norank_c__Acidobacteria; f__norank_c__Acidobacteria; g__norank_c__Acidobacteria; s__unclassified_g__norank_c__Acidobacteria; OTU2155	0	1	0	84	20	0	0	0	1	1	0	0	2	2	1	0	1	4	0	1	0	0	0
d__Bacteria; k__norank; p__Acidobacteria; c__Acidobacteria; o__norank_c__Acidobacteria; f__norank_c__Acidobacteria; g__norank_c__Acidobacteria; s__unclassified_g__norank_c__Acidobacteria; OTU1558	4	4	0	27	17	0	2	2	1	1	21	1	2	11	1	8	9	1	1	2	2	1	0
d__Bacteria; k__norank; p__Acidobacteria; c__Acidobacteria; o__norank_c__Acidobacteria; f__norank_c__Acidobacteria; g__norank_c__Acidobacteria; s__unclassified_g__norank_c__Acidobacteria; OTU4039	2	0	0	1	5	2	1	1	1	1	18	6	2	16	0	58	1	0	0	0	0	0	2
d__Bacteria; k__norank; p__Proteobacteria; c__Alphaproteobacteria; o__Rhodospirillales; f__DA111; g__norank_f__DA111; s__unclassified_g__norank_f__DA111; OTU384	6	0	37	24	13	2	1	15	1	3	0	8	0	0	0	0	0	2	1	2	0	0	2
d__Bacteria; k__norank; p__Nitrospirae; c__Nitrospira; o__norank_c__Nitrospira; f__norank_c__Nitrospira; g__Nitrospira; s__uncultured_Sphingobacteriales_bacterium_g__Nitrospira; OTU1350	0	0	0	0	0	0	8	0	0	2	4	0	0	99	1	0	0	0	0	0	2	0	0
d__Bacteria; k__norank; p__Acidobacteria; c__Acidobacteria; o__unclassified_c__Acidobacteria; f__unclassified_c__Acidobacteria; g__unclassified_c__Acidobacteria; s__unclassified_c__Acidobacteria; OTU2913	0	4	1	28	36	0	6	3	2	1	1	0	0	18	1	7	4	1	1	1	0	0	1
d__Bacteria; k__norank; p__Proteobacteria; c__Alphaproteobacteria; o__Rhizobiales; f__JG34-KF-361; g__norank_f__JG34-KF-361; s__uncultured_bacterium_g__norank_f__JG34-KF-361; OTU4103	3	0	1	0	5	11	3	10	4	8	2	7	1	14	5	27	5	0	0	1	6	1	2
d__Bacteria; k__norank; p__Chloroflexi; c__Anaerolineae; o__Anaerolineales; f__Anaerolineaceae; g__norank_f__Anaerolineaceae; s__unclassified_g__norank_f__Anaerolineaceae; OTU1691	7	3	0	0	29	1	1	2	0	2	37	4	2	12	1	2	8	0	0	1	2	0	2
d__Bacteria; k__norank; p__Tectomicrobia; c__norank_p__Tectomicrobia; o__norank_p__Tectomicrobia; f__norank_p__Tectomicrobia; g__norank_p__Tectomicrobia; s__uncultured_bacterium_g__norank_p__Tectomicrobia; OTU3668	6	0	1	16	6	1	7	9	1	6	2	8	1	10	2	24	6	3	1	0	3	0	3
d__Bacteria; k__norank; p__Actinobacteria; c__Actinobacteria; o__Gaiellales; f__norank_o__Gaiellales; g__norank_o__Gaiellales; s__unclassified_g__norank_o__Gaiellales; OTU1426	0	2	0	10	2	0	0	7	3	1	5	1	3	33	4	32	3	0	0	2	3	5	0
d__Bacteria; k__norank; p__Parcubacteria; c__Candidatus_Magasanikbacteria; o__norank_c__Candidatus_Magasanikbacteria; f__norank_c__Candidatus_Magasanikbacteria; g__norank_c__Candidatus_Magasanikbacteria; s__uncultured_bacterium_g__norank_c__Candidatus_Magasanikbacteria; OTU2340	0	1	4	60	1	0	0	1	0	0	33	0	1	2	1	7	5	0	0	0	0	0	0
d__Bacteria; k__norank; p__Acidobacteria; c__Acidobacteria; o__norank_c__Acidobacteria; f__norank_c__Acidobacteria; g__norank_c__Acidobacteria; s__unclassified_g__norank_c__Acidobacteria; OTU2993	7	1	5	2	54	2	4	4	2	3	5	4	1	0	0	8	0	2	2	2	2	5	1
d__Bacteria; k__norank; p__Chloroflexi; c__Anaerolineae; o__Anaerolineales; f__Anaerolineaceae; g__norank_f__Anaerolineaceae; s__uncultured_Gemmatimonadetes_bacterium_g__norank_f__Anaerolineaceae; OTU1062	1	3	0	0	2	3	8	0	1	1	13	3	0	27	10	28	6	0	0	0	2	1	7
d__Bacteria; k__norank; p__Firmicutes; c__Bacilli; o__Bacillales; f__Family_XII_o__Bacillales; g__Exiguobacterium; s__unclassified_g__Exiguobacterium; OTU651	85	0	7	0	1	14	0	2	0	0	0	6	0	0	0	0	0	0	0	0	0	0	0
d__Bacteria; k__norank; p__Chloroflexi; c__TK10; o__norank_c__TK10; f__norank_c__TK10; g__norank_c__TK10; s__unclassified_g__norank_c__TK10; OTU3199	0	2	1	7	7	4	0	5	3	4	8	4	2	10	1	33	7	1	5	0	8	3	0
d__Bacteria; k__norank; p__Chloroflexi; c__Caldilineae; o__Caldilineales; f__Caldilineaceae; g__norank_f__Caldilineaceae; s__uncultured_bacterium_g__norank_f__Caldilineaceae; OTU47	6	2	6	7	1	1	4	8	1	5	1	3	3	7	0	6	14	16	4	9	6	2	3
d__Bacteria; k__norank; p__Proteobacteria; c__Deltaproteobacteria; o__Myxococcales; f__Haliangiaceae; g__Haliangium; s__uncultured_Nannocystineae_bacterium_g__Haliangium; OTU1625	5	1	2	9	24	0	0	5	1	0	18	1	1	23	5	3	6	0	1	1	7	1	1
d__Bacteria; k__norank; p__Verrucomicrobia; c__Opitutae; o__Opitutales; f__Opitutaceae; g__Opitutus; s__unclassified_g__Opitutus; OTU3857	3	1	0	0	0	6	0	3	0	0	18	1	0	3	0	64	5	0	3	4	1	2	0
d__Bacteria; k__norank; p__Proteobacteria; c__Deltaproteobacteria; o__NB1-j; f__norank_o__NB1-j; g__norank_o__NB1-j; s__unclassified_g__norank_o__NB1-j; OTU3718	4	0	0	16	8	3	9	16	3	0	2	9	0	7	2	11	1	4	1	2	11	1	4
d__Bacteria; k__norank; p__Nitrospirae; c__Nitrospira; o__norank_c__Nitrospira; f__norank_c__Nitrospira; g__Nitrospira; s__unclassified_g__Nitrospira; OTU1954	2	0	3	21	9	6	3	12	4	3	6	4	2	12	3	3	3	6	2	1	3	2	4
d__Bacteria; k__norank; p__Planctomycetes; c__Pla4_lineage; o__norank_c__Pla4_lineage; f__norank_c__Pla4_lineage; g__norank_c__Pla4_lineage; s__uncultured_prokaryote_g__norank_c__Pla4_lineage; OTU4050	4	7	1	21	9	0	5	17	0	0	1	2	1	12	0	13	13	1	0	2	3	0	2
d__Bacteria; k__norank; p__Proteobacteria; c__Gammaproteobacteria; o__Cellvibrionales; f__Porticoccaceae; g__SAR92_clade; s__unclassified_g__SAR92_clade; OTU635	114	0	0	0	0	0	0	0	0	0	0	0	0	0	0	0	0	0	0	0	0	0	0
d__Bacteria; k__norank; p__Actinobacteria; c__Actinobacteria; o__norank_c__Actinobacteria; f__norank_c__Actinobacteria; g__norank_c__Actinobacteria; s__uncultured_Catenulispora_sp.; OTU102	1	4	1	14	1	0	0	0	0	0	0	0	1	0	1	2	4	71	1	12	0	0	0
d__Bacteria; k__norank; p__Bacteroidetes; c__Sphingobacteriia; o__Sphingobacteriales; f__AKYH767; g__norank_f__AKYH767; s__unclassified_g__norank_f__AKYH767; OTU1574	8	5	1	5	13	8	0	4	1	0	8	3	1	14	1	16	11	0	7	5	2	0	0
d__Bacteria; k__norank; p__Chloroflexi; c__Anaerolineae; o__Anaerolineales; f__Anaerolineaceae; g__norank_f__Anaerolineaceae; s__uncultured_Gemmatimonadetes_bacterium_g__norank_f__Anaerolineaceae; OTU3922	0	2	0	3	6	0	0	1	3	4	14	5	1	0	1	56	8	0	1	0	3	0	5
d__Bacteria; k__norank; p__Planctomycetes; c__Pla4_lineage; o__norank_c__Pla4_lineage; f__norank_c__Pla4_lineage; g__norank_c__Pla4_lineage; s__uncultured_prokaryote_g__norank_c__Pla4_lineage; OTU3275	3	3	1	10	3	0	1	10	0	0	16	5	1	17	0	17	12	1	5	0	4	3	1
d__Bacteria; k__norank; p__Parcubacteria; c__norank_p__Parcubacteria; o__norank_p__Parcubacteria; f__norank_p__Parcubacteria; g__norank_p__Parcubacteria; s__uncultured_bacterium_g__norank_p__Parcubacteria; OTU3271	0	15	0	5	0	0	0	0	0	0	9	0	0	20	0	61	2	0	1	0	0	0	0
d__Bacteria; k__norank; p__Proteobacteria; c__Alphaproteobacteria; o__Rhodospirillales; f__Rhodospirillaceae; g__AEGEAN-169_marine_group; s__unclassified_g__AEGEAN-169_marine_group; OTU704	113	0	0	0	0	0	0	0	0	0	0	0	0	0	0	0	0	0	0	0	0	0	0
d__Bacteria; k__norank; p__Chloroflexi; c__Anaerolineae; o__Anaerolineales; f__Anaerolineaceae; g__norank_f__Anaerolineaceae; s__uncultured_sludge_bacterium_S41; OTU1672	2	35	0	0	0	0	0	0	0	0	42	0	2	27	0	2	0	0	0	0	0	0	2
d__Bacteria; k__norank; p__Bacteroidetes; c__Sphingobacteriia; o__Sphingobacteriales; f__Chitinophagaceae; g__Chitinophaga; s__unclassified_g__Chitinophaga; OTU825	5	1	0	6	19	7	4	5	0	1	0	10	0	0	2	25	10	6	2	3	4	1	1
d__Bacteria; k__norank; p__Gemmatimonadetes; c__Gemmatimonadetes; o__Gemmatimonadales; f__Gemmatimonadaceae; g__Gemmatimonas; s__unclassified_g__Gemmatimonas; OTU809	13	5	1	1	3	0	2	5	2	0	0	45	1	0	6	0	1	7	4	0	5	9	2
d__Bacteria; k__norank; p__Proteobacteria; c__Alphaproteobacteria; o__Rhodospirillales; f__Rhodospirillaceae; g__Dongia; s__unclassified_g__Dongia; OTU3082	4	0	4	5	47	0	1	1	4	0	0	0	3	1	0	12	2	10	6	1	8	3	0
d__Bacteria; k__norank; p__Planctomycetes; c__OM190; o__norank_c__OM190; f__norank_c__OM190; g__norank_c__OM190; s__uncultured_bacterium_g__norank_c__OM190; OTU2419	0	0	0	57	0	0	0	11	1	1	2	2	0	3	0	25	1	6	0	1	1	1	0
d__Bacteria; k__norank; p__Proteobacteria; c__Deltaproteobacteria; o__Myxococcales; f__Haliangiaceae; g__Haliangium; s__uncultured_Myxococcales_bacterium_g__Haliangium; OTU2171	2	5	4	25	4	3	2	6	3	1	8	1	3	19	0	6	7	4	2	3	1	0	3
d__Bacteria; k__norank; p__Tectomicrobia; c__norank_p__Tectomicrobia; o__norank_p__Tectomicrobia; f__norank_p__Tectomicrobia; g__norank_p__Tectomicrobia; s__uncultured_bacterium_g__norank_p__Tectomicrobia; OTU3739	6	4	1	4	7	0	5	18	1	4	3	18	1	1	2	15	2	0	3	4	11	0	2
d__Bacteria; k__norank; p__Proteobacteria; c__Alphaproteobacteria; o__Sphingomonadales; f__Plot4-2H12; g__norank_f__Plot4-2H12; s__uncultured_Sphingomonadaceae_bacterium_g__norank_f__Plot4-2H12; OTU1553	3	0	7	7	3	3	0	5	4	0	23	6	1	8	3	16	4	2	9	3	0	5	0
d__Bacteria; k__norank; p__Verrucomicrobia; c__Spartobacteria; o__Chthoniobacterales; f__DA101_soil_group; g__norank_f__DA101_soil_group; s__uncultured_Spartobacteria_bacterium_g__norank; OTU2666	0	1	1	38	0	19	9	13	1	0	18	3	0	0	0	3	0	0	0	0	1	4	0
d__Bacteria; k__norank; p__Gemmatimonadetes; c__Gemmatimonadetes; o__Gemmatimonadales; f__Gemmatimonadaceae; g__Gemmatimonas; s__unclassified_g__Gemmatimonas; OTU4007	6	0	2	0	0	1	3	0	6	2	3	1	11	2	1	48	16	1	5	0	0	3	0
d__Bacteria; k__norank; p__Proteobacteria; c__Gammaproteobacteria; o__Xanthomonadales; f__Xanthomonadales_Incertae_Sedis; g__Acidibacter; s__unclassified_g__Acidibacter; OTU594	9	1	6	21	9	2	1	2	5	1	1	0	4	10	3	12	0	1	14	5	3	0	1
d__Bacteria; k__norank; p__Chloroflexi; c__TK10; o__norank_c__TK10; f__norank_c__TK10; g__norank_c__TK10; s__unclassified_g__norank_c__TK10; OTU1010	4	1	0	3	0	4	8	3	2	10	3	0	1	20	1	43	0	0	2	3	1	1	0
d__Bacteria; k__norank; p__Parcubacteria; c__norank_p__Parcubacteria; o__norank_p__Parcubacteria; f__norank_p__Parcubacteria; g__norank_p__Parcubacteria; s__uncultured_bacterium_g__norank_p__Parcubacteria; OTU1556	0	2	0	3	0	0	0	0	0	0	42	0	0	0	0	60	1	0	0	1	1	0	0
d__Bacteria; k__norank; p__Proteobacteria; c__Betaproteobacteria; o__TRA3-20; f__norank_o__TRA3-20; g__norank_o__TRA3-20; s__uncultured_beta_proteobacterium_g__norank_o__TRA3-20; OTU807	9	0	5	13	10	5	2	24	1	1	0	2	2	0	4	6	3	14	0	1	0	2	6
d__Bacteria; k__norank; p__Actinobacteria; c__Actinobacteria; o__Propionibacteriales; f__Nocardioidaceae; g__Nocardioides; s__unclassified_g__Nocardioides; OTU96	7	0	11	0	3	0	0	1	2	0	0	14	0	0	1	0	0	57	4	6	1	1	2
d__Bacteria; k__norank; p__Verrucomicrobia; c__Spartobacteria; o__Chthoniobacterales; f__Chthoniobacteraceae; g__Chthoniobacter; s__uncultured_Verrucomicrobia_bacterium_g__Chthoniobacter; OTU2474	3	5	0	36	5	4	3	2	0	1	20	3	0	7	1	11	6	1	0	2	0	0	0
d__Bacteria; k__norank; p__Proteobacteria; c__Gammaproteobacteria; o__Xanthomonadales; f__Xanthomonadales_Incertae_Sedis; g__norank_f__Xanthomonadales_Incertae_Sedis; s__uncultured_Steroidobacter_sp._g__norank; OTU1452	2	1	0	8	8	2	1	5	0	1	11	3	0	5	0	4	15	11	10	14	9	0	0
d__Bacteria; k__norank; p__Actinobacteria; c__Actinobacteria; o__Frankiales; f__Frankiaceae; g__Jatrophihabitans; s__unclassified_g__Jatrophihabitans; OTU232	5	0	10	0	3	5	4	8	4	1	0	1	1	0	2	1	2	0	3	0	28	23	9
d__Bacteria; k__norank; p__Proteobacteria; c__Alphaproteobacteria; o__Sphingomonadales; f__Sphingomonadaceae; g__unclassified_f__Sphingomonadaceae; s__unclassified_f__Sphingomonadaceae; OTU2552	0	0	3	40	1	1	2	3	11	3	1	0	2	15	3	8	4	1	2	4	2	2	1
d__Bacteria; k__norank; p__Actinobacteria; c__Actinobacteria; o__Solirubrobacterales; f__Conexibacteraceae; g__Conexibacter; s__uncultured_bacterium_g__Conexibacter; OTU162	4	3	3	1	0	1	10	12	5	2	8	6	6	1	1	0	0	13	5	19	4	1	4
d__Bacteria; k__norank; p__Actinobacteria; c__Actinobacteria; o__Micromonosporales; f__Micromonosporaceae; g__Asanoa; s__uncultured_bacterium_g__Asanoa; OTU2153	10	3	25	24	1	0	0	2	4	0	1	4	10	0	0	0	0	11	4	3	0	4	3
d__Bacteria; k__norank; p__Actinobacteria; c__Actinobacteria; o__norank_c__Actinobacteria; f__norank_c__Actinobacteria; g__norank_c__Actinobacteria; s__uncultured_Actinomycetales_bacterium_g__norank_c__Actinobacteria; OTU1568	2	2	3	20	4	2	1	1	1	1	10	1	0	14	8	0	3	19	0	8	2	0	7
d__Bacteria; k__norank; p__Actinobacteria; c__Actinobacteria; o__Gaiellales; f__norank_o__Gaiellales; g__norank_o__Gaiellales; s__uncultured_soil_bacterium_g__norank; OTU2776	6	0	8	10	28	1	0	14	1	2	0	4	7	0	0	0	2	5	5	5	7	4	0
d__Bacteria; k__norank; p__Proteobacteria; c__Gammaproteobacteria; o__Acidiferrobacterales; f__Acidiferrobacteraceae; g__Sulfurifustis; s__uncultured_bacterium_g__Sulfurifustis; OTU2450	1	3	9	57	0	0	18	0	1	2	0	0	0	2	10	2	1	0	1	0	0	0	1
d__Bacteria; k__norank; p__Chloroflexi; c__P2-11E; o__norank_c__P2-11E; f__norank_c__P2-11E; g__norank_c__P2-11E; s__uncultured_bacterium_g__norank_c__P2-11E; OTU1422	1	9	0	11	0	12	0	3	6	3	0	1	12	23	2	1	14	0	0	0	4	5	1
d__Bacteria; k__norank; p__Bacteroidetes; c__Sphingobacteriia; o__Sphingobacteriales; f__Sphingobacteriaceae; g__Pedobacter; s__unclassified_g__Pedobacter; OTU247	0	1	0	0	0	0	0	0	0	0	0	0	27	0	2	1	0	0	1	0	0	75	1
d__Bacteria; k__norank; p__Chloroflexi; c__JG30-KF-CM66; o__norank_c__JG30-KF-CM66; f__norank_c__JG30-KF-CM66; g__norank_c__JG30-KF-CM66; s__uncultured_bacterium_g__norank_c__JG30-KF-CM66; OTU2885	0	0	0	24	65	0	1	0	0	0	0	0	0	1	0	0	0	7	0	3	3	4	0
d__Bacteria; k__norank; p__Proteobacteria; c__Alphaproteobacteria; o__Rhizobiales; f__Xanthobacteraceae; g__unclassified_f__Xanthobacteraceae; s__unclassified_f__Xanthobacteraceae; OTU843	0	14	5	0	0	3	1	0	6	0	2	13	10	10	1	11	19	0	7	1	1	4	0
d__Bacteria; k__norank; p__Proteobacteria; c__Alphaproteobacteria; o__Rhodospirillales; f__I-10; g__norank_f__I-10; s__uncultured_bacterium_g__norank_f__I-10; OTU3990	1	2	2	12	11	4	4	7	0	9	5	2	2	5	1	24	9	4	1	0	1	0	2
d__Bacteria; k__norank; p__Fibrobacteres; c__Fibrobacteria; o__Fibrobacterales; f__Fibrobacteraceae; g__Fibrobacter; s__uncultured_Fibrobacter_sp.; OTU952	0	0	0	0	0	0	0	0	0	0	0	0	0	108	0	0	0	0	0	0	0	0	0
d__Bacteria; k__norank; p__Bacteroidetes; c__Sphingobacteriia; o__Sphingobacteriales; f__Chitinophagaceae; g__norank_f__Chitinophagaceae; s__unclassified_g__norank_f__Chitinophagaceae; OTU2528	7	3	0	37	16	2	1	2	2	0	1	4	0	3	1	6	8	0	11	0	1	2	0
d__Bacteria; k__norank; p__Acidobacteria; c__Acidobacteria; o__Blastocatellales; f__Blastocatellaceae__Subgroup_4_; g__unclassified_f__Blastocatellaceae__Subgroup_4_; s__unclassified_f__Blastocatellaceae__Subgroup_4_; OTU3081	3	4	0	18	24	2	6	2	2	1	7	1	1	14	2	1	2	0	2	1	12	0	2
d__Bacteria; k__norank; p__Acidobacteria; c__Acidobacteria; o__Blastocatellales; f__Blastocatellaceae__Subgroup_4_; g__11-24; s__unclassified_g__11-24; OTU2750	8	4	4	44	10	0	4	0	0	1	0	1	1	0	0	9	2	7	0	4	2	1	5
d__Bacteria; k__norank; p__Actinobacteria; c__Actinobacteria; o__Micromonosporales; f__Micromonosporaceae; g__Micromonospora; s__Micromonospora_chokoriensis; OTU112	2	0	27	0	4	0	0	6	4	5	0	3	5	0	5	3	1	15	9	2	5	2	9
d__Bacteria; k__norank; p__Planctomycetes; c__OM190; o__norank_c__OM190; f__norank_c__OM190; g__norank_c__OM190; s__uncultured_bacterium_g__norank_c__OM190; OTU2549	1	12	0	72	8	0	2	0	0	0	0	1	0	0	1	3	1	4	0	0	0	1	1
d__Bacteria; k__norank; p__Acidobacteria; c__Acidobacteria; o__norank_c__Acidobacteria; f__norank_c__Acidobacteria; g__norank_c__Acidobacteria; s__Acidobacteria_bacterium_DSM_100886; OTU2075	0	4	0	42	5	0	1	2	0	5	0	1	2	0	0	8	9	11	4	10	2	0	1
d__Bacteria; k__norank; p__Actinobacteria; c__Actinobacteria; o__Acidimicrobiales; f__norank_o__Acidimicrobiales; g__norank_o__Acidimicrobiales; s__unclassified_g__norank_o__Acidimicrobiales; OTU2877	10	2	8	2	35	1	0	7	2	1	0	9	8	0	0	0	1	8	7	3	1	0	2
d__Bacteria; k__norank; p__Actinobacteria; c__Actinobacteria; o__norank_c__Actinobacteria; f__norank_c__Actinobacteria; g__norank_c__Actinobacteria; s__unclassified_g__norank_c__Actinobacteria; OTU356	7	0	13	2	5	3	7	9	6	5	0	10	1	0	7	0	2	4	1	9	9	4	3
d__Bacteria; k__norank; p__Chloroflexi; c__TK10; o__norank_c__TK10; f__norank_c__TK10; g__norank_c__TK10; s__uncultured_bacterium_g__norank_c__TK10; OTU1554	2	1	3	34	9	2	1	5	0	0	24	5	0	5	0	0	1	5	4	4	0	1	1
d__Bacteria; k__norank; p__Proteobacteria; c__Alphaproteobacteria; o__Rhizobiales; f__Hyphomicrobiaceae; g__Devosia; s__unclassified_g__Devosia; OTU2366	4	1	4	32	22	0	1	2	2	1	1	0	1	0	0	0	1	14	1	3	2	14	0
d__Bacteria; k__norank; p__Planctomycetes; c__Planctomycetacia; o__Planctomycetales; f__Planctomycetaceae; g__Isosphaera; s__uncultured_Singulisphaera_sp._g__Isosphaera; OTU1504	7	2	0	3	1	0	2	7	1	1	19	7	1	8	2	33	7	0	1	0	1	3	0
d__Bacteria; k__norank; p__Acidobacteria; c__Acidobacteria; o__Blastocatellales; f__Blastocatellaceae__Subgroup_4_; g__RB41; s__unclassified_g__RB41; OTU1840	5	4	5	12	4	1	0	4	1	0	12	0	0	15	2	10	5	6	5	4	6	4	1
d__Bacteria; k__norank; p__Chloroflexi; c__SBR2076; o__norank_c__SBR2076; f__norank_c__SBR2076; g__norank_c__SBR2076; s__unclassified_g__norank_c__SBR2076; OTU906	0	19	0	4	0	0	0	0	1	2	12	3	8	12	1	24	16	1	0	0	1	1	1
d__Bacteria; k__norank; p__Proteobacteria; c__Deltaproteobacteria; o__Desulfurellales; f__Desulfurellaceae; g__H16; s__unclassified_g__H16; OTU2870	0	1	0	29	36	0	1	1	0	0	3	2	0	0	0	10	0	3	1	2	10	5	2
d__Bacteria; k__norank; p__Acidobacteria; c__Acidobacteria; o__norank_c__Acidobacteria; f__norank_c__Acidobacteria; g__norank_c__Acidobacteria; s__unclassified_g__norank_c__Acidobacteria; OTU1235	0	0	0	0	2	0	0	0	0	0	25	0	1	40	0	25	11	0	0	0	1	0	0
d__Bacteria; k__norank; p__Acidobacteria; c__Acidobacteria; o__norank_c__Acidobacteria; f__norank_c__Acidobacteria; g__norank_c__Acidobacteria; s__uncultured_forest_soil_bacterium_g__norank_c__Acidobacteria; OTU468	0	1	0	5	7	15	13	15	4	2	0	3	7	0	8	6	10	3	0	2	3	0	1
d__Bacteria; k__norank; p__Proteobacteria; c__Alphaproteobacteria; o__Rhizobiales; f__unclassified_o__Rhizobiales; g__unclassified_o__Rhizobiales; s__unclassified_o__Rhizobiales; OTU2634	1	0	4	34	0	1	1	7	3	1	0	0	0	0	2	0	0	0	4	11	4	31	0
d__Bacteria; k__norank; p__Proteobacteria; c__Deltaproteobacteria; o__Desulfurellales; f__Desulfurellaceae; g__G55; s__uncultured_bacterium_g__G55; OTU122	12	0	1	14	11	0	3	8	3	1	1	10	0	10	1	0	0	18	1	4	3	3	0
d__Bacteria; k__norank; p__Firmicutes; c__Bacilli; o__Lactobacillales; f__Carnobacteriaceae; g__Carnobacterium; s__unclassified_g__Carnobacterium; OTU636	82	1	5	0	0	0	0	5	0	0	0	9	0	0	0	1	1	0	0	0	0	0	0
d__Bacteria; k__norank; p__Proteobacteria; c__Alphaproteobacteria; o__Rhizobiales; f__DUNssu044; g__norank_f__DUNssu044; s__uncultured_bacterium_g__norank_f__DUNssu044; OTU56	7	1	2	2	6	4	8	6	1	11	0	9	2	1	1	11	1	3	2	7	10	3	6
d__Bacteria; k__norank; p__Acidobacteria; c__Acidobacteria; o__norank_c__Acidobacteria; f__norank_c__Acidobacteria; g__norank_c__Acidobacteria; s__unclassified_g__norank_c__Acidobacteria; OTU446	1	0	0	5	5	1	2	5	5	11	0	1	1	24	3	17	1	8	3	9	0	0	2
d__Bacteria; k__norank; p__Acidobacteria; c__Acidobacteria; o__Blastocatellales; f__Blastocatellaceae__Subgroup_4_; g__norank_f__Blastocatellaceae__Subgroup_4_; s__unclassified_g__norank_f__Blastocatellaceae__Subgroup_4_; OTU2992	2	1	0	39	23	0	3	1	0	3	0	0	1	1	0	3	8	9	4	5	0	1	0
d__Bacteria; k__norank; p__Chloroflexi; c__KD4-96; o__norank_c__KD4-96; f__norank_c__KD4-96; g__norank_c__KD4-96; s__unclassified_g__norank_c__KD4-96; OTU2325	0	3	0	27	10	0	5	8	1	3	1	4	0	1	0	8	0	11	6	10	1	3	1
d__Bacteria; k__norank; p__Chloroflexi; c__TK10; o__norank_c__TK10; f__norank_c__TK10; g__norank_c__TK10; s__uncultured_soil_bacterium_g__norank_c__TK10; OTU120	4	4	0	7	1	1	6	3	1	7	0	1	2	0	5	6	3	10	9	21	0	11	1
d__Bacteria; k__norank; p__Proteobacteria; c__Gammaproteobacteria; o__Xanthomonadales; f__Xanthomonadaceae; g__Arenimonas; s__unclassified_g__Arenimonas; OTU2888	1	0	4	2	35	7	1	0	5	0	0	6	0	0	3	5	0	0	23	3	7	1	0
d__Bacteria; k__norank; p__Actinobacteria; c__Actinobacteria; o__Propionibacteriales; f__Nocardioidaceae; g__Nocardioides; s__uncultured_organism_g__Nocardioides; OTU152	6	0	9	11	5	1	4	4	6	8	0	3	1	0	0	0	2	15	6	13	4	0	4
d__Bacteria; k__norank; p__Actinobacteria; c__Actinobacteria; o__Gaiellales; f__norank_o__Gaiellales; g__norank_o__Gaiellales; s__bacterium_Ellin6504; OTU2828	0	0	5	1	24	2	3	13	3	2	0	2	1	0	0	4	1	0	2	2	16	19	2
d__Bacteria; k__norank; p__Chloroflexi; c__SBR2076; o__norank_c__SBR2076; f__norank_c__SBR2076; g__norank_c__SBR2076; s__uncultured_bacterium_g__norank_c__SBR2076; OTU1022	0	6	0	0	0	0	0	0	0	0	16	0	3	66	0	3	5	0	1	0	2	0	0
d__Bacteria; k__norank; p__Proteobacteria; c__Deltaproteobacteria; o__Desulfurellales; f__Desulfurellaceae; g__H16; s__uncultured_delta_proteobacterium_g__H16; OTU1739	0	0	0	10	3	0	1	0	0	1	44	0	0	33	0	2	0	0	0	0	4	4	0
d__Bacteria; k__norank; p__Planctomycetes; c__OM190; o__norank_c__OM190; f__norank_c__OM190; g__norank_c__OM190; s__unclassified_g__norank_c__OM190; OTU3270	1	0	0	17	2	0	2	6	0	0	3	1	0	6	4	56	0	1	0	1	0	0	2
d__Bacteria; k__norank; p__Acidobacteria; c__Acidobacteria; o__norank_c__Acidobacteria; f__norank_c__Acidobacteria; g__norank_c__Acidobacteria; s__unclassified_g__norank_c__Acidobacteria; OTU2114	0	1	0	56	12	1	1	0	1	1	0	0	1	17	1	1	8	0	0	0	1	0	0
d__Bacteria; k__norank; p__Bacteroidetes; c__Sphingobacteriia; o__Sphingobacteriales; f__Saprospiraceae; g__norank_f__Saprospiraceae; s__uncultured_Haliscomenobacter_sp._g__norank_f__Saprospiraceae; OTU806	7	0	3	0	9	2	6	15	4	3	0	14	4	0	1	0	6	6	12	4	3	2	0
d__Bacteria; k__norank; p__Acidobacteria; c__Acidobacteria; o__norank_c__Acidobacteria; f__norank_c__Acidobacteria; g__norank_c__Acidobacteria; s__unclassified_g__norank_c__Acidobacteria; OTU2853	1	4	1	20	29	0	1	0	2	0	12	0	0	17	1	12	0	1	0	0	0	0	0
d__Bacteria; k__norank; p__Actinobacteria; c__Actinobacteria; o__Acidimicrobiales; f__norank_o__Acidimicrobiales; g__norank_o__Acidimicrobiales; s__uncultured_bacterium_g__norank_o__Acidimicrobiales; OTU76	7	0	13	2	2	2	2	4	2	2	0	5	0	2	5	0	9	11	8	8	4	3	10
d__Bacteria; k__norank; p__Proteobacteria; c__Betaproteobacteria; o__SC-I-84; f__norank_o__SC-I-84; g__norank_o__SC-I-84; s__unclassified_g__norank_o__SC-I-84; OTU4014	0	0	0	0	0	0	0	0	0	0	28	0	1	17	0	40	8	0	0	0	4	3	0
d__Bacteria; k__norank; p__Proteobacteria; c__Gammaproteobacteria; o__Xanthomonadales; f__norank_o__Xanthomonadales; g__norank_o__Xanthomonadales; s__unclassified_g__norank_o__Xanthomonadales; OTU4176	2	0	0	1	11	3	0	5	3	1	0	1	3	2	0	34	10	0	14	2	4	5	0
d__Bacteria; k__norank; p__Bacteroidetes; c__Sphingobacteriia; o__Sphingobacteriales; f__Chitinophagaceae; g__Terrimonas; s__uncultured_Bacteroidetes_bacterium_g__Terrimonas; OTU1364	4	2	0	20	9	7	0	0	3	4	0	1	0	16	2	9	10	4	3	1	4	2	0
d__Bacteria; k__norank; p__Acidobacteria; c__Acidobacteria; o__norank_c__Acidobacteria; f__norank_c__Acidobacteria; g__norank_c__Acidobacteria; s__unclassified_g__norank_c__Acidobacteria; OTU1868	0	0	0	64	11	0	0	2	0	4	0	1	0	1	0	0	0	7	1	7	1	1	1
d__Bacteria; k__norank; p__Chloroflexi; c__Anaerolineae; o__Anaerolineales; f__Anaerolineaceae; g__norank_f__Anaerolineaceae; s__uncultured_Gemmatimonadetes_bacterium_g__norank_f__Anaerolineaceae; OTU1907	2	11	3	16	5	0	6	2	1	6	6	6	2	2	5	17	1	0	1	0	1	0	8
d__Bacteria; k__norank; p__Chloroflexi; c__TK10; o__norank_c__TK10; f__norank_c__TK10; g__norank_c__TK10; s__uncultured_Chloroflexus_sp._g__norank_c__TK10; OTU2593	4	0	2	25	8	0	0	8	1	2	6	3	2	1	0	11	2	6	11	8	1	0	0
d__Bacteria; k__norank; p__Acidobacteria; c__Acidobacteria; o__Subgroup_10; f__NS72; g__norank_f__NS72; s__uncultured_bacterium_g__norank_f__NS72; OTU1867	5	1	1	24	8	2	10	4	0	5	0	5	1	0	4	3	2	12	1	8	2	0	2
d__Bacteria; k__norank; p__Firmicutes; c__Bacilli; o__Bacillales; f__Planococcaceae; g__Lysinibacillus; s__unclassified_g__Lysinibacillus; OTU376	2	0	44	0	2	0	0	1	3	0	0	1	0	0	0	0	0	1	1	6	34	5	0
d__Bacteria; k__norank; p__Proteobacteria; c__Betaproteobacteria; o__unclassified_c__Betaproteobacteria; f__unclassified_c__Betaproteobacteria; g__unclassified_c__Betaproteobacteria; s__unclassified_c__Betaproteobacteria; OTU4202	0	2	1	12	7	0	7	0	0	2	2	3	1	11	4	22	19	1	3	0	2	1	0
d__Bacteria; k__norank; p__Acidobacteria; c__Acidobacteria; o__norank_c__Acidobacteria; f__norank_c__Acidobacteria; g__norank_c__Acidobacteria; s__uncultured_bacterium_g__norank_c__Acidobacteria; OTU1160	0	1	0	12	9	0	2	0	0	0	8	1	0	55	1	7	2	0	0	0	1	0	1
d__Bacteria; k__norank; p__Actinobacteria; c__Actinobacteria; o__Acidimicrobiales; f__Iamiaceae; g__Iamia; s__uncultured_Acidimicrobidae_bacterium_g__Iamia; OTU2920	6	0	2	21	46	0	0	7	1	1	0	1	1	1	0	0	0	8	1	3	0	0	1
d__Bacteria; k__norank; p__Planctomycetes; c__Planctomycetacia; o__Planctomycetales; f__Planctomycetaceae; g__norank_f__Planctomycetaceae; s__unclassified_g__norank_f__Planctomycetaceae; OTU2210	4	2	2	14	0	2	1	11	3	1	15	11	5	2	2	14	4	1	0	1	1	1	3
d__Bacteria; k__norank; p__Actinobacteria; c__Actinobacteria; o__Solirubrobacterales; f__Elev-16S-1332; g__norank_f__Elev-16S-1332; s__unclassified_g__norank_f__Elev-16S-1332; OTU246	4	2	1	1	4	2	0	3	2	0	5	0	5	2	0	12	11	4	5	3	15	15	4
d__Bacteria; k__norank; p__Acidobacteria; c__Acidobacteria; o__Blastocatellales; f__Blastocatellaceae__Subgroup_4_; g__11-24; s__uncultured_Acidobacteria_bacterium_g__11-24; OTU3356	0	0	0	0	1	2	0	0	0	0	17	0	2	10	0	49	9	0	1	0	2	7	0
d__Bacteria; k__norank; p__Proteobacteria; c__Betaproteobacteria; o__TRA3-20; f__norank_o__TRA3-20; g__norank_o__TRA3-20; s__unclassified_g__norank_o__TRA3-20; OTU80	2	2	4	1	20	3	3	4	1	0	5	3	5	10	0	18	11	4	1	2	0	0	1
d__Bacteria; k__norank; p__Proteobacteria; c__Gammaproteobacteria; o__Xanthomonadales; f__norank_o__Xanthomonadales; g__norank_o__Xanthomonadales; s__uncultured_proteobacterium_g__norank_o__Xanthomonadales; OTU3214	0	0	0	0	0	8	0	5	1	0	0	0	5	15	0	57	4	0	1	0	2	1	0
d__Bacteria; k__norank; p__Acidobacteria; c__Acidobacteria; o__Blastocatellales; f__Blastocatellaceae__Subgroup_4_; g__11-24; s__uncultured_Acidobacteria_bacterium_g__11-24; OTU3935	0	0	0	0	0	2	0	1	0	2	1	0	2	0	0	84	6	0	0	0	1	0	0
d__Bacteria; k__norank; p__unclassified_k__norank; c__unclassified_k__norank; o__unclassified_k__norank; f__unclassified_k__norank; g__unclassified_k__norank; s__unclassified_k__norank; OTU2217	3	4	4	13	7	2	13	4	2	2	0	6	2	3	2	12	4	1	1	6	3	2	3
d__Bacteria; k__norank; p__Proteobacteria; c__Deltaproteobacteria; o__Myxococcales; f__Haliangiaceae; g__Haliangium; s__unclassified_g__Haliangium; OTU1057	0	3	1	8	2	0	2	4	2	3	5	1	0	33	2	11	1	4	6	4	3	2	1
d__Bacteria; k__norank; p__Cyanobacteria; c__Cyanobacteria; o__Obscuribacterales; f__norank_o__Obscuribacterales; g__norank_o__Obscuribacterales; s__uncultured_bacterium_g__norank_o__Obscuribacterales; OTU3236	0	2	4	10	3	0	0	4	0	1	2	1	0	2	0	55	10	2	1	0	1	0	0
d__Bacteria; k__norank; p__Bacteroidetes; c__Sphingobacteriia; o__Sphingobacteriales; f__Chitinophagaceae; g__norank_f__Chitinophagaceae; s__unclassified_g__norank_f__Chitinophagaceae; OTU349	6	0	1	0	3	3	2	1	10	0	1	3	0	1	2	4	5	1	10	1	0	44	0
d__Bacteria; k__norank; p__Proteobacteria; c__Betaproteobacteria; o__Burkholderiales; f__Comamonadaceae; g__unclassified_f__Comamonadaceae; s__unclassified_f__Comamonadaceae; OTU2481	2	2	1	40	16	0	2	4	2	5	1	0	1	1	2	1	1	5	4	4	2	1	1
d__Bacteria; k__norank; p__Parcubacteria; c__norank_p__Parcubacteria; o__norank_p__Parcubacteria; f__norank_p__Parcubacteria; g__norank_p__Parcubacteria; s__uncultured_bacterium_g__norank_p__Parcubacteria; OTU2724	1	4	0	0	40	1	0	1	0	0	15	1	1	12	3	12	1	2	0	3	0	1	0
d__Bacteria; k__norank; p__Proteobacteria; c__Gammaproteobacteria; o__norank_c__Gammaproteobacteria; f__norank_c__Gammaproteobacteria; g__norank_c__Gammaproteobacteria; s__uncultured_bacterium_g__norank_c__Gammaproteobacteria; OTU2906	3	0	10	16	15	0	0	2	0	0	0	6	0	0	0	0	0	30	1	14	0	1	0
d__Bacteria; k__norank; p__Bacteroidetes; c__Sphingobacteriia; o__Sphingobacteriales; f__Chitinophagaceae; g__norank_f__Chitinophagaceae; s__uncultured_bacterium_g__norank_f__Chitinophagaceae; OTU3713	2	0	0	3	7	5	3	6	1	1	0	5	0	0	1	40	10	3	7	1	3	0	0
d__Bacteria; k__norank; p__Cyanobacteria; c__Cyanobacteria; o__norank_c__Cyanobacteria; f__norank_c__Cyanobacteria; g__norank_c__Cyanobacteria; s__uncultured_soil_bacterium_g__norank_c__Cyanobacteria; OTU3178	5	4	0	8	0	0	1	1	0	1	21	2	0	16	0	30	3	0	0	4	0	2	0
d__Bacteria; k__norank; p__Verrucomicrobia; c__Opitutae; o__Opitutales; f__Opitutaceae; g__Opitutus; s__unclassified_g__Opitutus; OTU2667	1	0	0	38	11	0	0	1	4	0	23	0	0	4	1	9	3	0	2	1	0	0	0
d__Bacteria; k__norank; p__Bacteroidetes; c__Sphingobacteriia; o__Sphingobacteriales; f__PHOS-HE51; g__norank_f__PHOS-HE51; s__unclassified_g__norank_f__PHOS-HE51; OTU1521	4	1	0	11	6	1	1	5	5	0	20	1	1	15	1	7	7	2	5	2	3	0	0
d__Bacteria; k__norank; p__Proteobacteria; c__Alphaproteobacteria; o__Rhizobiales; f__Rhodobiaceae; g__norank_f__Rhodobiaceae; s__uncultured_Rhizobiales_bacterium_g__norank_f__Rhodobiaceae; OTU75	0	1	1	12	3	1	0	0	2	5	0	1	1	1	0	0	3	40	12	14	0	0	1
d__Bacteria; k__norank; p__Acidobacteria; c__Acidobacteria; o__Solibacterales; f__Solibacteraceae__Subgroup_3_; g__Candidatus_Solibacter; s__unclassified_g__Candidatus_Solibacter; OTU501	0	0	0	0	0	38	2	4	0	3	0	10	2	0	3	2	3	0	5	3	5	18	0
d__Bacteria; k__norank; p__Gemmatimonadetes; c__Gemmatimonadetes; o__Gemmatimonadales; f__Gemmatimonadaceae; g__norank_f__Gemmatimonadaceae; s__uncultured_alpha_proteobacterium_g__norank_f__Gemmatimonadaceae; OTU3179	4	0	3	0	9	6	1	9	2	2	3	7	10	12	1	12	3	1	3	0	3	4	2
d__Bacteria; k__norank; p__Cyanobacteria; c__Cyanobacteria; o__Obscuribacterales; f__norank_o__Obscuribacterales; g__norank_o__Obscuribacterales; s__uncultured_bacterium_g__norank_o__Obscuribacterales; OTU3094	0	0	0	35	46	0	0	0	0	0	0	0	0	14	0	0	0	1	1	0	0	0	0
d__Bacteria; k__norank; p__Chloroflexi; c__TK10; o__norank_c__TK10; f__norank_c__TK10; g__norank_c__TK10; s__uncultured_Chloroflexi_bacterium_g__norank_c__TK10; OTU34	6	5	3	11	13	1	0	9	1	0	9	5	0	0	1	6	1	2	0	7	12	5	0
d__Bacteria; k__norank; p__Acidobacteria; c__Acidobacteria; o__norank_c__Acidobacteria; f__norank_c__Acidobacteria; g__norank_c__Acidobacteria; s__uncultured_Acidobacteria_bacterium_g__norank_c__Acidobacteria; OTU3045	0	0	2	16	60	0	2	1	1	0	1	1	1	0	1	5	0	2	0	0	1	1	2
d__Bacteria; k__norank; p__Verrucomicrobia; c__Verrucomicrobiae; o__Verrucomicrobiales; f__Verrucomicrobiaceae; g__norank_f__Verrucomicrobiaceae; s__uncultured_Verrucomicrobia_bacterium_g__norank_f__Verrucomicrobiaceae; OTU2665	0	0	0	49	1	1	3	3	0	2	14	1	1	7	0	2	3	5	0	4	1	0	0
d__Bacteria; k__norank; p__Cyanobacteria; c__Cyanobacteria; o__norank_c__Cyanobacteria; f__norank_c__Cyanobacteria; g__norank_c__Cyanobacteria; s__unclassified_g__norank_c__Cyanobacteria; OTU716	97	0	0	0	0	0	0	0	0	0	0	0	0	0	0	0	0	0	0	0	0	0	0
d__Bacteria; k__norank; p__Parcubacteria; c__norank_p__Parcubacteria; o__norank_p__Parcubacteria; f__norank_p__Parcubacteria; g__norank_p__Parcubacteria; s__uncultured_bacterium_g__norank_p__Parcubacteria; OTU851	1	45	0	0	0	0	2	1	0	1	6	9	2	21	0	6	3	0	0	0	0	0	0
d__Bacteria; k__norank; p__Acidobacteria; c__Acidobacteria; o__norank_c__Acidobacteria; f__norank_c__Acidobacteria; g__norank_c__Acidobacteria; s__unclassified_g__norank_c__Acidobacteria; OTU997	0	0	0	0	0	7	11	0	0	3	0	0	3	35	0	0	0	0	0	0	29	7	2
d__Bacteria; k__norank; p__Proteobacteria; c__Betaproteobacteria; o__Burkholderiales; f__Comamonadaceae; g__Pelomonas; s__unclassified_g__Pelomonas; OTU2676	5	1	0	4	33	0	0	1	0	0	12	2	3	4	0	13	15	2	0	1	0	0	1
d__Bacteria; k__norank; p__Gemmatimonadetes; c__Gemmatimonadetes; o__Gemmatimonadales; f__Gemmatimonadaceae; g__Gemmatimonas; s__unclassified_g__Gemmatimonas; OTU579	0	5	0	4	4	3	2	0	3	10	8	0	11	2	17	0	14	0	1	0	2	7	3
d__Bacteria; k__norank; p__Chloroflexi; c__JG30-KF-CM66; o__norank_c__JG30-KF-CM66; f__norank_c__JG30-KF-CM66; g__norank_c__JG30-KF-CM66; s__unclassified_g__norank_c__JG30-KF-CM66; OTU4228	0	4	0	23	0	0	0	0	0	0	0	1	1	0	0	2	30	12	4	6	6	7	0
d__Bacteria; k__norank; p__Proteobacteria; c__Betaproteobacteria; o__unclassified_c__Betaproteobacteria; f__unclassified_c__Betaproteobacteria; g__unclassified_c__Betaproteobacteria; s__unclassified_c__Betaproteobacteria; OTU4156	0	4	0	3	4	2	1	3	0	0	11	0	4	7	0	35	14	0	5	0	0	3	0
d__Bacteria; k__norank; p__Saccharibacteria; c__norank_p__Saccharibacteria; o__norank_p__Saccharibacteria; f__norank_p__Saccharibacteria; g__norank_p__Saccharibacteria; s__uncultured_bacterium_g__norank_p__Saccharibacteria; OTU3652	0	1	2	2	15	6	0	1	1	0	7	0	0	6	0	8	0	0	19	0	3	25	0
d__Bacteria; k__norank; p__Proteobacteria; c__Alphaproteobacteria; o__Rhodospirillales; f__Rhodospirillaceae; g__Defluviicoccus; s__unclassified_g__Defluviicoccus; OTU1572	0	0	0	0	2	4	1	1	1	2	20	3	2	4	0	18	1	1	15	1	13	6	1
d__Bacteria; k__norank; p__Proteobacteria; c__Betaproteobacteria; o__Nitrosomonadales; f__Nitrosomonadaceae; g__norank_f__Nitrosomonadaceae; s__unclassified_g__norank_f__Nitrosomonadaceae; OTU1491	0	0	0	5	5	0	4	0	1	0	29	0	1	32	0	5	13	0	0	0	0	1	0
d__Bacteria; k__norank; p__Actinobacteria; c__Actinobacteria; o__Gaiellales; f__norank_o__Gaiellales; g__norank_o__Gaiellales; s__unclassified_g__norank_o__Gaiellales; OTU16	2	0	1	9	4	0	0	2	2	1	1	0	0	2	1	1	0	38	0	28	4	0	0
d__Bacteria; k__norank; p__Proteobacteria; c__Deltaproteobacteria; o__Myxococcales; f__Haliangiaceae; g__Haliangium; s__unclassified_g__Haliangium; OTU3761	3	0	2	5	7	1	4	9	4	1	1	4	0	6	2	24	2	4	4	7	5	0	1
d__Bacteria; k__norank; p__Acidobacteria; c__Acidobacteria; o__norank_c__Acidobacteria; f__norank_c__Acidobacteria; g__norank_c__Acidobacteria; s__unclassified_g__norank_c__Acidobacteria; OTU3009	0	3	1	1	28	3	3	0	1	3	3	0	2	15	0	11	5	5	3	5	1	1	2
d__Bacteria; k__norank; p__Proteobacteria; c__Betaproteobacteria; o__Burkholderiales; f__Burkholderiaceae; g__Burkholderia-Paraburkholderia; s__Paraburkholderia_sordidicola; OTU147	2	0	3	9	15	5	0	1	5	1	4	1	17	0	1	0	0	1	8	2	1	19	0
d__Bacteria; k__norank; p__Actinobacteria; c__Actinobacteria; o__Frankiales; f__unclassified_o__Frankiales; g__unclassified_o__Frankiales; s__unclassified_o__Frankiales; OTU2184	4	2	5	29	3	0	6	5	1	2	0	1	0	2	5	3	0	4	4	5	1	7	6
d__Bacteria; k__norank; p__Saccharibacteria; c__norank_p__Saccharibacteria; o__norank_p__Saccharibacteria; f__norank_p__Saccharibacteria; g__norank_p__Saccharibacteria; s__uncultured_Candidatus_Saccharibacteria_bacterium_g__norank_p__Saccharibacteria; OTU1642	0	0	1	0	17	2	0	1	1	0	44	0	1	14	0	1	8	0	3	0	1	1	0
d__Bacteria; k__norank; p__Planctomycetes; c__OM190; o__norank_c__OM190; f__norank_c__OM190; g__norank_c__OM190; s__uncultured_bacterium_g__norank_c__OM190; OTU3292	1	2	0	15	7	0	1	4	0	1	3	1	0	4	0	46	7	0	1	0	1	1	0
d__Bacteria; k__norank; p__Actinobacteria; c__Actinobacteria; o__Micrococcales; f__Microbacteriaceae; g__Agromyces; s__unclassified_g__Agromyces; OTU114	4	0	4	3	0	1	0	4	0	3	1	1	2	0	2	0	0	54	1	9	3	0	2
d__Bacteria; k__norank; p__Planctomycetes; c__Phycisphaerae; o__Phycisphaerales; f__Phycisphaeraceae; g__AKYG587; s__uncultured_bacterium_g__AKYG587; OTU1041	2	11	1	9	1	1	0	4	1	0	23	1	8	12	0	7	3	0	1	0	7	1	1
d__Bacteria; k__norank; p__Ignavibacteriae; c__Ignavibacteria; o__Ignavibacteriales; f__BSV26; g__norank_f__BSV26; s__uncultured_bacterium_g__norank_f__BSV26; OTU1547	4	3	2	7	6	1	0	2	0	2	32	1	0	11	1	3	10	3	3	0	1	1	1
d__Bacteria; k__norank; p__Proteobacteria; c__Alphaproteobacteria; o__Rhizobiales; f__Rhizobiales_Incertae_Sedis; g__Bauldia; s__uncultured_bacterium_g__Bauldia; OTU3675	6	4	6	5	10	0	8	4	1	5	0	3	6	0	1	12	6	1	10	1	0	4	1
d__Bacteria; k__norank; p__Saccharibacteria; c__norank_p__Saccharibacteria; o__norank_p__Saccharibacteria; f__norank_p__Saccharibacteria; g__norank_p__Saccharibacteria; s__unclassified_g__norank_p__Saccharibacteria; OTU353	1	0	0	0	0	0	0	0	0	0	0	0	0	0	1	0	0	0	7	0	1	84	0
d__Bacteria; k__norank; p__Proteobacteria; c__Deltaproteobacteria; o__Myxococcales; f__norank_o__Myxococcales; g__norank_o__Myxococcales; s__uncultured_delta_proteobacterium_g__norank_o__Myxococcales; OTU3904	0	0	3	0	4	0	2	8	2	3	25	1	1	0	2	33	3	0	2	2	2	1	0
d__Bacteria; k__norank; p__Gemmatimonadetes; c__Gemmatimonadetes; o__Gemmatimonadales; f__Gemmatimonadaceae; g__norank_f__Gemmatimonadaceae; s__uncultured_bacterium_g__norank_f__Gemmatimonadaceae; OTU395	0	0	0	0	0	3	48	1	0	12	0	5	0	0	1	0	0	3	1	1	11	5	3
d__Bacteria; k__norank; p__Proteobacteria; c__Gammaproteobacteria; o__Pseudomonadales; f__Moraxellaceae; g__Acinetobacter; s__Acinetobacter_junii_NIPH_182; OTU1402	0	0	0	22	10	1	0	0	0	0	2	0	1	51	2	3	2	0	0	0	0	0	0
d__Bacteria; k__norank; p__Acidobacteria; c__Acidobacteria; o__norank_c__Acidobacteria; f__norank_c__Acidobacteria; g__norank_c__Acidobacteria; s__unclassified_g__norank_c__Acidobacteria; OTU2975	0	0	0	0	16	3	0	3	0	1	10	0	1	0	0	53	3	2	0	0	1	0	0
d__Bacteria; k__norank; p__Verrucomicrobia; c__OPB35_soil_group; o__norank_c__OPB35_soil_group; f__norank_c__OPB35_soil_group; g__norank_c__OPB35_soil_group; s__unclassified_g__norank_c__OPB35_soil_group; OTU1622	1	0	1	2	4	4	8	14	2	6	7	9	0	7	3	16	3	2	1	0	0	1	2
d__Bacteria; k__norank; p__Actinobacteria; c__Actinobacteria; o__Acidimicrobiales; f__norank_o__Acidimicrobiales; g__norank_o__Acidimicrobiales; s__unclassified_g__norank_o__Acidimicrobiales; OTU220	1	5	2	1	12	1	1	1	0	1	0	1	5	1	2	7	10	8	26	2	4	2	0
d__Bacteria; k__norank; p__Verrucomicrobia; c__Spartobacteria; o__Chthoniobacterales; f__DA101_soil_group; g__norank_f__DA101_soil_group; s__uncultured_Spartobacteria_bacterium_g__norank; OTU1770	1	0	0	4	3	8	0	6	1	0	48	2	0	2	1	1	2	0	0	0	7	6	1
d__Bacteria; k__norank; p__Acidobacteria; c__Acidobacteria; o__Blastocatellales; f__Blastocatellaceae__Subgroup_4_; g__11-24; s__uncultured_Acidobacteria_bacterium_g__11-24; OTU2312	0	1	0	47	7	0	1	6	0	0	3	1	1	10	0	3	3	6	0	3	1	0	0
d__Bacteria; k__norank; p__Proteobacteria; c__Alphaproteobacteria; o__Caulobacterales; f__Hyphomonadaceae; g__Woodsholea; s__uncultured_alpha_proteobacterium_g__Woodsholea; OTU3060	6	2	0	0	22	0	4	0	2	0	7	1	8	15	1	10	7	1	4	1	1	0	1
d__Bacteria; k__norank; p__Proteobacteria; c__Deltaproteobacteria; o__Bdellovibrionales; f__Bdellovibrionaceae; g__OM27_clade; s__uncultured_bacterium_g__OM27_clade; OTU2785	4	2	1	5	19	1	7	2	3	4	5	3	0	5	2	16	2	0	1	6	0	0	5
d__Bacteria; k__norank; p__Planctomycetes; c__Planctomycetacia; o__Planctomycetales; f__Planctomycetaceae; g__norank_f__Planctomycetaceae; s__unclassified_g__norank_f__Planctomycetaceae; OTU3862	2	4	5	8	0	1	4	4	0	5	0	4	0	2	0	40	4	2	1	4	1	1	1
d__Bacteria; k__norank; p__Planctomycetes; c__OM190; o__norank_c__OM190; f__norank_c__OM190; g__norank_c__OM190; s__uncultured_bacterium_g__norank_c__OM190; OTU1366	1	1	0	31	3	2	5	8	1	5	1	2	0	5	1	8	5	9	0	3	1	1	0
d__Bacteria; k__norank; p__Acidobacteria; c__Acidobacteria; o__Subgroup_7; f__norank_o__Subgroup_7; g__norank_o__Subgroup_7; s__uncultured_Acidobacteria_bacterium_g__norank_o__Subgroup_7; OTU2662	0	3	1	29	13	0	1	2	0	0	1	1	1	12	0	17	3	3	2	0	0	2	1
d__Bacteria; k__norank; p__Actinobacteria; c__Actinobacteria; o__Solirubrobacterales; f__Elev-16S-1332; g__norank_f__Elev-16S-1332; s__unclassified_g__norank_f__Elev-16S-1332; OTU798	1	0	3	7	1	2	0	51	0	0	0	0	0	0	1	0	0	13	3	3	5	2	0
d__Bacteria; k__norank; p__WS2; c__norank_p__WS2; o__norank_p__WS2; f__norank_p__WS2; g__norank_p__WS2; s__uncultured_soil_bacterium_g__norank_p__WS2; OTU2477	1	6	1	32	12	0	1	1	0	1	4	1	0	22	0	0	0	0	0	0	1	8	1
d__Bacteria; k__norank; p__Proteobacteria; c__Alphaproteobacteria; o__Rhodospirillales; f__JG37-AG-20; g__norank_f__JG37-AG-20; s__uncultured_bacterium_g__norank_f__JG37-AG-20; OTU3686	3	0	3	0	11	5	1	9	2	2	4	7	1	0	0	19	1	2	6	0	1	14	1
d__Bacteria; k__norank; p__Latescibacteria; c__norank_p__Latescibacteria; o__norank_p__Latescibacteria; f__norank_p__Latescibacteria; g__norank_p__Latescibacteria; s__unidentified_bacterium_wb1_H11; OTU4172	2	1	0	8	9	1	14	4	3	2	0	3	0	15	1	14	4	1	1	5	3	0	1
d__Bacteria; k__norank; p__Bacteroidetes; c__Sphingobacteriia; o__Sphingobacteriales; f__norank_o__Sphingobacteriales; g__norank_o__Sphingobacteriales; s__uncultured_bacterium_g__norank_o__Sphingobacteriales; OTU2558	4	1	0	34	18	4	3	2	0	1	2	7	0	2	0	7	3	1	0	2	1	0	0
d__Bacteria; k__norank; p__Bacteroidetes; c__Sphingobacteriia; o__Sphingobacteriales; f__Sphingobacteriaceae; g__Mucilaginibacter; s__unclassified_g__Mucilaginibacter; OTU160	3	0	0	0	5	5	0	5	3	0	3	1	8	0	0	14	6	4	17	0	1	17	0
d__Bacteria; k__norank; p__Nitrospirae; c__Nitrospira; o__norank_c__Nitrospira; f__norank_c__Nitrospira; g__Nitrospira; s__uncultured_Nitrospira_sp._g__Nitrospira; OTU540	2	1	0	5	4	8	3	2	2	6	4	0	0	12	18	3	6	1	1	0	5	0	9
d__Bacteria; k__norank; p__Gemmatimonadetes; c__Gemmatimonadetes; o__Gemmatimonadales; f__Gemmatimonadaceae; g__norank_f__Gemmatimonadaceae; s__Gemmatimonadetes_bacterium_LX87; OTU10	2	7	5	5	16	2	0	12	1	0	1	9	3	2	0	1	5	1	3	13	3	1	0
d__Bacteria; k__norank; p__Proteobacteria; c__Betaproteobacteria; o__SC-I-84; f__norank_o__SC-I-84; g__norank_o__SC-I-84; s__unclassified_g__norank_o__SC-I-84; OTU4035	0	0	0	0	3	5	1	0	1	0	0	1	0	0	0	60	17	0	1	0	2	0	0
d__Bacteria; k__norank; p__Chloroflexi; c__Anaerolineae; o__Anaerolineales; f__Anaerolineaceae; g__norank_f__Anaerolineaceae; s__uncultured_Gemmatimonadetes_bacterium_g__norank_f__Anaerolineaceae; OTU2622	2	0	12	24	0	1	2	3	0	3	0	6	4	1	7	0	1	0	0	10	8	0	7
d__Bacteria; k__norank; p__Acidobacteria; c__Acidobacteria; o__norank_c__Acidobacteria; f__norank_c__Acidobacteria; g__norank_c__Acidobacteria; s__unclassified_g__norank_c__Acidobacteria; OTU1833	3	1	1	31	7	0	1	3	0	0	25	4	0	0	1	1	6	2	0	0	2	1	2
d__Bacteria; k__norank; p__Proteobacteria; c__Deltaproteobacteria; o__Desulfurellales; f__Desulfurellaceae; g__H16; s__unclassified_g__H16; OTU530	0	1	0	12	3	0	4	2	1	0	0	7	2	3	4	0	2	3	3	8	6	3	27
d__Bacteria; k__norank; p__Verrucomicrobia; c__Spartobacteria; o__Chthoniobacterales; f__DA101_soil_group; g__norank_f__DA101_soil_group; s__unclassified_g__norank_f__DA101_soil_group; OTU2449	0	0	0	79	2	0	0	0	1	0	0	0	0	2	0	1	0	5	1	0	0	0	0
d__Bacteria; k__norank; p__Actinobacteria; c__Actinobacteria; o__Propionibacteriales; f__Nocardioidaceae; g__Nocardioides; s__uncultured_soil_bacterium_g__Nocardioides; OTU454	1	0	0	0	0	0	2	0	2	24	0	0	4	0	2	4	2	16	15	5	7	5	2
d__Bacteria; k__norank; p__Actinobacteria; c__Actinobacteria; o__Acidimicrobiales; f__unclassified_o__Acidimicrobiales; g__unclassified_o__Acidimicrobiales; s__unclassified_o__Acidimicrobiales; OTU374	5	1	23	16	0	0	3	4	8	0	0	4	1	0	4	0	1	9	3	1	2	1	4
d__Bacteria; k__norank; p__Fusobacteria; c__Fusobacteriia; o__Fusobacteriales; f__Fusobacteriaceae; g__Fusobacterium; s__unclassified_g__Fusobacterium; OTU1769	0	0	0	0	0	0	0	0	0	0	43	0	0	0	0	26	21	0	0	0	0	0	0
d__Bacteria; k__norank; p__Planctomycetes; c__OM190; o__norank_c__OM190; f__norank_c__OM190; g__norank_c__OM190; s__planctomycete_A-2; OTU3391	1	4	2	3	0	1	1	10	0	0	7	2	2	5	0	39	9	0	1	0	1	1	1
d__Bacteria; k__norank; p__Bacteroidetes; c__Sphingobacteriia; o__Sphingobacteriales; f__NS11-12_marine_group; g__norank_f__NS11-12_marine_group; s__uncultured_prokaryote_g__norank_f__NS11-12_marine_group; OTU2388	5	0	0	32	13	2	1	5	2	0	2	2	0	1	1	7	7	1	4	2	1	2	0
d__Bacteria; k__norank; p__Proteobacteria; c__Deltaproteobacteria; o__Desulfurellales; f__Desulfurellaceae; g__H16; s__uncultured_prokaryote_g__H16; OTU2938	0	0	0	13	33	1	1	1	0	0	0	2	4	7	1	1	0	3	21	0	2	0	0
d__Bacteria; k__norank; p__Proteobacteria; c__Gammaproteobacteria; o__Oceanospirillales; f__Oceanospirillaceae; g__Pseudohongiella; s__uncultured_marine_bacterium_g__Pseudohongiella; OTU637	90	0	0	0	0	0	0	0	0	0	0	0	0	0	0	0	0	0	0	0	0	0	0
d__Bacteria; k__norank; p__Proteobacteria; c__Betaproteobacteria; o__Burkholderiales; f__Comamonadaceae; g__Methylibium; s__uncultured_bacterium_g__Methylibium; OTU2652	0	0	2	61	1	0	5	1	2	4	1	1	0	0	4	0	0	2	0	3	0	0	2
d__Bacteria; k__norank; p__Verrucomicrobia; c__Verrucomicrobiae; o__Verrucomicrobiales; f__Verrucomicrobiaceae; g__norank_f__Verrucomicrobiaceae; s__unclassified_g__norank_f__Verrucomicrobiaceae; OTU1967	3	3	0	35	8	2	1	2	1	1	3	2	0	6	3	6	2	2	0	5	0	2	2
d__Bacteria; k__norank; p__Proteobacteria; c__Deltaproteobacteria; o__NB1-j; f__norank_o__NB1-j; g__norank_o__NB1-j; s__uncultured_Myxococcales_bacterium_g__norank_o__NB1-j; OTU2040	1	4	0	25	13	7	0	0	2	3	2	0	0	6	3	0	4	8	3	1	6	0	1
d__Bacteria; k__norank; p__Bacteroidetes; c__Flavobacteriia; o__Flavobacteriales; f__Flavobacteriaceae; g__Flavobacterium; s__uncultured_soil_bacterium_g__Flavobacterium; OTU4230	0	1	0	0	10	0	0	2	2	0	0	1	6	0	0	10	38	2	1	13	2	0	1
d__Bacteria; k__norank; p__Proteobacteria; c__Gammaproteobacteria; o__Gammaproteobacteria_Incertae_Sedis; f__Unknown_Family_o__Gammaproteobacteria_Incertae_Sedis; g__norank_f__Unknown_Family_o__Gammaproteobacteria_Incertae_Sedis; s__uncultured_marine_bacterium_g__norank_f__Unknown_Family_o__Gammaproteobacteria_Incertae_Sedis; OTU674	88	0	0	0	0	0	0	0	0	0	0	0	0	0	0	0	0	0	0	0	0	0	0
d__Bacteria; k__norank; p__Acidobacteria; c__Acidobacteria; o__Blastocatellales; f__Blastocatellaceae__Subgroup_4_; g__11-24; s__unclassified_g__11-24; OTU3512	2	8	3	0	10	1	2	2	2	1	14	2	0	18	4	12	4	0	1	0	1	0	1
d__Bacteria; k__norank; p__Chloroflexi; c__Anaerolineae; o__Anaerolineales; f__Anaerolineaceae; g__norank_f__Anaerolineaceae; s__unclassified_g__norank_f__Anaerolineaceae; OTU1932	2	0	0	84	0	0	0	0	0	0	0	0	0	0	0	0	0	1	0	0	0	0	1
d__Bacteria; k__norank; p__Latescibacteria; c__norank_p__Latescibacteria; o__norank_p__Latescibacteria; f__norank_p__Latescibacteria; g__norank_p__Latescibacteria; s__uncultured_Fibrobacteres_bacterium_g__norank; OTU1517	1	1	0	4	0	0	0	0	0	0	24	0	1	35	0	22	0	0	0	0	0	0	0
d__Bacteria; k__norank; p__unclassified_k__norank; c__unclassified_k__norank; o__unclassified_k__norank; f__unclassified_k__norank; g__unclassified_k__norank; s__unclassified_k__norank; OTU2424	1	8	2	35	1	0	1	4	0	1	10	0	0	3	1	11	3	3	1	2	0	1	0
d__Bacteria; k__norank; p__Acidobacteria; c__Acidobacteria; o__Blastocatellales; f__Blastocatellaceae__Subgroup_4_; g__11-24; s__uncultured_bacterium_g__11-24; OTU3469	1	0	0	2	10	0	4	2	5	1	12	3	0	12	1	14	11	0	2	4	1	1	2
d__Bacteria; k__norank; p__Gemmatimonadetes; c__Gemmatimonadetes; o__Gemmatimonadales; f__Gemmatimonadaceae; g__Gemmatimonas; s__uncultured_Gemmatimonadales_bacterium_g__Gemmatimonas; OTU2817	4	1	1	0	5	4	5	10	2	5	0	12	1	0	1	4	10	0	6	5	8	1	3
d__Bacteria; k__norank; p__Proteobacteria; c__Alphaproteobacteria; o__Caulobacterales; f__Caulobacteraceae; g__norank_f__Caulobacteraceae; s__unclassified_g__norank_f__Caulobacteraceae; OTU4137	1	1	1	1	7	5	5	3	3	2	9	3	3	0	3	24	3	1	3	4	1	5	0
d__Bacteria; k__norank; p__Chloroflexi; c__SBR2076; o__norank_c__SBR2076; f__norank_c__SBR2076; g__norank_c__SBR2076; s__unclassified_g__norank_c__SBR2076; OTU3481	0	0	0	0	0	0	0	0	0	0	35	0	0	9	0	42	1	0	0	0	1	0	0
d__Bacteria; k__norank; p__Planctomycetes; c__OM190; o__norank_c__OM190; f__norank_c__OM190; g__norank_c__OM190; s__unclassified_g__norank_c__OM190; OTU803	5	8	1	27	4	0	1	7	0	1	14	3	2	1	0	0	6	3	1	2	1	0	1
d__Bacteria; k__norank; p__Proteobacteria; c__Alphaproteobacteria; o__Rhizobiales; f__A0839; g__norank_f__A0839; s__uncultured_bacterium_g__norank_f__A0839; OTU385	2	0	9	28	0	0	1	0	2	0	0	0	0	0	1	0	3	20	10	5	3	1	2
d__Bacteria; k__norank; p__Proteobacteria; c__Alphaproteobacteria; o__Rhizobiales; f__A0839; g__norank_f__A0839; s__unclassified_g__norank_f__A0839; OTU3138	4	3	0	7	4	1	0	6	4	1	3	6	8	5	2	3	15	8	5	0	0	1	1
d__Bacteria; k__norank; p__Proteobacteria; c__Betaproteobacteria; o__Nitrosomonadales; f__Nitrosomonadaceae; g__norank_f__Nitrosomonadaceae; s__uncultured_beta_proteobacterium_g__norank_f__Nitrosomonadaceae; OTU1339	0	0	0	0	1	2	1	0	0	1	6	0	0	35	1	33	5	0	1	0	1	0	0
d__Bacteria; k__norank; p__Proteobacteria; c__Betaproteobacteria; o__Burkholderiales; f__Comamonadaceae; g__unclassified_f__Comamonadaceae; s__unclassified_f__Comamonadaceae; OTU171	1	3	0	7	5	5	2	5	1	1	2	5	3	2	0	9	5	6	9	3	11	1	1
d__Bacteria; k__norank; p__Chloroflexi; c__unclassified_p__Chloroflexi; o__unclassified_p__Chloroflexi; f__unclassified_p__Chloroflexi; g__unclassified_p__Chloroflexi; s__unclassified_p__Chloroflexi; OTU3807	3	0	0	19	4	0	3	4	1	0	7	1	2	13	1	18	6	0	0	2	1	1	1
d__Bacteria; k__norank; p__Bacteroidetes; c__Cytophagia; o__Cytophagales; f__Cytophagaceae; g__Chryseolinea; s__uncultured_bacterium_g__Chryseolinea; OTU793	2	3	11	21	8	0	0	6	0	1	0	1	3	1	1	0	4	16	6	3	0	0	0
d__Bacteria; k__norank; p__Planctomycetes; c__Planctomycetacia; o__Planctomycetales; f__Planctomycetaceae; g__norank_f__Planctomycetaceae; s__unclassified_g__norank_f__Planctomycetaceae; OTU2021	0	4	1	12	5	0	4	6	5	1	7	4	4	16	0	7	2	0	0	2	0	7	0
d__Bacteria; k__norank; p__Proteobacteria; c__Betaproteobacteria; o__Burkholderiales; f__Comamonadaceae; g__unclassified_f__Comamonadaceae; s__unclassified_f__Comamonadaceae; OTU590	0	2	4	0	2	0	1	0	16	1	0	0	5	0	9	20	10	1	5	1	4	2	4
d__Bacteria; k__norank; p__Parcubacteria; c__norank_p__Parcubacteria; o__norank_p__Parcubacteria; f__norank_p__Parcubacteria; g__norank_p__Parcubacteria; s__uncultured_bacterium_g__norank_p__Parcubacteria; OTU134	2	6	1	2	3	1	1	2	0	0	11	1	0	23	0	22	2	1	3	3	1	0	1
d__Bacteria; k__norank; p__Proteobacteria; c__Alphaproteobacteria; o__Sphingomonadales; f__Sphingomonadaceae; g__Sphingomonas; s__Sphingomonas_aerolata; OTU3147	2	1	0	0	0	0	0	2	5	2	0	0	58	0	7	0	0	1	1	0	4	3	0
d__Bacteria; k__norank; p__Latescibacteria; c__norank_p__Latescibacteria; o__norank_p__Latescibacteria; f__norank_p__Latescibacteria; g__norank_p__Latescibacteria; s__uncultured_Acidobacterium_sp._g__norank_p__Latescibacteria; OTU3027	1	0	0	38	30	0	4	1	0	0	0	0	1	1	1	0	5	1	0	0	1	0	2
d__Bacteria; k__norank; p__Parcubacteria; c__Candidatus_Magasanikbacteria; o__norank_c__Candidatus_Magasanikbacteria; f__norank_c__Candidatus_Magasanikbacteria; g__norank_c__Candidatus_Magasanikbacteria; s__uncultured_bacterium_g__norank_c__Candidatus_Magasanikbacteria; OTU3345	0	4	0	0	0	1	0	0	0	0	7	0	1	10	0	14	47	0	2	0	0	0	0
d__Bacteria; k__norank; p__Elusimicrobia; c__Elusimicrobia; o__Lineage_IIa; f__norank_o__Lineage_IIa; g__norank_o__Lineage_IIa; s__uncultured_bacterium_g__norank_o__Lineage_IIa; OTU1493	4	3	0	3	1	5	2	10	4	1	6	1	0	19	2	12	2	2	0	2	3	4	0
d__Bacteria; k__norank; p__Actinobacteria; c__Actinobacteria; o__Gaiellales; f__Gaiellaceae; g__Gaiella; s__uncultured_bacterium_g__Gaiella; OTU772	1	0	1	0	0	1	0	22	3	2	1	3	1	2	2	1	5	5	9	6	6	15	0
d__Bacteria; k__norank; p__Chloroflexi; c__TK10; o__norank_c__TK10; f__norank_c__TK10; g__norank_c__TK10; s__uncultured_bacterium_g__norank_c__TK10; OTU4102	4	0	1	2	1	2	1	4	0	1	2	2	2	4	1	35	6	6	7	1	0	4	0
d__Bacteria; k__norank; p__Acidobacteria; c__Acidobacteria; o__Blastocatellales; f__Blastocatellaceae__Subgroup_4_; g__norank_f__Blastocatellaceae__Subgroup_4_; s__unclassified_g__norank_f__Blastocatellaceae__Subgroup_4_; OTU3145	2	1	0	9	10	1	1	7	0	3	2	3	5	4	2	21	3	6	0	1	3	0	1
d__Bacteria; k__norank; p__Acidobacteria; c__Acidobacteria; o__norank_c__Acidobacteria; f__norank_c__Acidobacteria; g__norank_c__Acidobacteria; s__uncultured_bacterium_126; OTU402	0	1	0	0	0	2	18	0	1	6	0	0	0	0	1	56	0	0	0	0	0	0	0
d__Bacteria; k__norank; p__Planctomycetes; c__OM190; o__norank_c__OM190; f__norank_c__OM190; g__norank_c__OM190; s__uncultured_soil_bacterium_g__norank_c__OM190; OTU3294	2	1	1	4	3	2	3	4	0	1	10	1	1	10	1	30	4	1	0	0	5	1	0
d__Bacteria; k__norank; p__Chloroflexi; c__Anaerolineae; o__Anaerolineales; f__Anaerolineaceae; g__norank_f__Anaerolineaceae; s__uncultured_Gemmatimonadetes_bacterium_g__norank_f__Anaerolineaceae; OTU1073	0	0	0	0	0	1	0	0	0	0	28	0	1	37	0	4	10	0	0	0	1	0	3
d__Bacteria; k__norank; p__Actinobacteria; c__Actinobacteria; o__Gaiellales; f__norank_o__Gaiellales; g__norank_o__Gaiellales; s__unclassified_g__norank_o__Gaiellales; OTU491	1	0	1	0	0	14	7	6	1	3	0	5	1	0	1	5	1	0	3	5	10	20	1
d__Bacteria; k__norank; p__Bacteroidetes; c__Flavobacteriia; o__Flavobacteriales; f__Flavobacteriaceae; g__NS5_marine_group; s__uncultured_Flavobacteriia_bacterium_g__NS5_marine_group; OTU690	85	0	0	0	0	0	0	0	0	0	0	0	0	0	0	0	0	0	0	0	0	0	0
d__Bacteria; k__norank; p__Proteobacteria; c__Gammaproteobacteria; o__Xanthomonadales; f__Xanthomonadaceae; g__unclassified_f__Xanthomonadaceae; s__unclassified_f__Xanthomonadaceae; OTU178	0	0	0	0	1	9	0	4	8	1	0	2	0	0	0	0	0	8	7	4	0	39	1
d__Bacteria; k__norank; p__Planctomycetes; c__Phycisphaerae; o__Phycisphaerales; f__Phycisphaeraceae; g__norank_f__Phycisphaeraceae; s__uncultured_soil_bacterium_g__norank_f__Phycisphaeraceae; OTU3751	2	1	3	20	8	0	0	1	1	0	10	3	0	5	2	17	7	0	1	0	1	1	1
d__Bacteria; k__norank; p__Chloroflexi; c__Anaerolineae; o__Anaerolineales; f__Anaerolineaceae; g__norank_f__Anaerolineaceae; s__uncultured_Gemmatimonadetes_bacterium_g__norank_f__Anaerolineaceae; OTU1608	0	0	0	0	0	0	0	5	0	0	54	0	0	19	0	0	1	0	0	0	1	4	0
d__Bacteria; k__norank; p__Actinobacteria; c__Actinobacteria; o__Acidimicrobiales; f__norank_o__Acidimicrobiales; g__norank_o__Acidimicrobiales; s__unclassified_g__norank_o__Acidimicrobiales; OTU2036	3	0	8	21	8	1	2	8	1	1	0	4	6	1	4	0	0	3	1	4	0	5	3
d__Bacteria; k__norank; p__Chloroflexi; c__TK10; o__norank_c__TK10; f__norank_c__TK10; g__norank_c__TK10; s__unclassified_g__norank_c__TK10; OTU3736	3	2	1	7	9	2	5	3	1	0	0	0	0	2	6	30	0	2	1	1	4	1	4
d__Bacteria; k__norank; p__unclassified_k__norank; c__unclassified_k__norank; o__unclassified_k__norank; f__unclassified_k__norank; g__unclassified_k__norank; s__unclassified_k__norank; OTU896	0	84	0	0	0	0	0	0	0	0	0	0	0	0	0	0	0	0	0	0	0	0	0
d__Bacteria; k__norank; p__Verrucomicrobia; c__Spartobacteria; o__Chthoniobacterales; f__DA101_soil_group; g__norank_f__DA101_soil_group; s__unclassified_g__norank_f__DA101_soil_group; OTU3880	4	0	0	1	0	3	6	2	5	3	0	0	0	0	1	55	1	0	1	0	0	2	0
d__Bacteria; k__norank; p__Verrucomicrobia; c__Spartobacteria; o__Chthoniobacterales; f__Chthoniobacteraceae; g__Chthoniobacter; s__uncultured_Verrucomicrobia_bacterium_g__Chthoniobacter; OTU2085	1	4	0	28	2	2	3	4	4	0	9	4	0	8	1	8	1	0	0	1	1	1	2
d__Bacteria; k__norank; p__Gemmatimonadetes; c__Gemmatimonadetes; o__Gemmatimonadales; f__Gemmatimonadaceae; g__Gemmatimonas; s__unclassified_g__Gemmatimonas; OTU2242	0	1	7	24	6	1	4	2	4	2	11	0	2	5	0	0	0	3	10	0	1	1	0
d__Bacteria; k__norank; p__Proteobacteria; c__Alphaproteobacteria; o__Caulobacterales; f__Caulobacteraceae; g__Phenylobacterium; s__uncultured_Caulobacteraceae_bacterium_g__Phenylobacterium; OTU3368	4	0	0	21	9	1	0	2	12	1	2	1	3	0	5	7	0	5	5	2	1	0	3
d__Bacteria; k__norank; p__Acidobacteria; c__Acidobacteria; o__norank_c__Acidobacteria; f__norank_c__Acidobacteria; g__norank_c__Acidobacteria; s__uncultured_Acidobacteria_bacterium_g__norank_c__Acidobacteria; OTU2483	0	1	0	27	0	0	1	0	0	0	11	4	0	18	0	11	1	1	0	0	6	1	1
d__Bacteria; k__norank; p__Saccharibacteria; c__norank_p__Saccharibacteria; o__norank_p__Saccharibacteria; f__norank_p__Saccharibacteria; g__norank_p__Saccharibacteria; s__uncultured_soil_bacterium_g__norank_p__Saccharibacteria; OTU2459	2	1	5	9	6	0	0	5	5	0	0	4	2	0	0	8	3	4	10	9	0	9	1
d__Bacteria; k__norank; p__Verrucomicrobia; c__Spartobacteria; o__Chthoniobacterales; f__DA101_soil_group; g__norank_f__DA101_soil_group; s__unclassified_g__norank_f__DA101_soil_group; OTU1537	1	0	0	12	1	1	0	3	0	4	24	0	0	1	2	8	5	0	0	0	6	13	2
d__Bacteria; k__norank; p__Chloroflexi; c__JG30-KF-CM66; o__norank_c__JG30-KF-CM66; f__norank_c__JG30-KF-CM66; g__norank_c__JG30-KF-CM66; s__uncultured_bacterium_g__norank_c__JG30-KF-CM66; OTU2527	0	0	0	83	0	0	0	0	0	0	0	0	0	0	0	0	0	0	0	0	0	0	0
d__Bacteria; k__norank; p__Acidobacteria; c__Acidobacteria; o__norank_c__Acidobacteria; f__norank_c__Acidobacteria; g__norank_c__Acidobacteria; s__unclassified_g__norank_c__Acidobacteria; OTU3721	4	3	1	14	2	1	4	1	1	1	0	4	0	0	2	7	20	8	3	7	0	0	0
d__Bacteria; k__norank; p__Proteobacteria; c__Gammaproteobacteria; o__Xanthomonadales; f__Xanthomonadales_Incertae_Sedis; g__Acidibacter; s__unclassified_g__Acidibacter; OTU4173	3	0	0	7	2	4	1	3	1	0	6	1	0	3	0	32	1	2	8	3	0	6	0
d__Bacteria; k__norank; p__Proteobacteria; c__Alphaproteobacteria; o__Rhizobiales; f__Rhizobiales_Incertae_Sedis; g__Rhizomicrobium; s__unclassified_g__Rhizomicrobium; OTU389	7	0	4	5	4	10	5	5	3	4	0	2	5	0	6	2	1	3	3	4	5	1	4
d__Bacteria; k__norank; p__Latescibacteria; c__norank_p__Latescibacteria; o__norank_p__Latescibacteria; f__norank_p__Latescibacteria; g__norank_p__Latescibacteria; s__unclassified_g__norank_p__Latescibacteria; OTU411	3	2	0	0	2	5	17	8	0	3	3	5	0	3	7	9	0	1	0	8	4	1	2
d__Bacteria; k__norank; p__Acidobacteria; c__Acidobacteria; o__norank_c__Acidobacteria; f__norank_c__Acidobacteria; g__norank_c__Acidobacteria; s__unclassified_g__norank_c__Acidobacteria; OTU1831	4	5	3	5	6	2	3	2	2	4	10	0	4	4	3	10	8	4	0	2	1	0	1
d__Bacteria; k__norank; p__Actinobacteria; c__Actinobacteria; o__Acidimicrobiales; f__Acidimicrobiaceae; g__norank_f__Acidimicrobiaceae; s__uncultured_bacterium_g__norank_f__Acidimicrobiaceae; OTU157	3	4	10	5	11	1	3	5	7	0	0	2	1	0	4	8	6	0	6	1	1	2	3
d__Bacteria; k__norank; p__Chloroflexi; c__KD4-96; o__norank_c__KD4-96; f__norank_c__KD4-96; g__norank_c__KD4-96; s__uncultured_Chloroflexi_bacterium_g__norank_c__KD4-96; OTU3961	0	0	0	0	0	0	0	0	0	0	31	0	4	8	0	32	5	0	0	0	1	2	0
d__Bacteria; k__norank; p__Proteobacteria; c__Betaproteobacteria; o__TRA3-20; f__norank_o__TRA3-20; g__norank_o__TRA3-20; s__unclassified_g__norank_o__TRA3-20; OTU3084	2	0	0	11	48	2	5	1	0	0	0	0	1	0	0	3	1	4	1	2	1	0	1
d__Bacteria; k__norank; p__Acidobacteria; c__Acidobacteria; o__Subgroup_7; f__norank_o__Subgroup_7; g__norank_o__Subgroup_7; s__uncultured_soil_bacterium_g__norank_o__Subgroup_7; OTU1282	0	0	0	19	1	1	6	5	2	1	1	4	0	12	18	0	0	1	0	3	3	0	5
d__Bacteria; k__norank; p__Armatimonadetes; c__norank_p__Armatimonadetes; o__norank_p__Armatimonadetes; f__norank_p__Armatimonadetes; g__norank_p__Armatimonadetes; s__uncultured_actinobacterium_g__norank_p__Armatimonadetes; OTU1675	3	3	0	8	7	0	1	5	0	2	28	0	0	8	3	2	3	3	1	1	0	2	2
d__Bacteria; k__norank; p__Proteobacteria; c__Alphaproteobacteria; o__Rhizobiales; f__Hyphomicrobiaceae; g__unclassified_f__Hyphomicrobiaceae; s__unclassified_f__Hyphomicrobiaceae; OTU2215	2	2	4	15	3	3	0	3	2	2	6	0	5	1	0	4	3	4	4	1	1	12	5
d__Bacteria; k__norank; p__Acidobacteria; c__Acidobacteria; o__norank_c__Acidobacteria; f__norank_c__Acidobacteria; g__norank_c__Acidobacteria; s__uncultured_bacterium_293; OTU2812	2	0	0	27	33	0	0	1	0	1	0	0	0	1	4	2	0	8	0	0	0	2	1
d__Bacteria; k__norank; p__Acidobacteria; c__Acidobacteria; o__Acidobacteriales; f__Acidobacteriaceae__Subgroup_1_; g__norank_f__Acidobacteriaceae__Subgroup_1_; s__uncultured_Acidobacteriaceae_bacterium_g__norank_f__Acidobacteriaceae__Subgroup_1_; OTU4203	2	0	0	0	6	1	0	2	0	0	22	2	4	18	1	5	6	0	0	0	5	8	0
d__Bacteria; k__norank; p__Firmicutes; c__Clostridia; o__Clostridiales; f__Peptococcaceae; g__Desulfosporosinus; s__unclassified_g__Desulfosporosinus; OTU139	0	0	0	0	3	0	0	0	0	0	0	2	0	0	0	0	0	3	8	3	2	61	0
d__Bacteria; k__norank; p__Proteobacteria; c__Alphaproteobacteria; o__Rhodospirillales; f__Rhodospirillaceae; g__norank_f__Rhodospirillaceae; s__alpha_proteobacterium_DG1252; OTU693	82	0	0	0	0	0	0	0	0	0	0	0	0	0	0	0	0	0	0	0	0	0	0
d__Bacteria; k__norank; p__Verrucomicrobia; c__Verrucomicrobiae; o__Verrucomicrobiales; f__Verrucomicrobiaceae; g__norank_f__Verrucomicrobiaceae; s__uncultured_Verrucomicrobia_bacterium_g__norank_f__Verrucomicrobiaceae; OTU3673	1	4	1	14	1	1	1	4	0	0	8	4	0	2	2	21	10	6	1	1	0	0	0
d__Bacteria; k__norank; p__Actinobacteria; c__Actinobacteria; o__Solirubrobacterales; f__Elev-16S-1332; g__norank_f__Elev-16S-1332; s__uncultured_bacterium_g__norank_f__Elev-16S-1332; OTU4240	3	0	2	0	3	2	0	9	1	0	2	2	2	0	2	6	7	9	14	15	2	1	0
d__Bacteria; k__norank; p__Actinobacteria; c__Actinobacteria; o__Acidimicrobiales; f__norank_o__Acidimicrobiales; g__norank_o__Acidimicrobiales; s__unclassified_g__norank_o__Acidimicrobiales; OTU358	8	3	14	9	5	0	2	15	1	1	0	2	4	0	0	0	2	8	1	6	0	1	0
d__Bacteria; k__norank; p__Acidobacteria; c__Acidobacteria; o__norank_c__Acidobacteria; f__norank_c__Acidobacteria; g__norank_c__Acidobacteria; s__unclassified_g__norank_c__Acidobacteria; OTU1179	0	0	0	20	9	0	1	2	1	0	5	2	3	36	1	1	0	1	0	0	0	0	0
d__Bacteria; k__norank; p__Chloroflexi; c__KD4-96; o__norank_c__KD4-96; f__norank_c__KD4-96; g__norank_c__KD4-96; s__unclassified_g__norank_c__KD4-96; OTU377	4	10	6	0	9	1	10	5	0	0	1	5	2	2	2	1	5	4	0	2	6	5	2
d__Bacteria; k__norank; p__Proteobacteria; c__Betaproteobacteria; o__Hydrogenophilales; f__Hydrogenophilaceae; g__norank_f__Hydrogenophilaceae; s__uncultured_marine_bacterium_g__norank_f__Hydrogenophilaceae; OTU656	81	0	0	0	0	0	0	0	0	0	0	0	0	0	0	0	0	0	0	0	0	0	0
d__Bacteria; k__norank; p__Proteobacteria; c__Gammaproteobacteria; o__KI89A_clade; f__norank_o__KI89A_clade; g__norank_o__KI89A_clade; s__uncultured_bacterium_g__norank_o__KI89A_clade; OTU1204	0	0	0	22	7	2	3	1	1	2	0	1	0	22	3	3	2	0	0	1	10	0	1
d__Bacteria; k__norank; p__Saccharibacteria; c__norank_p__Saccharibacteria; o__norank_p__Saccharibacteria; f__norank_p__Saccharibacteria; g__norank_p__Saccharibacteria; s__uncultured_Candidatus_Saccharibacteria_bacterium_g__norank_p__Saccharibacteria; OTU59	0	0	1	4	4	0	0	0	0	0	4	0	2	2	0	1	0	0	0	63	0	0	0
d__Bacteria; k__norank; p__Saccharibacteria; c__norank_p__Saccharibacteria; o__norank_p__Saccharibacteria; f__norank_p__Saccharibacteria; g__norank_p__Saccharibacteria; s__unclassified_g__norank_p__Saccharibacteria; OTU3851	3	0	2	0	2	2	0	0	1	0	5	1	1	8	1	26	2	2	17	3	2	3	0
d__Bacteria; k__norank; p__Proteobacteria; c__Deltaproteobacteria; o__Desulfurellales; f__Desulfurellaceae; g__H16; s__uncultured_Dongia_sp._g__H16; OTU3599	4	2	0	3	3	0	0	3	4	2	18	1	1	6	1	19	7	3	3	0	1	0	0
d__Bacteria; k__norank; p__Acidobacteria; c__Acidobacteria; o__norank_c__Acidobacteria; f__norank_c__Acidobacteria; g__norank_c__Acidobacteria; s__unclassified_g__norank_c__Acidobacteria; OTU603	4	6	0	12	22	1	1	0	6	0	4	1	0	0	2	11	1	2	3	0	3	0	2
d__Bacteria; k__norank; p__Latescibacteria; c__norank_p__Latescibacteria; o__norank_p__Latescibacteria; f__norank_p__Latescibacteria; g__norank_p__Latescibacteria; s__unclassified_g__norank_p__Latescibacteria; OTU1733	2	0	2	1	0	4	0	2	4	1	25	2	2	2	6	21	3	0	0	0	3	1	0
d__Bacteria; k__norank; p__Acidobacteria; c__Acidobacteria; o__norank_c__Acidobacteria; f__norank_c__Acidobacteria; g__norank_c__Acidobacteria; s__uncultured_Acidobacteria_bacterium_g__norank_c__Acidobacteria; OTU1963	0	0	1	52	9	0	0	0	1	0	0	0	0	0	0	0	3	8	0	7	0	0	0
d__Bacteria; k__norank; p__Actinobacteria; c__Actinobacteria; o__Acidimicrobiales; f__norank_o__Acidimicrobiales; g__norank_o__Acidimicrobiales; s__unclassified_g__norank_o__Acidimicrobiales; OTU172	10	2	12	0	6	0	1	5	6	4	0	4	3	3	5	3	0	7	4	2	1	3	0
d__Bacteria; k__norank; p__Bacteroidetes; c__Flavobacteriia; o__Flavobacteriales; f__Flavobacteriaceae; g__NS5_marine_group; s__uncultured_Bacteroidetes_bacterium_g__NS5_marine_group; OTU692	80	0	0	0	0	0	0	0	0	0	0	0	0	0	0	0	0	0	0	0	0	0	0
d__Bacteria; k__norank; p__Chloroflexi; c__Anaerolineae; o__Anaerolineales; f__Anaerolineaceae; g__norank_f__Anaerolineaceae; s__unclassified_g__norank_f__Anaerolineaceae; OTU1120	0	2	0	4	0	0	0	0	0	0	0	0	3	68	1	0	1	0	0	0	1	0	0
d__Bacteria; k__norank; p__Actinobacteria; c__Actinobacteria; o__Micromonosporales; f__Micromonosporaceae; g__Dactylosporangium; s__unclassified_g__Dactylosporangium; OTU2169	0	0	2	35	3	0	13	4	1	2	0	1	0	0	0	1	0	0	3	2	0	7	6
d__Bacteria; k__norank; p__Chloroflexi; c__JG30-KF-CM66; o__norank_c__JG30-KF-CM66; f__norank_c__JG30-KF-CM66; g__norank_c__JG30-KF-CM66; s__uncultured_bacterium_g__norank_c__JG30-KF-CM66; OTU1898	1	2	0	58	0	1	0	1	0	0	0	1	0	6	6	0	2	0	0	0	0	0	2
d__Bacteria; k__norank; p__Actinobacteria; c__Actinobacteria; o__norank_c__Actinobacteria; f__norank_c__Actinobacteria; g__norank_c__Actinobacteria; s__uncultured_Nocardioidaceae_bacterium_g__norank; OTU3234	1	0	0	0	0	0	5	0	0	7	13	0	4	2	1	23	2	2	0	2	11	5	2
d__Bacteria; k__norank; p__Parcubacteria; c__unclassified_p__Parcubacteria; o__unclassified_p__Parcubacteria; f__unclassified_p__Parcubacteria; g__unclassified_p__Parcubacteria; s__unclassified_p__Parcubacteria; OTU971	0	0	0	0	0	0	0	0	0	0	7	0	0	56	0	17	0	0	0	0	0	0	0
d__Bacteria; k__norank; p__Gemmatimonadetes; c__Gemmatimonadetes; o__Gemmatimonadales; f__Gemmatimonadaceae; g__norank_f__Gemmatimonadaceae; s__unclassified_g__norank_f__Gemmatimonadaceae; OTU1985	5	7	5	23	9	0	5	2	2	2	0	2	1	0	2	3	0	4	2	4	0	0	2
d__Bacteria; k__norank; p__Proteobacteria; c__Betaproteobacteria; o__Burkholderiales; f__Comamonadaceae; g__Caenimonas; s__uncultured_bacterium_g__Caenimonas; OTU2681	0	3	2	10	49	0	1	1	0	1	0	0	2	0	1	0	4	3	2	0	0	0	0
d__Bacteria; k__norank; p__Proteobacteria; c__Alphaproteobacteria; o__Rhizobiales; f__KF-JG30-B3; g__norank_f__KF-JG30-B3; s__uncultured_bacterium_g__norank_f__KF-JG30-B3; OTU600	0	0	4	2	7	1	0	1	8	0	17	3	2	0	0	0	0	2	8	2	1	21	0
d__Bacteria; k__norank; p__Actinobacteria; c__Actinobacteria; o__Acidimicrobiales; f__norank_o__Acidimicrobiales; g__norank_o__Acidimicrobiales; s__bacterium_YC-LK-LKJ4; OTU293	11	0	10	7	7	0	1	5	8	3	0	4	0	0	0	0	0	7	7	2	2	5	0
d__Bacteria; k__norank; p__Chloroflexi; c__Anaerolineae; o__Anaerolineales; f__Anaerolineaceae; g__norank_f__Anaerolineaceae; s__uncultured_sludge_bacterium_S14; OTU3300	2	0	1	21	4	1	3	5	1	2	1	3	9	1	1	16	2	0	3	1	0	2	0
d__Bacteria; k__norank; p__Planctomycetes; c__OM190; o__norank_c__OM190; f__norank_c__OM190; g__norank_c__OM190; s__planctomycete_A-2; OTU3369	5	10	5	8	5	1	3	12	0	0	0	7	3	1	1	13	4	0	0	0	0	0	1
d__Bacteria; k__norank; p__Chloroflexi; c__JG30-KF-CM66; o__norank_c__JG30-KF-CM66; f__norank_c__JG30-KF-CM66; g__norank_c__JG30-KF-CM66; s__uncultured_bacterium_g__norank_c__JG30-KF-CM66; OTU1345	0	3	0	3	0	0	0	0	0	0	17	0	0	50	2	1	3	0	0	0	0	0	0
d__Bacteria; k__norank; p__Proteobacteria; c__Alphaproteobacteria; o__Rhizobiales; f__Hyphomicrobiaceae; g__Rhodomicrobium; s__unclassified_g__Rhodomicrobium; OTU149	5	1	24	1	11	1	0	1	3	2	0	1	3	0	1	2	2	3	10	5	1	1	1
d__Bacteria; k__norank; p__Chlamydiae; c__Chlamydiae; o__Chlamydiales; f__Simkaniaceae; g__norank_f__Simkaniaceae; s__unclassified_g__norank_f__Simkaniaceae; OTU4130	1	0	1	0	0	3	1	6	0	1	21	2	1	8	0	24	3	1	1	1	0	4	0
d__Bacteria; k__norank; p__Chloroflexi; c__Anaerolineae; o__Anaerolineales; f__Anaerolineaceae; g__norank_f__Anaerolineaceae; s__uncultured_Gemmatimonadetes_bacterium_g__norank_f__Anaerolineaceae; OTU1984	0	0	2	69	0	0	1	0	1	1	0	0	1	0	2	0	0	0	0	0	0	0	2
d__Bacteria; k__norank; p__Proteobacteria; c__Alphaproteobacteria; o__Rhodospirillales; f__Acetobacteraceae; g__norank_f__Acetobacteraceae; s__unclassified_g__norank_f__Acetobacteraceae; OTU3748	1	0	0	0	6	2	7	6	2	5	2	1	1	0	0	38	3	0	3	0	1	1	0
d__Bacteria; k__norank; p__Proteobacteria; c__Gammaproteobacteria; o__Pseudomonadales; f__Pseudomonadaceae; g__Pseudomonas; s__unclassified_g__Pseudomonas; OTU705	9	2	1	0	1	1	0	2	0	0	2	1	38	4	0	2	2	5	1	3	2	3	0
d__Bacteria; k__norank; p__Proteobacteria; c__ARKICE-90; o__norank_c__ARKICE-90; f__norank_c__ARKICE-90; g__norank_c__ARKICE-90; s__uncultured_Pseudolabrys_sp._g__norank_c__ARKICE-90; OTU795	4	0	2	3	7	4	5	15	3	3	3	8	0	2	4	3	1	1	1	2	5	2	0
d__Bacteria; k__norank; p__Chloroflexi; c__TK10; o__norank_c__TK10; f__norank_c__TK10; g__norank_c__TK10; s__unclassified_g__norank_c__TK10; OTU1089	1	3	2	11	0	0	1	2	1	2	4	3	0	28	9	3	0	0	2	2	3	0	1
d__Bacteria; k__norank; p__Acidobacteria; c__Acidobacteria; o__norank_c__Acidobacteria; f__norank_c__Acidobacteria; g__norank_c__Acidobacteria; s__unclassified_g__norank_c__Acidobacteria; OTU3715	2	5	0	0	11	0	3	15	3	1	0	3	0	1	1	23	2	1	3	3	1	0	0
d__Bacteria; k__norank; p__Acidobacteria; c__Acidobacteria; o__Solibacterales; f__Solibacteraceae__Subgroup_3_; g__Bryobacter; s__uncultured_Acidobacteria_bacterium_g__Bryobacter; OTU2935	4	1	2	21	21	1	1	3	3	2	1	1	3	0	1	0	4	2	2	3	1	1	0
d__Bacteria; k__norank; p__Actinobacteria; c__Actinobacteria; o__Acidimicrobiales; f__Iamiaceae; g__Iamia; s__uncultured_bacterium_g__Iamia; OTU2963	2	2	4	3	25	0	4	1	2	3	0	2	4	1	1	4	3	3	6	3	2	2	1
d__Bacteria; k__norank; p__Chloroflexi; c__norank_p__Chloroflexi; o__norank_p__Chloroflexi; f__norank_p__Chloroflexi; g__norank_p__Chloroflexi; s__uncultured_Bellilinea_sp._g__norank_p__Chloroflexi; OTU2356	1	5	4	9	4	2	7	4	1	3	3	2	3	7	3	11	4	0	0	0	2	2	1
d__Bacteria; k__norank; p__Chloroflexi; c__Anaerolineae; o__Anaerolineales; f__Anaerolineaceae; g__norank_f__Anaerolineaceae; s__unclassified_g__norank_f__Anaerolineaceae; OTU1740	1	5	2	17	0	0	0	3	0	3	12	3	0	24	0	4	3	1	0	0	0	0	0
d__Bacteria; k__norank; p__Gemmatimonadetes; c__Gemmatimonadetes; o__Gemmatimonadales; f__Gemmatimonadaceae; g__norank_f__Gemmatimonadaceae; s__uncultured_alpha_proteobacterium_g__norank_f__Gemmatimonadaceae; OTU592	4	0	3	0	11	1	13	8	11	2	4	2	1	0	5	1	2	1	1	1	3	3	1
d__Bacteria; k__norank; p__Proteobacteria; c__Gammaproteobacteria; o__Oceanospirillales; f__unclassified_o__Oceanospirillales; g__unclassified_o__Oceanospirillales; s__unclassified_o__Oceanospirillales; OTU629	78	0	0	0	0	0	0	0	0	0	0	0	0	0	0	0	0	0	0	0	0	0	0
d__Bacteria; k__norank; p__Acidobacteria; c__Acidobacteria; o__norank_c__Acidobacteria; f__norank_c__Acidobacteria; g__norank_c__Acidobacteria; s__uncultured_Acidipila_sp.; OTU1169	1	0	2	0	4	1	5	9	4	2	1	8	0	24	8	0	0	0	0	0	1	2	6
d__Bacteria; k__norank; p__Chloroflexi; c__P2-11E; o__norank_c__P2-11E; f__norank_c__P2-11E; g__norank_c__P2-11E; s__uncultured_Chloroflexi_bacterium_g__norank_c__P2-11E; OTU2478	3	1	1	14	8	9	5	1	5	2	0	1	4	0	8	1	2	0	0	0	6	3	4
d__Bacteria; k__norank; p__Proteobacteria; c__SPOTSOCT00m83; o__norank_c__SPOTSOCT00m83; f__norank_c__SPOTSOCT00m83; g__norank_c__SPOTSOCT00m83; s__uncultured_bacterium_g__norank_c__SPOTSOCT00m83; OTU2948	2	0	1	22	13	1	2	0	2	1	2	0	2	4	1	4	2	3	9	3	1	1	1
d__Bacteria; k__norank; p__Chloroflexi; c__Anaerolineae; o__Anaerolineales; f__Anaerolineaceae; g__norank_f__Anaerolineaceae; s__uncultured_Gemmatimonadetes_bacterium_g__norank_f__Anaerolineaceae; OTU2446	0	5	0	50	4	0	1	1	0	0	0	1	0	0	3	0	2	4	2	2	0	0	2
d__Bacteria; k__norank; p__Acidobacteria; c__Acidobacteria; o__norank_c__Acidobacteria; f__norank_c__Acidobacteria; g__norank_c__Acidobacteria; s__unclassified_g__norank_c__Acidobacteria; OTU2775	2	2	0	18	38	3	1	0	3	1	0	1	0	0	1	3	1	0	1	2	0	0	0
d__Bacteria; k__norank; p__Bacteroidetes; c__Sphingobacteriia; o__Sphingobacteriales; f__Chitinophagaceae; g__Ferruginibacter; s__uncultured_Bacteroidetes_bacterium_g__Ferruginibacter; OTU2855	1	0	0	10	15	0	1	2	0	1	1	3	0	2	0	4	8	5	19	2	2	0	1
d__Bacteria; k__norank; p__Acidobacteria; c__Acidobacteria; o__Subgroup_7; f__norank_o__Subgroup_7; g__norank_o__Subgroup_7; s__uncultured_Desulfuromonadales_bacterium_g__norank; OTU510	0	1	2	7	8	19	2	2	2	2	1	0	1	5	6	0	1	1	2	2	4	9	0
d__Bacteria; k__norank; p__Chloroflexi; c__KD4-96; o__norank_c__KD4-96; f__norank_c__KD4-96; g__norank_c__KD4-96; s__uncultured_Chloroflexi_bacterium_g__norank_c__KD4-96; OTU564	3	1	0	0	1	1	4	11	1	1	13	8	0	0	17	0	0	0	0	2	0	2	12
d__Bacteria; k__norank; p__Actinobacteria; c__Actinobacteria; o__Pseudonocardiales; f__Pseudonocardiaceae; g__Pseudonocardia; s__unclassified_g__Pseudonocardia; OTU44	9	1	3	2	5	0	0	11	0	0	0	5	2	0	3	0	1	11	0	15	3	0	6
d__Bacteria; k__norank; p__Acidobacteria; c__Acidobacteria; o__norank_c__Acidobacteria; f__norank_c__Acidobacteria; g__norank_c__Acidobacteria; s__uncultured_Acidobacteria_bacterium_g__norank_c__Acidobacteria; OTU1650	0	2	1	0	0	0	0	0	0	0	68	0	0	5	0	0	1	0	0	0	0	0	0
d__Bacteria; k__norank; p__Proteobacteria; c__Betaproteobacteria; o__unclassified_c__Betaproteobacteria; f__unclassified_c__Betaproteobacteria; g__unclassified_c__Betaproteobacteria; s__unclassified_c__Betaproteobacteria; OTU3526	1	1	0	0	0	2	0	0	0	3	9	2	5	0	0	31	16	0	4	0	3	0	0
d__Bacteria; k__norank; p__Gemmatimonadetes; c__Gemmatimonadetes; o__Gemmatimonadales; f__Gemmatimonadaceae; g__norank_f__Gemmatimonadaceae; s__unclassified_g__norank_f__Gemmatimonadaceae; OTU3517	2	0	0	0	0	1	15	3	1	0	2	8	1	0	1	18	1	0	5	3	2	12	2
d__Bacteria; k__norank; p__unclassified_k__norank; c__unclassified_k__norank; o__unclassified_k__norank; f__unclassified_k__norank; g__unclassified_k__norank; s__unclassified_k__norank; OTU3684	1	1	0	5	5	0	1	3	0	0	7	2	2	12	2	28	3	1	0	1	1	0	2
d__Bacteria; k__norank; p__Gemmatimonadetes; c__Gemmatimonadetes; o__Gemmatimonadales; f__Gemmatimonadaceae; g__norank_f__Gemmatimonadaceae; s__unclassified_g__norank_f__Gemmatimonadaceae; OTU1414	0	3	0	1	2	0	0	5	3	0	0	2	3	30	0	21	2	0	0	0	2	3	0
d__Bacteria; k__norank; p__Acidobacteria; c__Acidobacteria; o__Subgroup_10; f__ABS-19; g__norank_f__ABS-19; s__unclassified_g__norank_f__ABS-19; OTU2072	1	0	0	34	0	0	9	1	7	8	2	1	0	1	8	0	0	1	0	1	2	0	1
d__Bacteria; k__norank; p__Parcubacteria; c__Candidatus_Moranbacteria; o__norank_c__Candidatus_Moranbacteria; f__norank_c__Candidatus_Moranbacteria; g__norank_c__Candidatus_Moranbacteria; s__unclassified_g__norank_c__Candidatus_Moranbacteria; OTU1522	0	1	0	0	0	0	3	0	0	0	40	1	0	25	1	2	1	0	0	0	0	2	1
d__Bacteria; k__norank; p__Actinobacteria; c__Actinobacteria; o__Frankiales; f__Acidothermaceae; g__Acidothermus; s__unclassified_g__Acidothermus; OTU225	0	0	0	0	0	6	0	1	1	1	2	0	0	0	0	0	5	0	0	0	29	18	13
d__Bacteria; k__norank; p__Acidobacteria; c__Acidobacteria; o__norank_c__Acidobacteria; f__norank_c__Acidobacteria; g__norank_c__Acidobacteria; s__unclassified_g__norank_c__Acidobacteria; OTU11	1	0	0	19	4	2	2	4	0	8	0	0	0	0	0	0	3	4	0	22	0	3	4
d__Bacteria; k__norank; p__Proteobacteria; c__Deltaproteobacteria; o__Desulfurellales; f__Desulfurellaceae; g__H16; s__uncultured_proteobacterium_g__H16; OTU3057	1	6	0	8	18	2	3	2	0	3	2	1	1	13	1	2	2	6	0	3	1	0	1
d__Bacteria; k__norank; p__Verrucomicrobia; c__Spartobacteria; o__Chthoniobacterales; f__DA101_soil_group; g__norank_f__DA101_soil_group; s__unclassified_g__norank_f__DA101_soil_group; OTU1503	4	0	0	1	0	4	3	4	6	2	27	3	0	14	1	3	1	0	0	2	1	0	0
d__Bacteria; k__norank; p__Actinobacteria; c__Actinobacteria; o__Micrococcales; f__Microbacteriaceae; g__Candidatus_Aquiluna; s__unclassified_g__Candidatus_Aquiluna; OTU662	76	0	0	0	0	0	0	0	0	0	0	0	0	0	0	0	0	0	0	0	0	0	0
d__Bacteria; k__norank; p__Chloroflexi; c__Anaerolineae; o__Anaerolineales; f__Anaerolineaceae; g__norank_f__Anaerolineaceae; s__unclassified_g__norank_f__Anaerolineaceae; OTU581	0	10	1	0	15	0	5	2	1	1	5	6	0	0	7	0	10	3	2	4	1	0	3
d__Bacteria; k__norank; p__Chloroflexi; c__Thermomicrobia; o__JG30-KF-CM45; f__norank_o__JG30-KF-CM45; g__norank_o__JG30-KF-CM45; s__uncultured_bacterium_g__norank_o__JG30-KF-CM45; OTU324	4	0	13	0	10	0	0	20	1	0	1	1	1	0	0	3	0	14	0	5	1	2	0
d__Bacteria; k__norank; p__Actinobacteria; c__Actinobacteria; o__Propionibacteriales; f__Nocardioidaceae; g__Nocardioides; s__unclassified_g__Nocardioides; OTU3818	2	0	0	0	1	1	1	3	3	1	0	0	0	0	1	36	0	1	16	5	0	3	2
d__Bacteria; k__norank; p__Firmicutes; c__Clostridia; o__Clostridiales; f__Peptostreptococcaceae; g__unclassified_f__Peptostreptococcaceae; s__unclassified_f__Peptostreptococcaceae; OTU1534	4	0	1	0	0	2	0	1	0	2	2	0	0	0	0	6	40	3	2	0	8	2	3
d__Bacteria; k__norank; p__Planctomycetes; c__OM190; o__norank_c__OM190; f__norank_c__OM190; g__norank_c__OM190; s__uncultured_bacterium_g__norank_c__OM190; OTU3478	1	3	1	3	2	0	3	8	1	0	6	1	0	11	0	29	2	0	0	1	3	0	1
d__Bacteria; k__norank; p__Proteobacteria; c__Gammaproteobacteria; o__Xanthomonadales; f__Xanthomonadaceae; g__Lysobacter; s__unclassified_g__Lysobacter; OTU241	1	0	0	18	1	0	4	1	1	4	0	1	0	0	1	0	0	16	2	9	16	1	0
d__Bacteria; k__norank; p__Planctomycetes; c__OM190; o__norank_c__OM190; f__norank_c__OM190; g__norank_c__OM190; s__uncultured_Planctomyces_sp._g__norank; OTU562	5	2	0	1	1	1	1	3	1	1	12	1	7	3	7	14	7	2	0	0	1	1	4
d__Bacteria; k__norank; p__Cyanobacteria; c__Cyanobacteria; o__norank_c__Cyanobacteria; f__norank_c__Cyanobacteria; g__norank_c__Cyanobacteria; s__Cynomorium_coccineum; OTU770	2	0	0	0	0	0	0	73	0	0	0	0	0	0	0	0	0	0	0	0	0	0	0
d__Bacteria; k__norank; p__Chloroflexi; c__Anaerolineae; o__Anaerolineales; f__Anaerolineaceae; g__norank_f__Anaerolineaceae; s__unclassified_g__norank_f__Anaerolineaceae; OTU998	0	0	0	0	1	1	4	8	1	2	3	8	1	31	1	0	0	0	0	1	5	2	6
d__Bacteria; k__norank; p__Chloroflexi; c__Anaerolineae; o__Anaerolineales; f__Anaerolineaceae; g__norank_f__Anaerolineaceae; s__uncultured_Gemmatimonadetes_bacterium_g__norank_f__Anaerolineaceae; OTU3504	0	0	0	0	0	0	0	0	4	0	15	0	0	12	1	37	1	0	1	0	2	0	2
d__Bacteria; k__norank; p__Acidobacteria; c__Acidobacteria; o__norank_c__Acidobacteria; f__norank_c__Acidobacteria; g__norank_c__Acidobacteria; s__unclassified_g__norank_c__Acidobacteria; OTU2156	0	0	0	62	0	0	0	0	0	0	0	0	0	2	0	0	0	9	1	1	0	0	0
d__Bacteria; k__norank; p__Acidobacteria; c__Acidobacteria; o__Blastocatellales; f__Blastocatellaceae__Subgroup_4_; g__DS-100; s__uncultured_bacterium_g__DS-100; OTU1889	0	0	1	51	11	0	0	0	0	0	0	0	0	8	0	0	0	1	0	0	2	0	1
d__Bacteria; k__norank; p__Acidobacteria; c__Acidobacteria; o__Solibacterales; f__Solibacteraceae__Subgroup_3_; g__Bryobacter; s__unclassified_g__Bryobacter; OTU2926	1	0	0	0	9	2	0	0	0	0	1	0	4	25	0	17	1	0	6	0	0	9	0
d__Bacteria; k__norank; p__Actinobacteria; c__Actinobacteria; o__Acidimicrobiales; f__norank_o__Acidimicrobiales; g__norank_o__Acidimicrobiales; s__unclassified_g__norank_o__Acidimicrobiales; OTU435	1	0	1	0	0	2	0	5	0	6	1	6	7	0	1	0	2	2	22	4	7	3	5
d__Bacteria; k__norank; p__Proteobacteria; c__Gammaproteobacteria; o__Xanthomonadales; f__Xanthomonadaceae; g__Dokdonella; s__uncultured_gamma_proteobacterium_g__Dokdonella; OTU602	1	2	3	0	4	4	0	0	33	2	0	1	1	1	4	0	0	0	5	2	4	6	2
d__Bacteria; k__norank; p__Chloroflexi; c__Anaerolineae; o__Anaerolineales; f__Anaerolineaceae; g__norank_f__Anaerolineaceae; s__unclassified_g__norank_f__Anaerolineaceae; OTU2053	0	8	0	22	14	0	0	2	0	3	1	1	0	12	1	0	5	0	2	1	3	0	0
d__Bacteria; k__norank; p__Proteobacteria; c__Deltaproteobacteria; o__Desulfuromonadales; f__Geobacteraceae; g__Geobacter; s__unclassified_g__Geobacter; OTU1271	0	0	0	0	0	0	2	0	0	0	13	0	0	58	1	1	0	0	0	0	0	0	0
d__Bacteria; k__norank; p__Actinobacteria; c__Actinobacteria; o__Acidimicrobiales; f__norank_o__Acidimicrobiales; g__norank_o__Acidimicrobiales; s__uncultured_bacterium_g__norank_o__Acidimicrobiales; OTU408	3	2	7	3	4	2	7	4	4	5	0	4	3	0	1	0	3	2	4	3	2	8	3
d__Bacteria; k__norank; p__Latescibacteria; c__norank_p__Latescibacteria; o__norank_p__Latescibacteria; f__norank_p__Latescibacteria; g__norank_p__Latescibacteria; s__uncultured_soil_bacterium_g__norank_p__Latescibacteria; OTU2064	0	0	1	25	0	5	3	2	1	1	8	0	0	12	3	0	1	4	1	4	2	1	0
d__Bacteria; k__norank; p__Acidobacteria; c__Acidobacteria; o__Subgroup_7; f__norank_o__Subgroup_7; g__norank_o__Subgroup_7; s__unclassified_g__norank_o__Subgroup_7; OTU2651	1	0	4	41	7	3	5	0	1	0	0	0	0	2	7	0	0	0	0	0	1	0	2
d__Bacteria; k__norank; p__Chloroflexi; c__S085; o__norank_c__S085; f__norank_c__S085; g__norank_c__S085; s__uncultured_bacterium_g__norank_c__S085; OTU1848	0	3	0	47	9	0	0	0	0	0	0	0	0	8	0	3	0	2	0	1	1	0	0
d__Bacteria; k__norank; p__Acidobacteria; c__Acidobacteria; o__norank_c__Acidobacteria; f__norank_c__Acidobacteria; g__norank_c__Acidobacteria; s__uncultured_bacterium_293; OTU365	3	0	9	6	15	1	2	3	5	1	0	1	5	1	1	1	1	6	4	3	1	4	1
d__Bacteria; k__norank; p__Gemmatimonadetes; c__Gemmatimonadetes; o__Gemmatimonadales; f__Gemmatimonadaceae; g__Gemmatimonas; s__uncultured_bacterium_g__Gemmatimonas; OTU1879	2	4	0	27	18	0	2	2	2	3	0	0	2	0	0	0	1	2	4	4	1	0	0
d__Bacteria; k__norank; p__Acidobacteria; c__Acidobacteria; o__unclassified_c__Acidobacteria; f__unclassified_c__Acidobacteria; g__unclassified_c__Acidobacteria; s__unclassified_c__Acidobacteria; OTU4083	0	3	2	25	11	0	5	0	0	0	0	2	0	4	2	11	4	4	0	0	0	0	1
d__Bacteria; k__norank; p__Acidobacteria; c__Acidobacteria; o__norank_c__Acidobacteria; f__norank_c__Acidobacteria; g__norank_c__Acidobacteria; s__uncultured_prokaryote_g__norank_c__Acidobacteria; OTU2736	3	0	3	15	27	0	5	3	0	1	4	0	2	0	1	1	0	1	1	2	3	1	1
d__Bacteria; k__norank; p__Latescibacteria; c__norank_p__Latescibacteria; o__norank_p__Latescibacteria; f__norank_p__Latescibacteria; g__norank_p__Latescibacteria; s__unclassified_g__norank_p__Latescibacteria; OTU1012	0	1	0	2	8	0	0	1	0	0	0	0	0	51	1	4	0	1	0	1	1	2	1
d__Bacteria; k__norank; p__unclassified_k__norank; c__unclassified_k__norank; o__unclassified_k__norank; f__unclassified_k__norank; g__unclassified_k__norank; s__unclassified_k__norank; OTU1542	2	0	3	0	1	3	4	10	1	1	22	1	1	8	1	5	3	0	1	0	3	3	0
d__Bacteria; k__norank; p__Gemmatimonadetes; c__Gemmatimonadetes; o__Gemmatimonadales; f__Gemmatimonadaceae; g__norank_f__Gemmatimonadaceae; s__uncultured_prokaryote_g__norank_f__Gemmatimonadaceae; OTU1214	2	0	0	0	8	0	1	2	0	2	0	1	8	28	2	7	2	2	4	0	1	1	2
d__Bacteria; k__norank; p__Parcubacteria; c__Candidatus_Azambacteria; o__norank_c__Candidatus_Azambacteria; f__norank_c__Candidatus_Azambacteria; g__norank_c__Candidatus_Azambacteria; s__uncultured_bacterium_g__norank_c__Candidatus_Azambacteria; OTU3367	0	0	0	0	0	0	0	0	0	0	5	0	0	4	0	62	2	0	0	0	0	0	0
d__Bacteria; k__norank; p__Acidobacteria; c__Acidobacteria; o__norank_c__Acidobacteria; f__norank_c__Acidobacteria; g__norank_c__Acidobacteria; s__uncultured_eubacterium_WD244; OTU1655	0	0	1	0	2	5	0	3	0	0	18	0	12	8	0	0	1	0	5	0	1	17	0
d__Bacteria; k__norank; p__Acidobacteria; c__Acidobacteria; o__norank_c__Acidobacteria; f__norank_c__Acidobacteria; g__norank_c__Acidobacteria; s__unclassified_g__norank_c__Acidobacteria; OTU1161	1	1	0	0	0	1	0	4	0	3	2	0	0	37	2	2	0	6	1	5	7	0	1
d__Bacteria; k__norank; p__Proteobacteria; c__Deltaproteobacteria; o__Desulfurellales; f__Desulfurellaceae; g__H16; s__unclassified_g__H16; OTU3745	0	0	0	0	0	1	2	0	0	0	4	0	0	2	0	63	0	0	0	0	0	0	1
d__Bacteria; k__norank; p__Parcubacteria; c__norank_p__Parcubacteria; o__norank_p__Parcubacteria; f__norank_p__Parcubacteria; g__norank_p__Parcubacteria; s__uncultured_bacterium_g__norank_p__Parcubacteria; OTU1116	0	2	0	10	0	0	0	0	0	0	0	0	0	58	0	0	1	0	1	0	1	0	0
d__Bacteria; k__norank; p__Gemmatimonadetes; c__Gemmatimonadetes; o__Gemmatimonadales; f__Gemmatimonadaceae; g__Gemmatimonas; s__unclassified_g__Gemmatimonas; OTU3136	4	0	2	1	15	0	1	13	1	1	0	1	19	0	0	6	4	3	0	1	0	0	1
d__Bacteria; k__norank; p__Actinobacteria; c__Actinobacteria; o__Gaiellales; f__norank_o__Gaiellales; g__norank_o__Gaiellales; s__uncultured_organism_g__norank_o__Gaiellales; OTU721	5	0	3	5	8	0	3	5	0	2	0	3	5	0	0	0	2	9	11	2	5	4	1
d__Bacteria; k__norank; p__Chloroflexi; c__JG30-KF-CM66; o__norank_c__JG30-KF-CM66; f__norank_c__JG30-KF-CM66; g__norank_c__JG30-KF-CM66; s__uncultured_bacterium_g__norank_c__JG30-KF-CM66; OTU565	9	0	3	2	0	2	7	3	1	4	0	4	0	3	14	0	1	8	1	3	1	1	6
d__Bacteria; k__norank; p__Planctomycetes; c__Phycisphaerae; o__Phycisphaerales; f__Phycisphaeraceae; g__CL500-3; s__uncultured_bacterium_g__CL500-3; OTU1712	4	1	4	19	4	1	1	5	0	0	18	1	0	0	1	10	2	0	0	0	2	0	0
d__Bacteria; k__norank; p__Proteobacteria; c__Betaproteobacteria; o__Burkholderiales; f__Burkholderiaceae; g__Burkholderia-Paraburkholderia; s__unclassified_g__Burkholderia-Paraburkholderia; OTU9	3	0	7	3	14	1	3	13	2	0	0	1	0	0	4	0	0	6	1	6	0	9	0
d__Bacteria; k__norank; p__Bacteroidetes; c__Cytophagia; o__Cytophagales; f__Cytophagaceae; g__norank_f__Cytophagaceae; s__unclassified_g__norank_f__Cytophagaceae; OTU2700	6	0	1	12	35	0	0	2	0	1	0	0	0	0	0	0	0	14	2	0	0	0	0
d__Bacteria; k__norank; p__Chloroflexi; c__Thermomicrobia; o__JG30-KF-CM45; f__norank_o__JG30-KF-CM45; g__norank_o__JG30-KF-CM45; s__unclassified_g__norank_o__JG30-KF-CM45; OTU3115	3	2	3	0	9	0	0	10	2	2	0	4	0	0	0	3	1	7	7	4	11	4	1
d__Bacteria; k__norank; p__Bacteroidetes; c__Sphingobacteriia; o__Sphingobacteriales; f__Sphingobacteriaceae; g__Pedobacter; s__unclassified_g__Pedobacter; OTU306	0	0	2	0	0	0	0	0	0	3	0	1	5	0	2	0	0	0	0	0	0	59	1
d__Bacteria; k__norank; p__Proteobacteria; c__Deltaproteobacteria; o__Desulfurellales; f__Desulfurellaceae; g__H16; s__unclassified_g__H16; OTU3637	0	0	0	5	3	2	1	0	1	1	12	0	2	18	2	18	2	1	1	0	1	3	0
d__Bacteria; k__norank; p__Bacteroidetes; c__Flavobacteriia; o__Flavobacteriales; f__Flavobacteriaceae; g__NS5_marine_group; s__uncultured_Flavobacteriia_bacterium_g__NS5_marine_group; OTU744	72	0	0	0	0	0	0	0	0	0	0	0	0	0	0	0	0	0	0	0	0	0	0
d__Bacteria; k__norank; p__Proteobacteria; c__Gammaproteobacteria; o__Xanthomonadales; f__norank_o__Xanthomonadales; g__norank_o__Xanthomonadales; s__unclassified_g__norank_o__Xanthomonadales; OTU3558	0	0	0	0	0	0	0	0	0	0	22	0	0	38	0	12	0	0	0	0	0	0	0
d__Bacteria; k__norank; p__Bacteroidetes; c__Bacteroidia; o__Bacteroidales; f__Porphyromonadaceae; g__Proteiniphilum; s__unclassified_g__Proteiniphilum; OTU1494	0	0	0	0	0	0	0	0	0	0	52	0	0	14	0	0	6	0	0	0	0	0	0
d__Bacteria; k__norank; p__Latescibacteria; c__norank_p__Latescibacteria; o__norank_p__Latescibacteria; f__norank_p__Latescibacteria; g__norank_p__Latescibacteria; s__unclassified_g__norank_p__Latescibacteria; OTU3444	0	0	0	0	0	1	1	1	0	0	12	0	1	9	1	42	4	0	0	0	0	0	0
d__Bacteria; k__norank; p__Chlorobi; c__Chlorobia; o__Chlorobiales; f__SJA-28; g__norank_f__SJA-28; s__unclassified_g__norank_f__SJA-28; OTU3399	0	0	0	1	3	0	0	2	0	0	5	1	0	6	0	48	3	1	1	1	0	0	0
d__Bacteria; k__norank; p__Planctomycetes; c__Phycisphaerae; o__Phycisphaerales; f__Phycisphaeraceae; g__AKYG587; s__unclassified_g__AKYG587; OTU1922	4	2	0	44	6	0	0	3	0	0	0	2	0	3	0	0	0	5	0	2	0	0	1
d__Bacteria; k__norank; p__Proteobacteria; c__Betaproteobacteria; o__Burkholderiales; f__Oxalobacteraceae; g__Undibacterium; s__unclassified_g__Undibacterium; OTU3153	0	0	0	0	0	0	0	0	0	0	0	0	57	0	0	5	6	0	2	0	0	2	0
d__Bacteria; k__norank; p__Acidobacteria; c__Acidobacteria; o__norank_c__Acidobacteria; f__norank_c__Acidobacteria; g__norank_c__Acidobacteria; s__uncultured_bacterium_92; OTU1269	0	0	0	0	0	1	0	4	1	1	8	0	6	11	1	20	8	0	2	0	2	7	0
d__Bacteria; k__norank; p__Proteobacteria; c__Deltaproteobacteria; o__NB1-j; f__norank_o__NB1-j; g__norank_o__NB1-j; s__uncultured_soil_bacterium_g__norank_o__NB1-j; OTU3800	0	3	0	6	1	5	4	1	0	0	9	1	0	10	0	21	6	0	0	0	2	2	0
d__Bacteria; k__norank; p__Bacteroidetes; c__Sphingobacteriia; o__Sphingobacteriales; f__Chitinophagaceae; g__Sediminibacterium; s__unclassified_g__Sediminibacterium; OTU135	3	1	1	0	6	0	2	3	9	0	0	1	3	0	0	13	6	3	12	4	1	2	1
d__Bacteria; k__norank; p__Proteobacteria; c__Gammaproteobacteria; o__Enterobacteriales; f__Enterobacteriaceae; g__unclassified_f__Enterobacteriaceae; s__unclassified_f__Enterobacteriaceae; OTU3188	1	0	0	0	0	32	0	0	0	0	0	0	0	0	0	35	2	0	0	0	1	0	0
d__Bacteria; k__norank; p__Cyanobacteria; c__Cyanobacteria; o__Obscuribacterales; f__norank_o__Obscuribacterales; g__norank_o__Obscuribacterales; s__uncultured_cyanobacterium_g__norank_o__Obscuribacterales; OTU3899	0	3	0	24	11	0	0	0	0	0	1	0	0	0	0	25	1	0	0	0	1	5	0
d__Bacteria; k__norank; p__Proteobacteria; c__Betaproteobacteria; o__unclassified_c__Betaproteobacteria; f__unclassified_c__Betaproteobacteria; g__unclassified_c__Betaproteobacteria; s__unclassified_c__Betaproteobacteria; OTU3603	0	2	0	0	3	2	0	1	2	0	7	0	4	7	0	9	5	3	3	6	11	6	0
d__Bacteria; k__norank; p__Bacteroidetes; c__Bacteroidia; o__Bacteroidales; f__Porphyromonadaceae; g__unclassified_f__Porphyromonadaceae; s__unclassified_f__Porphyromonadaceae; OTU3255	0	2	0	0	0	0	0	0	0	0	0	0	0	0	0	64	5	0	0	0	0	0	0
d__Bacteria; k__norank; p__Proteobacteria; c__Gammaproteobacteria; o__Xanthomonadales; f__Xanthomonadaceae; g__Pseudoxanthomonas; s__Pseudoxanthomonas_ginsengisoli; OTU2616	0	4	1	36	17	1	0	0	2	0	0	0	1	0	0	0	0	5	1	2	1	0	0
d__Bacteria; k__norank; p__Proteobacteria; c__Betaproteobacteria; o__Burkholderiales; f__Comamonadaceae; g__Ramlibacter; s__unclassified_g__Ramlibacter; OTU2368	2	4	0	22	1	4	3	1	5	6	0	1	1	0	4	6	3	2	1	0	1	3	1
d__Bacteria; k__norank; p__Actinobacteria; c__Actinobacteria; o__Acidimicrobiales; f__unclassified_o__Acidimicrobiales; g__unclassified_o__Acidimicrobiales; s__unclassified_o__Acidimicrobiales; OTU3984	2	1	5	12	5	0	0	3	0	1	0	2	7	1	1	17	2	5	3	0	1	0	3
d__Bacteria; k__norank; p__Acidobacteria; c__Acidobacteria; o__Solibacterales; f__Solibacteraceae__Subgroup_3_; g__Bryobacter; s__uncultured_bacterium_g__Bryobacter; OTU119	5	3	1	17	0	1	0	1	3	6	0	3	2	0	1	3	7	5	8	4	1	0	0
d__Bacteria; k__norank; p__Chloroflexi; c__Thermomicrobia; o__AKYG1722; f__norank_o__AKYG1722; g__norank_o__AKYG1722; s__uncultured_bacterium_g__norank_o__AKYG1722; OTU2763	2	0	1	4	24	2	0	2	1	0	9	0	0	1	0	9	0	2	0	2	2	9	0
d__Bacteria; k__norank; p__Acidobacteria; c__Acidobacteria; o__Blastocatellales; f__Blastocatellaceae__Subgroup_4_; g__DS-100; s__uncultured_Acidobacteria_bacterium_g__DS-100; OTU1600	0	0	0	0	0	0	0	0	0	1	49	0	1	11	1	7	0	0	0	0	0	0	0
d__Bacteria; k__norank; p__Acidobacteria; c__Acidobacteria; o__unclassified_c__Acidobacteria; f__unclassified_c__Acidobacteria; g__unclassified_c__Acidobacteria; s__unclassified_c__Acidobacteria; OTU2768	5	1	0	2	20	2	2	2	0	2	9	1	1	4	0	12	6	0	0	1	0	0	0
d__Bacteria; k__norank; p__Acidobacteria; c__Acidobacteria; o__Subgroup_7; f__norank_o__Subgroup_7; g__norank_o__Subgroup_7; s__unclassified_g__norank_o__Subgroup_7; OTU1861	0	5	2	33	5	3	0	0	1	0	6	0	0	2	2	0	2	3	2	2	1	0	1
d__Bacteria; k__norank; p__Chloroflexi; c__Anaerolineae; o__Anaerolineales; f__Anaerolineaceae; g__norank_f__Anaerolineaceae; s__unclassified_g__norank_f__Anaerolineaceae; OTU2363	0	0	0	68	0	0	0	0	0	0	0	0	0	1	0	0	0	1	0	0	0	0	0
d__Bacteria; k__norank; p__Actinobacteria; c__Actinobacteria; o__Solirubrobacterales; f__YNPFFP1; g__norank_f__YNPFFP1; s__uncultured_bacterium_g__norank_f__YNPFFP1; OTU23	3	0	4	1	7	1	5	4	3	3	1	4	4	0	2	0	2	5	1	4	2	4	10
d__Bacteria; k__norank; p__unclassified_k__norank; c__unclassified_k__norank; o__unclassified_k__norank; f__unclassified_k__norank; g__unclassified_k__norank; s__unclassified_k__norank; OTU2319	0	0	4	10	19	1	0	4	1	0	1	2	1	1	3	12	3	2	2	3	0	1	0
d__Bacteria; k__norank; p__Chloroflexi; c__Anaerolineae; o__Anaerolineales; f__Anaerolineaceae; g__norank_f__Anaerolineaceae; s__Chloroflexi_bacterium_OLB13; OTU2718	7	11	3	4	16	0	0	0	0	0	0	2	9	1	0	0	0	12	3	1	1	0	0
d__Bacteria; k__norank; p__Bacteroidetes; c__Flavobacteriia; o__Flavobacteriales; f__Cryomorphaceae; g__norank_f__Cryomorphaceae; s__uncultured_bacterium_g__norank_f__Cryomorphaceae; OTU679	70	0	0	0	0	0	0	0	0	0	0	0	0	0	0	0	0	0	0	0	0	0	0
d__Bacteria; k__norank; p__Actinobacteria; c__Actinobacteria; o__Acidimicrobiales; f__norank_o__Acidimicrobiales; g__norank_o__Acidimicrobiales; s__unclassified_g__norank_o__Acidimicrobiales; OTU3601	4	4	0	0	7	0	7	2	4	3	0	2	2	5	3	12	7	1	1	0	2	1	3
d__Bacteria; k__norank; p__Bacteroidetes; c__Flavobacteriia; o__Flavobacteriales; f__Flavobacteriaceae; g__Formosa; s__uncultured_Bacteroidetes_bacterium_g__Formosa; OTU753	70	0	0	0	0	0	0	0	0	0	0	0	0	0	0	0	0	0	0	0	0	0	0
d__Bacteria; k__norank; p__Firmicutes; c__Clostridia; o__Clostridiales; f__Clostridiaceae_1; g__Clostridium_sensu_stricto_1; s__unclassified_g__Clostridium_sensu_stricto_1; OTU1323	1	4	0	0	16	0	0	0	0	1	0	0	0	33	1	7	5	0	1	0	1	0	0
d__Bacteria; k__norank; p__Bacteroidetes; c__Sphingobacteriia; o__Sphingobacteriales; f__NS11-12_marine_group; g__norank_f__NS11-12_marine_group; s__uncultured_bacterium_g__norank_f__NS11-12_marine_group; OTU751	69	0	0	0	0	0	0	0	0	0	0	0	0	0	0	0	0	0	0	0	0	0	0
d__Bacteria; k__norank; p__Bacteroidetes; c__Sphingobacteriia; o__Sphingobacteriales; f__Chitinophagaceae; g__norank_f__Chitinophagaceae; s__unclassified_g__norank_f__Chitinophagaceae; OTU1896	1	1	0	11	8	4	3	6	3	1	2	1	0	3	0	7	6	1	3	0	4	3	1
d__Bacteria; k__norank; p__Proteobacteria; c__Deltaproteobacteria; o__Myxococcales; f__Polyangiaceae; g__Sorangium; s__uncultured_delta_proteobacterium_g__Sorangium; OTU110	1	1	2	2	0	0	0	4	0	1	1	3	3	5	1	3	2	24	7	3	5	1	0
d__Bacteria; k__norank; p__Verrucomicrobia; c__Spartobacteria; o__Chthoniobacterales; f__DA101_soil_group; g__norank_f__DA101_soil_group; s__uncultured_Verrucomicrobia_bacterium_g__norank_f__DA101_soil_group; OTU3063	3	2	0	11	11	0	3	3	0	0	15	0	0	3	3	6	3	2	0	1	0	2	1
d__Bacteria; k__norank; p__Gemmatimonadetes; c__Gemmatimonadetes; o__Gemmatimonadales; f__Gemmatimonadaceae; g__norank_f__Gemmatimonadaceae; s__unclassified_g__norank_f__Gemmatimonadaceae; OTU364	3	0	7	6	1	3	6	7	0	5	0	8	1	0	7	1	2	0	1	4	5	1	1
d__Bacteria; k__norank; p__Chloroflexi; c__Anaerolineae; o__Anaerolineales; f__Anaerolineaceae; g__norank_f__Anaerolineaceae; s__unclassified_g__norank_f__Anaerolineaceae; OTU442	1	0	3	2	0	0	12	0	0	15	0	1	1	0	4	1	8	0	2	3	6	1	9
d__Bacteria; k__norank; p__Proteobacteria; c__Betaproteobacteria; o__Burkholderiales; f__Alcaligenaceae; g__Achromobacter; s__uncultured_proteobacterium_g__Achromobacter; OTU1795	1	1	0	1	3	0	1	1	7	3	19	2	0	0	5	5	10	2	4	1	3	0	0
d__Bacteria; k__norank; p__Acidobacteria; c__Acidobacteria; o__Subgroup_10; f__ABS-19; g__norank_f__ABS-19; s__unclassified_g__norank_f__ABS-19; OTU1305	3	2	0	2	7	0	1	0	2	2	8	0	0	24	0	7	8	1	0	0	1	0	1
d__Bacteria; k__norank; p__Elusimicrobia; c__Elusimicrobia; o__Lineage_IIa; f__norank_o__Lineage_IIa; g__norank_o__Lineage_IIa; s__uncultured_soil_bacterium_g__norank_o__Lineage_IIa; OTU1254	0	2	0	1	0	1	2	1	2	0	4	0	1	15	4	6	1	0	1	2	5	21	0
d__Bacteria; k__norank; p__Acidobacteria; c__Acidobacteria; o__norank_c__Acidobacteria; f__norank_c__Acidobacteria; g__norank_c__Acidobacteria; s__unclassified_g__norank_c__Acidobacteria; OTU2837	4	0	0	0	48	2	3	0	1	1	1	3	0	0	3	0	0	0	0	0	1	1	1
d__Bacteria; k__norank; p__Actinobacteria; c__Actinobacteria; o__Gaiellales; f__norank_o__Gaiellales; g__norank_o__Gaiellales; s__unclassified_g__norank_o__Gaiellales; OTU826	0	0	1	3	1	0	3	1	1	3	0	12	0	0	1	0	1	7	6	15	10	1	3
d__Bacteria; k__norank; p__Gemmatimonadetes; c__Gemmatimonadetes; o__Gemmatimonadales; f__Gemmatimonadaceae; g__Gemmatimonas; s__uncultured_bacterium_g__Gemmatimonas; OTU3140	5	0	1	0	2	3	1	5	0	0	4	1	32	1	0	3	0	1	1	0	1	8	0
d__Bacteria; k__norank; p__Bacteroidetes; c__Flavobacteriia; o__Flavobacteriales; f__Flavobacteriaceae; g__Flavobacterium; s__Flavobacterium_pectinovorum; OTU2150	2	5	1	26	3	0	0	2	6	5	0	0	0	0	0	0	4	1	8	4	0	2	0
d__Bacteria; k__norank; p__Chloroflexi; c__Anaerolineae; o__Anaerolineales; f__Anaerolineaceae; g__norank_f__Anaerolineaceae; s__uncultured_Gemmatimonadetes_bacterium_g__norank_f__Anaerolineaceae; OTU3538	1	12	0	0	5	0	3	0	0	1	12	0	2	0	0	21	8	0	0	0	1	1	1
d__Bacteria; k__norank; p__Parcubacteria; c__unclassified_p__Parcubacteria; o__unclassified_p__Parcubacteria; f__unclassified_p__Parcubacteria; g__unclassified_p__Parcubacteria; s__unclassified_p__Parcubacteria; OTU3617	1	12	0	0	3	0	0	0	0	0	8	0	0	7	0	28	0	0	0	0	0	8	1
d__Bacteria; k__norank; p__Latescibacteria; c__norank_p__Latescibacteria; o__norank_p__Latescibacteria; f__norank_p__Latescibacteria; g__norank_p__Latescibacteria; s__uncultured_soil_bacterium_g__norank_p__Latescibacteria; OTU1272	0	0	0	11	2	0	0	0	1	0	16	0	0	34	3	1	0	0	0	0	0	0	0
d__Bacteria; k__norank; p__Acidobacteria; c__Acidobacteria; o__Blastocatellales; f__Blastocatellaceae__Subgroup_4_; g__11-24; s__Acidobacteria_bacterium_Ellin7246; OTU3335	1	0	0	0	0	4	0	2	1	0	0	0	2	6	0	46	3	0	0	0	1	2	0
d__Bacteria; k__norank; p__Actinobacteria; c__Actinobacteria; o__Acidimicrobiales; f__norank_o__Acidimicrobiales; g__norank_o__Acidimicrobiales; s__unclassified_g__norank_o__Acidimicrobiales; OTU146	2	2	0	2	3	2	1	2	1	1	0	4	2	0	5	0	9	5	13	6	5	3	0
d__Bacteria; k__norank; p__Gemmatimonadetes; c__Gemmatimonadetes; o__Gemmatimonadales; f__Gemmatimonadaceae; g__Gemmatimonas; s__unclassified_g__Gemmatimonas; OTU883	2	16	7	6	15	8	0	0	5	0	0	1	2	0	0	0	0	1	2	1	0	1	1
d__Bacteria; k__norank; p__Proteobacteria; c__Alphaproteobacteria; o__Sphingomonadales; f__Sphingomonadaceae; g__Sphingomonas; s__Sphingomonas_sp._PR090111-T3T-6A; OTU3137	0	6	2	0	0	0	0	0	0	0	0	0	59	0	0	0	0	0	0	0	0	0	0
d__Bacteria; k__norank; p__Planctomycetes; c__Planctomycetacia; o__Planctomycetales; f__Planctomycetaceae; g__norank_f__Planctomycetaceae; s__uncultured_bacterium_g__norank_f__Planctomycetaceae; OTU3162	0	17	0	8	0	0	1	4	1	1	6	1	0	7	0	12	7	1	0	0	0	0	1
d__Bacteria; k__norank; p__Parcubacteria; c__norank_p__Parcubacteria; o__norank_p__Parcubacteria; f__norank_p__Parcubacteria; g__norank_p__Parcubacteria; s__uncultured_bacterium_g__norank_p__Parcubacteria; OTU3492	0	1	0	0	13	1	0	0	0	0	12	0	0	1	0	26	2	0	6	5	0	0	0
d__Bacteria; k__norank; p__Spirochaetae; c__Spirochaetes; o__Spirochaetales; f__Spirochaetaceae; g__Sphaerochaeta; s__Sphaerochaeta_globosa_str._Buddy; OTU1288	0	0	0	0	0	0	0	0	0	0	0	0	0	67	0	0	0	0	0	0	0	0	0
d__Bacteria; k__norank; p__Acidobacteria; c__Acidobacteria; o__Subgroup_10; f__ABS-19; g__norank_f__ABS-19; s__uncultured_Acidobacteria_bacterium_g__norank_f__ABS-19; OTU3001	1	0	1	0	8	7	8	3	8	5	1	6	0	4	4	1	0	0	0	2	1	4	3
d__Bacteria; k__norank; p__Gemmatimonadetes; c__Gemmatimonadetes; o__Gemmatimonadales; f__Gemmatimonadaceae; g__unclassified_f__Gemmatimonadaceae; s__unclassified_f__Gemmatimonadaceae; OTU1887	0	1	2	18	16	1	0	2	0	2	1	0	1	8	0	2	0	0	2	2	4	3	2
d__Bacteria; k__norank; p__Bacteroidetes; c__Bacteroidia; o__Bacteroidales; f__Bacteroidaceae; g__Bacteroides; s__Bacteroides_barnesiae; OTU835	0	56	0	1	3	0	0	0	0	0	2	0	1	4	0	0	0	0	0	0	0	0	0
d__Bacteria; k__norank; p__Proteobacteria; c__Alphaproteobacteria; o__Rhodospirillales; f__DA111; g__norank_f__DA111; s__uncultured_bacterium_g__norank_f__DA111; OTU1429	5	0	0	4	4	2	11	2	1	6	0	0	0	15	8	0	0	0	0	0	2	1	6
d__Bacteria; k__norank; p__Chloroflexi; c__Anaerolineae; o__Anaerolineales; f__Anaerolineaceae; g__norank_f__Anaerolineaceae; s__unclassified_g__norank_f__Anaerolineaceae; OTU999	0	1	0	0	0	0	0	0	0	0	0	0	0	59	0	0	0	0	1	1	2	3	0
d__Bacteria; k__norank; p__Bacteroidetes; c__Sphingobacteriia; o__Sphingobacteriales; f__Sphingobacteriaceae; g__Pedobacter; s__unclassified_g__Pedobacter; OTU289	13	2	4	0	0	1	0	2	0	0	0	1	4	0	0	0	4	2	2	2	1	29	0
d__Bacteria; k__norank; p__Proteobacteria; c__Deltaproteobacteria; o__NB1-j; f__norank_o__NB1-j; g__norank_o__NB1-j; s__unclassified_g__norank_o__NB1-j; OTU1172	0	0	0	6	16	0	1	0	0	0	0	0	0	34	1	2	1	0	0	3	2	0	1
d__Bacteria; k__norank; p__Proteobacteria; c__Betaproteobacteria; o__Burkholderiales; f__Comamonadaceae; g__Rhodoferax; s__unclassified_g__Rhodoferax; OTU142	5	1	2	7	1	3	3	1	2	2	0	2	2	0	7	13	5	1	7	0	0	2	1
d__Bacteria; k__norank; p__Proteobacteria; c__Gammaproteobacteria; o__Xanthomonadales; f__norank_o__Xanthomonadales; g__norank_o__Xanthomonadales; s__unclassified_g__norank_o__Xanthomonadales; OTU1357	1	1	0	5	0	2	2	6	1	1	1	0	0	13	2	8	3	0	1	3	17	0	0
d__Bacteria; k__norank; p__Bacteroidetes; c__Sphingobacteriia; o__Sphingobacteriales; f__env.OPS_17; g__norank_f__env.OPS_17; s__uncultured_bacterium_g__norank_f__env.OPS_17; OTU48	2	5	1	0	6	0	0	5	0	1	2	1	0	7	3	1	20	2	1	5	4	0	0
d__Bacteria; k__norank; p__Bacteroidetes; c__Bacteroidetes_Incertae_Sedis; o__Order_III; f__Unknown_Family_o__Order_III; g__Balneola; s__unclassified_g__Balneola; OTU758	66	0	0	0	0	0	0	0	0	0	0	0	0	0	0	0	0	0	0	0	0	0	0
d__Bacteria; k__norank; p__Proteobacteria; c__Betaproteobacteria; o__SC-I-84; f__norank_o__SC-I-84; g__norank_o__SC-I-84; s__uncultured_bacterium_g__norank_o__SC-I-84; OTU3436	1	7	2	13	5	0	1	0	1	1	0	1	1	0	0	12	2	7	6	6	0	0	0
d__Bacteria; k__norank; p__Proteobacteria; c__Alphaproteobacteria; o__Caulobacterales; f__Hyphomonadaceae; g__Woodsholea; s__uncultured_bacterium_g__Woodsholea; OTU4200	1	1	0	5	0	2	1	7	3	7	7	0	3	5	2	0	11	0	5	0	1	4	1
d__Bacteria; k__norank; p__Chloroflexi; c__Anaerolineae; o__Anaerolineales; f__Anaerolineaceae; g__norank_f__Anaerolineaceae; s__unclassified_g__norank_f__Anaerolineaceae; OTU2580	0	1	0	53	3	0	0	0	0	1	0	0	0	0	0	0	1	3	1	1	0	0	2
d__Bacteria; k__norank; p__Chloroflexi; c__Anaerolineae; o__Anaerolineales; f__Anaerolineaceae; g__norank_f__Anaerolineaceae; s__uncultured_Gemmatimonadetes_bacterium_g__norank_f__Anaerolineaceae; OTU3490	0	0	0	0	0	0	0	0	0	0	15	0	2	16	0	32	0	0	0	0	0	1	0
d__Bacteria; k__norank; p__Acidobacteria; c__Acidobacteria; o__norank_c__Acidobacteria; f__norank_c__Acidobacteria; g__norank_c__Acidobacteria; s__unclassified_g__norank_c__Acidobacteria; OTU3839	3	3	1	8	12	0	0	1	2	0	6	1	0	12	2	10	2	1	1	0	0	1	0
d__Bacteria; k__norank; p__Proteobacteria; c__Deltaproteobacteria; o__Myxococcales; f__BIrii41; g__norank_f__BIrii41; s__uncultured_bacterium_g__norank_f__BIrii41; OTU802	4	9	1	0	1	0	0	25	1	5	0	1	6	0	0	1	3	3	2	1	3	0	0
d__Bacteria; k__norank; p__Acidobacteria; c__Acidobacteria; o__norank_c__Acidobacteria; f__norank_c__Acidobacteria; g__norank_c__Acidobacteria; s__unclassified_g__norank_c__Acidobacteria; OTU3719	0	0	0	10	14	0	1	2	0	0	7	1	0	4	1	23	0	0	0	0	2	1	0
d__Bacteria; k__norank; p__Planctomycetes; c__Planctomycetacia; o__Planctomycetales; f__Planctomycetaceae; g__norank_f__Planctomycetaceae; s__uncultured_Gemmata_sp._g__norank; OTU1903	4	2	1	23	0	2	2	4	0	2	2	2	0	4	0	13	1	1	0	0	0	2	1
d__Bacteria; k__norank; p__Firmicutes; c__Bacilli; o__Lactobacillales; f__Streptococcaceae; g__Lactococcus; s__unclassified_g__Lactococcus; OTU659	59	0	2	0	0	0	0	1	0	0	0	4	0	0	0	0	0	0	0	0	0	0	0
d__Bacteria; k__norank; p__unclassified_k__norank; c__unclassified_k__norank; o__unclassified_k__norank; f__unclassified_k__norank; g__unclassified_k__norank; s__unclassified_k__norank; OTU1862	1	0	3	30	4	0	1	1	0	0	0	0	0	0	0	1	0	17	0	5	1	1	1
d__Bacteria; k__norank; p__Acidobacteria; c__Acidobacteria; o__norank_c__Acidobacteria; f__norank_c__Acidobacteria; g__norank_c__Acidobacteria; s__unclassified_g__norank_c__Acidobacteria; OTU2976	2	0	1	10	36	2	0	1	0	0	4	1	2	1	0	3	2	0	0	1	0	0	0
d__Bacteria; k__norank; p__Actinobacteria; c__Actinobacteria; o__Gaiellales; f__norank_o__Gaiellales; g__norank_o__Gaiellales; s__bacterium_Ellin6517; OTU3232	0	1	0	0	0	4	2	1	1	0	5	0	0	7	2	26	2	0	0	0	10	2	3
d__Bacteria; k__norank; p__Chloroflexi; c__KD4-96; o__norank_c__KD4-96; f__norank_c__KD4-96; g__norank_c__KD4-96; s__uncultured_Chloroflexi_bacterium_g__norank_c__KD4-96; OTU54	2	8	2	4	0	0	4	3	1	4	0	1	0	1	0	0	10	12	2	10	0	0	2
d__Bacteria; k__norank; p__Nitrospirae; c__Nitrospira; o__norank_c__Nitrospira; f__norank_c__Nitrospira; g__Nitrospira; s__unclassified_g__Nitrospira; OTU197	0	3	0	5	3	5	0	0	1	4	3	0	1	13	3	8	4	8	5	0	0	0	0
d__Bacteria; k__norank; p__Acidobacteria; c__Acidobacteria; o__norank_c__Acidobacteria; f__norank_c__Acidobacteria; g__norank_c__Acidobacteria; s__uncultured_soil_bacterium_g__norank_c__Acidobacteria; OTU2279	0	3	0	34	8	0	0	0	0	0	0	0	0	16	0	2	0	1	0	0	1	0	0
d__Bacteria; k__norank; p__Planctomycetes; c__OM190; o__norank_c__OM190; f__norank_c__OM190; g__norank_c__OM190; s__uncultured_bacterium_g__norank_c__OM190; OTU1881	2	3	0	6	3	6	6	10	1	3	4	1	0	3	1	2	4	0	0	2	3	1	4
d__Bacteria; k__norank; p__Gemmatimonadetes; c__Gemmatimonadetes; o__Gemmatimonadales; f__Gemmatimonadaceae; g__unclassified_f__Gemmatimonadaceae; s__unclassified_f__Gemmatimonadaceae; OTU517	5	0	14	0	1	0	11	4	2	0	0	3	0	0	6	0	7	0	0	0	2	6	4
d__Bacteria; k__norank; p__Proteobacteria; c__Betaproteobacteria; o__Nitrosomonadales; f__unclassified_o__Nitrosomonadales; g__unclassified_o__Nitrosomonadales; s__unclassified_o__Nitrosomonadales; OTU3095	1	0	1	5	29	4	0	2	0	0	0	0	1	0	0	1	1	1	6	4	2	5	2
d__Bacteria; k__norank; p__Bacteroidetes; c__Sphingobacteriia; o__Sphingobacteriales; f__Chitinophagaceae; g__norank_f__Chitinophagaceae; s__unclassified_g__norank_f__Chitinophagaceae; OTU3530	3	1	0	0	2	2	0	1	1	0	9	4	0	2	0	20	9	0	2	2	4	3	0
d__Bacteria; k__norank; p__Verrucomicrobia; c__OPB35_soil_group; o__norank_c__OPB35_soil_group; f__norank_c__OPB35_soil_group; g__norank_c__OPB35_soil_group; s__unclassified_g__norank_c__OPB35_soil_group; OTU3666	0	0	0	0	0	0	0	2	1	1	14	0	1	1	0	35	2	0	1	0	0	7	0
d__Bacteria; k__norank; p__Proteobacteria; c__Alphaproteobacteria; o__Caulobacterales; f__Caulobacteraceae; g__Brevundimonas; s__Brevundimonas_subvibrioides; OTU4003	2	1	4	3	10	1	0	2	0	1	4	0	1	0	0	15	14	2	1	1	1	1	1
d__Bacteria; k__norank; p__Actinobacteria; c__Actinobacteria; o__Propionibacteriales; f__Nocardioidaceae; g__Aeromicrobium; s__unclassified_g__Aeromicrobium; OTU824	1	3	6	0	0	2	8	3	1	8	0	12	0	1	2	1	3	3	2	6	1	1	1
d__Bacteria; k__norank; p__Gemmatimonadetes; c__Gemmatimonadetes; o__Gemmatimonadales; f__Gemmatimonadaceae; g__norank_f__Gemmatimonadaceae; s__uncultured_Gemmatimonadales_bacterium_g__norank; OTU1543	5	0	5	3	0	1	1	5	2	6	16	5	5	0	1	0	1	3	0	3	1	0	2
d__Bacteria; k__norank; p__Proteobacteria; c__Deltaproteobacteria; o__NB1-j; f__norank_o__NB1-j; g__norank_o__NB1-j; s__unclassified_g__norank_o__NB1-j; OTU2762	2	1	0	9	21	1	0	4	1	2	0	0	1	4	1	3	5	2	1	0	5	1	1
d__Bacteria; k__norank; p__GAL15; c__norank_p__GAL15; o__norank_p__GAL15; f__norank_p__GAL15; g__norank_p__GAL15; s__uncultured_bacterium_g__norank_p__GAL15; OTU2422	1	7	2	29	1	0	0	5	0	0	0	1	1	0	5	0	2	6	0	1	0	2	2
d__Bacteria; k__norank; p__Proteobacteria; c__Alphaproteobacteria; o__Caulobacterales; f__Caulobacteraceae; g__Brevundimonas; s__Brevundimonas_nasdae; OTU4220	1	5	0	2	0	8	1	1	0	0	0	1	0	3	5	0	37	0	0	0	0	0	0
d__Bacteria; k__norank; p__Acidobacteria; c__Acidobacteria; o__Solibacterales; f__Solibacteraceae__Subgroup_3_; g__Elev-16S-1166; s__unclassified_g__Elev-16S-1166; OTU2436	3	3	3	27	5	2	1	8	0	3	1	2	3	0	0	0	1	0	0	0	1	0	1
d__Bacteria; k__norank; p__Acidobacteria; c__Acidobacteria; o__unclassified_c__Acidobacteria; f__unclassified_c__Acidobacteria; g__unclassified_c__Acidobacteria; s__unclassified_c__Acidobacteria; OTU3087	0	0	1	3	58	0	2	0	0	0	0	0	0	0	0	0	0	0	0	0	0	0	0
d__Bacteria; k__norank; p__Planctomycetes; c__Phycisphaerae; o__Phycisphaerales; f__Phycisphaeraceae; g__CL500-3; s__uncultured_bacterium_g__CL500-3; OTU2322	1	5	0	22	1	0	0	0	0	0	16	0	2	0	0	9	8	0	0	0	0	0	0
d__Bacteria; k__norank; p__Bacteroidetes; c__Flavobacteriia; o__Flavobacteriales; f__Cryomorphaceae; g__Fluviicola; s__unclassified_g__Fluviicola; OTU726	64	0	0	0	0	0	0	0	0	0	0	0	0	0	0	0	0	0	0	0	0	0	0
d__Bacteria; k__norank; p__Chloroflexi; c__Anaerolineae; o__Anaerolineales; f__Anaerolineaceae; g__norank_f__Anaerolineaceae; s__unclassified_g__norank_f__Anaerolineaceae; OTU3521	0	0	0	0	0	0	0	0	0	0	25	0	7	14	0	14	2	0	0	0	2	0	0
d__Bacteria; k__norank; p__Actinobacteria; c__Actinobacteria; o__Solirubrobacterales; f__0319-6M6; g__norank_f__0319-6M6; s__uncultured_bacterium_g__norank_f__0319-6M6; OTU33	3	1	5	7	1	0	5	3	0	2	0	3	1	0	3	2	2	11	1	5	1	1	7
d__Bacteria; k__norank; p__Planctomycetes; c__OM190; o__norank_c__OM190; f__norank_c__OM190; g__norank_c__OM190; s__unclassified_g__norank_c__OM190; OTU1894	0	0	4	19	2	2	1	1	2	4	14	1	0	0	1	8	1	0	0	0	2	0	2
d__Bacteria; k__norank; p__Bacteroidetes; c__Sphingobacteriia; o__Sphingobacteriales; f__Chitinophagaceae; g__Ferruginibacter; s__uncultured_Bacteroidetes_bacterium_g__Ferruginibacter; OTU4253	7	0	3	0	0	0	0	2	0	0	11	3	0	0	1	0	18	4	9	3	2	1	0
d__Bacteria; k__norank; p__Actinobacteria; c__Actinobacteria; o__Frankiales; f__unclassified_o__Frankiales; g__unclassified_o__Frankiales; s__unclassified_o__Frankiales; OTU3667	0	0	0	0	2	1	1	2	0	0	0	0	2	1	0	25	2	3	6	3	4	10	2
d__Bacteria; k__norank; p__Chloroflexi; c__Anaerolineae; o__Anaerolineales; f__Anaerolineaceae; g__norank_f__Anaerolineaceae; s__unclassified_g__norank_f__Anaerolineaceae; OTU1937	0	4	8	28	3	0	2	2	0	1	0	8	1	0	0	0	2	3	0	0	0	1	1
d__Bacteria; k__norank; p__Proteobacteria; c__Alphaproteobacteria; o__Caulobacterales; f__Caulobacteraceae; g__norank_f__Caulobacteraceae; s__unclassified_g__norank_f__Caulobacteraceae; OTU2933	3	1	3	1	8	0	3	4	5	0	7	4	2	3	2	7	4	4	1	0	1	1	0
d__Bacteria; k__norank; p__Firmicutes; c__Bacilli; o__Bacillales; f__Paenibacillaceae; g__Paenibacillus; s__Paenibacillus_pectinilyticus; OTU2623	0	1	1	11	0	1	1	1	0	0	0	0	3	0	0	0	1	7	14	11	12	0	0
d__Bacteria; k__norank; p__Chloroflexi; c__S085; o__norank_c__S085; f__norank_c__S085; g__norank_c__S085; s__uncultured_bacterium_g__norank_c__S085; OTU2310	3	0	0	57	0	0	0	0	1	0	0	1	0	1	0	0	0	0	0	1	0	0	0
d__Bacteria; k__norank; p__Latescibacteria; c__norank_p__Latescibacteria; o__norank_p__Latescibacteria; f__norank_p__Latescibacteria; g__norank_p__Latescibacteria; s__unclassified_g__norank_p__Latescibacteria; OTU465	0	0	0	1	1	12	10	2	1	13	0	1	0	6	2	0	4	0	0	3	2	2	4
d__Bacteria; k__norank; p__Acidobacteria; c__Acidobacteria; o__Solibacterales; f__Solibacteraceae__Subgroup_3_; g__PAUC26f; s__uncultured_Holophaga_sp._g__PAUC26f; OTU1627	1	0	2	6	2	2	7	6	2	0	8	1	0	2	5	3	0	0	0	1	6	4	5
d__Bacteria; k__norank; p__Chloroflexi; c__Anaerolineae; o__Anaerolineales; f__Anaerolineaceae; g__norank_f__Anaerolineaceae; s__unclassified_g__norank_f__Anaerolineaceae; OTU862	3	22	2	8	1	0	0	0	0	0	0	0	0	0	1	0	5	15	3	2	0	0	1
d__Bacteria; k__norank; p__Bacteroidetes; c__Sphingobacteriia; o__Sphingobacteriales; f__Chitinophagaceae; g__unclassified_f__Chitinophagaceae; s__unclassified_f__Chitinophagaceae; OTU496	2	0	2	0	7	9	1	3	2	1	1	1	1	0	2	1	3	3	5	3	2	14	0
d__Bacteria; k__norank; p__unclassified_k__norank; c__unclassified_k__norank; o__unclassified_k__norank; f__unclassified_k__norank; g__unclassified_k__norank; s__unclassified_k__norank; OTU2246	2	0	0	7	12	3	7	6	1	3	0	3	0	4	1	1	5	3	0	3	0	0	2
d__Bacteria; k__norank; p__Gemmatimonadetes; c__Gemmatimonadetes; o__norank_c__Gemmatimonadetes; f__norank_c__Gemmatimonadetes; g__norank_c__Gemmatimonadetes; s__unclassified_g__norank_c__Gemmatimonadetes; OTU3890	4	0	0	2	1	0	7	1	1	2	1	1	2	8	0	27	4	0	0	1	0	1	0
d__Bacteria; k__norank; p__Parcubacteria; c__Candidatus_Magasanikbacteria; o__norank_c__Candidatus_Magasanikbacteria; f__norank_c__Candidatus_Magasanikbacteria; g__norank_c__Candidatus_Magasanikbacteria; s__uncultured_bacterium_g__norank_c__Candidatus_Magasanikbacteria; OTU327	0	2	4	0	0	2	0	1	1	1	5	1	0	2	4	16	3	1	3	1	0	16	0
d__Bacteria; k__norank; p__Planctomycetes; c__Planctomycetacia; o__Planctomycetales; f__Planctomycetaceae; g__norank_f__Planctomycetaceae; s__uncultured_bacterium_g__norank_f__Planctomycetaceae; OTU4188	2	0	0	3	0	0	0	13	0	1	11	2	3	0	0	18	7	1	1	0	0	1	0
d__Bacteria; k__norank; p__Firmicutes; c__Clostridia; o__Clostridiales; f__Ruminococcaceae; g__Faecalibacterium; s__unclassified_g__Faecalibacterium; OTU3883	0	0	0	0	0	1	0	0	0	0	30	0	0	0	3	29	0	0	0	0	0	0	0
d__Bacteria; k__norank; p__Chloroflexi; c__S085; o__norank_c__S085; f__norank_c__S085; g__norank_c__S085; s__uncultured_bacterium_g__norank_c__S085; OTU682	10	0	0	16	1	1	4	2	0	2	2	2	1	3	1	1	2	5	1	3	3	2	1
d__Bacteria; k__norank; p__Proteobacteria; c__Deltaproteobacteria; o__Desulfurellales; f__Desulfurellaceae; g__H16; s__uncultured_Desulfuromonas_sp._g__H16; OTU3724	2	0	0	11	3	1	2	2	0	0	5	2	1	20	1	8	0	1	0	3	1	0	0
d__Bacteria; k__norank; p__Proteobacteria; c__Deltaproteobacteria; o__Desulfurellales; f__Desulfurellaceae; g__H16; s__uncultured_proteobacterium_g__H16; OTU570	0	0	2	11	2	2	1	1	1	1	0	3	0	12	14	0	4	1	1	2	1	0	4
d__Bacteria; k__norank; p__Chloroflexi; c__TK10; o__norank_c__TK10; f__norank_c__TK10; g__norank_c__TK10; s__uncultured_bacterium_g__norank_c__TK10; OTU2317	2	3	0	22	1	0	0	2	2	0	3	4	1	10	0	2	4	3	1	1	0	0	1
d__Bacteria; k__norank; p__Parcubacteria; c__Candidatus_Magasanikbacteria; o__norank_c__Candidatus_Magasanikbacteria; f__norank_c__Candidatus_Magasanikbacteria; g__norank_c__Candidatus_Magasanikbacteria; s__uncultured_bacterium_g__norank_c__Candidatus_Magasanikbacteria; OTU3108	0	0	1	21	36	0	0	2	0	0	0	0	0	1	1	0	0	0	0	0	0	0	0
d__Bacteria; k__norank; p__Acidobacteria; c__Acidobacteria; o__Subgroup_7; f__norank_o__Subgroup_7; g__norank_o__Subgroup_7; s__uncultured_Acidobacteria_bacterium_g__norank_o__Subgroup_7; OTU1436	0	2	2	0	10	0	3	5	1	0	2	0	1	12	1	1	14	0	1	0	1	6	0
d__Bacteria; k__norank; p__Actinobacteria; c__Actinobacteria; o__Acidimicrobiales; f__norank_o__Acidimicrobiales; g__norank_o__Acidimicrobiales; s__unclassified_g__norank_o__Acidimicrobiales; OTU4149	2	0	2	1	0	0	1	2	1	3	0	1	5	0	4	6	2	4	14	6	7	1	0
d__Bacteria; k__norank; p__Acidobacteria; c__Acidobacteria; o__norank_c__Acidobacteria; f__norank_c__Acidobacteria; g__norank_c__Acidobacteria; s__unclassified_g__norank_c__Acidobacteria; OTU2230	1	0	1	57	0	0	0	0	0	0	0	0	0	0	2	0	0	1	0	0	0	0	0
d__Bacteria; k__norank; p__Chloroflexi; c__Anaerolineae; o__Anaerolineales; f__Anaerolineaceae; g__norank_f__Anaerolineaceae; s__unclassified_g__norank_f__Anaerolineaceae; OTU3964	2	0	1	2	0	2	0	7	6	3	3	2	1	2	3	14	0	4	2	3	1	2	2
d__Bacteria; k__norank; p__Parcubacteria; c__unclassified_p__Parcubacteria; o__unclassified_p__Parcubacteria; f__unclassified_p__Parcubacteria; g__unclassified_p__Parcubacteria; s__unclassified_p__Parcubacteria; OTU2744	0	10	0	7	15	0	1	1	0	0	13	2	2	7	0	1	1	0	0	0	1	0	1
d__Bacteria; k__norank; p__Chloroflexi; c__Anaerolineae; o__Anaerolineales; f__Anaerolineaceae; g__norank_f__Anaerolineaceae; s__unclassified_g__norank_f__Anaerolineaceae; OTU1940	4	1	0	43	0	0	0	1	0	0	1	0	0	7	0	0	0	5	0	0	0	0	0
d__Bacteria; k__norank; p__Nitrospirae; c__Nitrospira; o__norank_c__Nitrospira; f__norank_c__Nitrospira; g__Nitrospira; s__unclassified_g__Nitrospira; OTU51	6	1	0	4	0	4	2	0	2	3	0	6	0	0	5	0	1	5	0	18	0	0	4
d__Bacteria; k__norank; p__Nitrospirae; c__Nitrospira; o__norank_c__Nitrospira; f__norank_c__Nitrospira; g__Nitrospira; s__unclassified_g__Nitrospira; OTU1644	0	2	0	22	0	0	1	1	1	1	8	0	1	10	1	6	2	1	1	1	1	0	1
d__Bacteria; k__norank; p__Verrucomicrobia; c__Spartobacteria; o__Chthoniobacterales; f__DA101_soil_group; g__norank_f__DA101_soil_group; s__unclassified_g__norank_f__DA101_soil_group; OTU3933	1	0	0	0	0	1	1	1	0	1	12	2	0	7	2	20	3	0	0	0	1	9	0
d__Bacteria; k__norank; p__Proteobacteria; c__Alphaproteobacteria; o__Rhodospirillales; f__JG37-AG-20; g__norank_f__JG37-AG-20; s__unclassified_g__norank_f__JG37-AG-20; OTU1474	0	0	0	0	3	0	0	0	0	0	42	0	2	14	0	0	0	0	0	0	0	0	0
d__Bacteria; k__norank; p__Proteobacteria; c__Alphaproteobacteria; o__Caulobacterales; f__Hyphomonadaceae; g__Woodsholea; s__uncultured_bacterium_g__Woodsholea; OTU1838	4	7	0	5	0	0	1	2	3	0	6	2	0	1	1	12	12	0	3	0	0	1	1
d__Bacteria; k__norank; p__Acidobacteria; c__Acidobacteria; o__Solibacterales; f__Solibacteraceae__Subgroup_3_; g__Candidatus_Solibacter; s__unclassified_g__Candidatus_Solibacter; OTU319	3	2	4	3	0	0	0	2	11	1	0	4	1	2	0	1	4	1	9	0	0	13	0
d__Bacteria; k__norank; p__Saccharibacteria; c__norank_p__Saccharibacteria; o__norank_p__Saccharibacteria; f__norank_p__Saccharibacteria; g__norank_p__Saccharibacteria; s__uncultured_Candidatus_Saccharibacteria_bacterium_g__norank_p__Saccharibacteria; OTU173	1	0	2	5	0	3	2	4	1	3	1	0	3	2	0	3	1	2	18	4	4	1	1
d__Bacteria; k__norank; p__Saccharibacteria; c__norank_p__Saccharibacteria; o__norank_p__Saccharibacteria; f__norank_p__Saccharibacteria; g__norank_p__Saccharibacteria; s__uncultured_bacterium_g__norank_p__Saccharibacteria; OTU2692	1	1	0	31	19	1	1	0	0	0	0	0	0	0	0	1	2	1	0	0	1	0	2
d__Bacteria; k__norank; p__Proteobacteria; c__Alphaproteobacteria; o__Rhodospirillales; f__Rhodospirillaceae; g__norank_f__Rhodospirillaceae; s__unclassified_g__norank_f__Rhodospirillaceae; OTU2892	0	0	2	0	29	6	4	2	0	1	4	3	0	0	1	1	0	0	1	0	2	3	1
d__Bacteria; k__norank; p__Cyanobacteria; c__Cyanobacteria; o__Obscuribacterales; f__norank_o__Obscuribacterales; g__norank_o__Obscuribacterales; s__uncultured_bacterium_g__norank_o__Obscuribacterales; OTU2194	0	0	0	57	0	0	0	0	0	1	0	0	0	0	0	0	0	0	1	0	0	1	0
d__Bacteria; k__norank; p__Actinobacteria; c__Actinobacteria; o__Micromonosporales; f__Micromonosporaceae; g__Virgisporangium; s__uncultured_bacterium_g__Virgisporangium; OTU796	4	0	10	0	0	0	3	19	2	4	0	2	0	0	3	1	0	6	0	1	1	2	2
d__Bacteria; k__norank; p__Proteobacteria; c__Alphaproteobacteria; o__Rhodospirillales; f__unclassified_o__Rhodospirillales; g__unclassified_o__Rhodospirillales; s__unclassified_o__Rhodospirillales; OTU1411	0	5	0	6	10	2	1	0	2	1	3	1	4	18	2	3	1	1	0	0	0	0	0
d__Bacteria; k__norank; p__Acidobacteria; c__Acidobacteria; o__norank_c__Acidobacteria; f__norank_c__Acidobacteria; g__norank_c__Acidobacteria; s__unclassified_g__norank_c__Acidobacteria; OTU2747	0	0	1	8	34	3	0	1	1	0	6	0	1	0	1	1	1	0	0	1	0	1	0
d__Bacteria; k__norank; p__Actinobacteria; c__Actinobacteria; o__Acidimicrobiales; f__Iamiaceae; g__Iamia; s__uncultured_bacterium_g__Iamia; OTU313	3	1	2	0	0	0	1	9	4	2	0	3	4	0	2	5	3	2	5	2	3	8	1
d__Bacteria; k__norank; p__Acidobacteria; c__Acidobacteria; o__norank_c__Acidobacteria; f__norank_c__Acidobacteria; g__norank_c__Acidobacteria; s__unclassified_g__norank_c__Acidobacteria; OTU2206	0	1	0	30	4	2	1	1	2	0	0	0	4	5	5	1	0	2	0	0	1	0	1
d__Bacteria; k__norank; p__Chloroflexi; c__Anaerolineae; o__Anaerolineales; f__Anaerolineaceae; g__norank_f__Anaerolineaceae; s__unclassified_g__norank_f__Anaerolineaceae; OTU818	0	0	0	0	4	1	0	6	0	3	0	36	0	0	0	0	0	0	0	3	5	0	2
d__Bacteria; k__norank; p__Actinobacteria; c__Actinobacteria; o__Solirubrobacterales; f__Elev-16S-1332; g__norank_f__Elev-16S-1332; s__uncultured_bacterium_g__norank_f__Elev-16S-1332; OTU170	6	4	3	0	0	1	2	1	3	5	1	1	2	0	1	0	1	5	17	4	0	0	3
d__Bacteria; k__norank; p__Proteobacteria; c__Deltaproteobacteria; o__Myxococcales; f__Archangiaceae; g__Anaeromyxobacter; s__unclassified_g__Anaeromyxobacter; OTU291	0	0	0	0	0	0	2	2	0	0	4	0	0	9	0	0	0	0	0	0	8	31	4
d__Bacteria; k__norank; p__Bacteroidetes; c__Cytophagia; o__Cytophagales; f__Cytophagaceae; g__norank_f__Cytophagaceae; s__unclassified_g__norank_f__Cytophagaceae; OTU3418	0	4	0	0	0	0	0	2	1	1	0	0	5	0	0	30	6	1	10	0	0	0	0
d__Bacteria; k__norank; p__Proteobacteria; c__Alphaproteobacteria; o__Caulobacterales; f__Caulobacteraceae; g__Asticcacaulis; s__unclassified_g__Asticcacaulis; OTU3997	1	3	0	0	3	1	2	0	1	1	1	4	3	1	2	29	5	0	0	1	0	2	0
d__Bacteria; k__norank; p__Acidobacteria; c__Acidobacteria; o__Solibacterales; f__Solibacteraceae__Subgroup_3_; g__Elev-16S-1166; s__uncultured_bacterium_g__Elev-16S-1166; OTU3764	0	1	2	0	0	2	3	4	2	1	9	2	0	5	0	16	6	0	0	1	2	3	0
d__Bacteria; k__norank; p__Acidobacteria; c__Acidobacteria; o__Holophagales; f__Holophagaceae; g__Geothrix; s__uncultured_Geothrix_sp._g__Geothrix; OTU4055	0	0	0	0	0	0	0	0	0	0	13	0	0	13	0	32	1	0	0	0	0	0	0
d__Bacteria; k__norank; p__Bacteroidetes; c__Sphingobacteriia; o__Sphingobacteriales; f__Chitinophagaceae; g__norank_f__Chitinophagaceae; s__unclassified_g__norank_f__Chitinophagaceae; OTU2428	6	0	0	34	1	0	2	3	1	0	0	4	0	0	0	0	0	5	0	3	0	0	0
d__Bacteria; k__norank; p__Planctomycetes; c__Phycisphaerae; o__Phycisphaerales; f__Phycisphaeraceae; g__AKYG587; s__uncultured_bacterium_g__AKYG587; OTU2572	1	3	0	22	2	0	1	1	2	0	2	2	0	12	0	5	3	1	0	0	2	0	0
d__Bacteria; k__norank; p__Bacteroidetes; c__Sphingobacteriia; o__Sphingobacteriales; f__Sphingobacteriaceae; g__Mucilaginibacter; s__unclassified_g__Mucilaginibacter; OTU285	4	0	4	0	0	4	0	1	5	0	0	1	7	0	3	1	2	1	3	0	1	22	0
d__Bacteria; k__norank; p__Bacteroidetes; c__Sphingobacteriia; o__Sphingobacteriales; f__Saprospiraceae; g__norank_f__Saprospiraceae; s__unclassified_g__norank_f__Saprospiraceae; OTU2365	1	1	2	24	9	0	2	1	0	1	0	2	0	5	2	0	1	2	1	3	2	0	0
d__Bacteria; k__norank; p__Planctomycetes; c__OM190; o__norank_c__OM190; f__norank_c__OM190; g__norank_c__OM190; s__unclassified_g__norank_c__OM190; OTU1635	3	3	0	10	12	0	3	1	0	0	13	1	2	4	0	1	0	2	0	2	1	0	1
d__Bacteria; k__norank; p__Planctomycetes; c__Planctomycetacia; o__Planctomycetales; f__Planctomycetaceae; g__unclassified_f__Planctomycetaceae; s__unclassified_f__Planctomycetaceae; OTU3363	7	2	1	7	0	1	1	4	0	1	14	2	0	3	0	11	4	0	0	1	0	0	0
d__Bacteria; k__norank; p__Parcubacteria; c__norank_p__Parcubacteria; o__norank_p__Parcubacteria; f__norank_p__Parcubacteria; g__norank_p__Parcubacteria; s__uncultured_bacterium_g__norank_p__Parcubacteria; OTU3937	0	0	0	0	0	0	0	0	0	0	0	0	0	0	0	59	0	0	0	0	0	0	0
d__Bacteria; k__norank; p__Acidobacteria; c__Acidobacteria; o__Acidobacteriales; f__Acidobacteriaceae__Subgroup_1_; g__Telmatobacter; s__uncultured_bacterium_g__Telmatobacter; OTU308	0	0	0	0	0	7	0	0	1	0	1	0	0	1	0	0	0	0	0	0	0	48	1
d__Bacteria; k__norank; p__Gemmatimonadetes; c__Gemmatimonadetes; o__Gemmatimonadales; f__Gemmatimonadaceae; g__norank_f__Gemmatimonadaceae; s__unclassified_g__norank_f__Gemmatimonadaceae; OTU4000	0	6	0	5	1	0	1	5	0	3	5	0	4	3	0	12	1	1	3	3	5	1	0
d__Bacteria; k__norank; p__Gemmatimonadetes; c__Gemmatimonadetes; o__Gemmatimonadales; f__Gemmatimonadaceae; g__norank_f__Gemmatimonadaceae; s__uncultured_proteobacterium_g__norank_f__Gemmatimonadaceae; OTU1461	1	0	0	1	0	0	0	0	0	0	13	0	1	17	0	0	0	3	4	4	6	9	0
d__Bacteria; k__norank; p__Cyanobacteria; c__Cyanobacteria; o__norank_c__Cyanobacteria; f__norank_c__Cyanobacteria; g__norank_c__Cyanobacteria; s__unclassified_g__norank_c__Cyanobacteria; OTU757	59	0	0	0	0	0	0	0	0	0	0	0	0	0	0	0	0	0	0	0	0	0	0
d__Bacteria; k__norank; p__Proteobacteria; c__Deltaproteobacteria; o__43F-1404R; f__norank_o__43F-1404R; g__norank_o__43F-1404R; s__uncultured_proteobacterium_g__norank_o__43F-1404R; OTU2023	1	0	0	28	8	1	2	0	2	0	0	0	0	10	0	1	1	1	0	0	1	1	2
d__Bacteria; k__norank; p__Verrucomicrobia; c__Verrucomicrobiae; o__Verrucomicrobiales; f__Verrucomicrobiaceae; g__Luteolibacter; s__uncultured_bacterium_g__Luteolibacter; OTU2833	0	0	0	31	22	0	0	0	0	0	2	0	0	1	0	2	0	0	0	0	0	0	0
d__Bacteria; k__norank; p__Actinobacteria; c__Actinobacteria; o__Acidimicrobiales; f__Iamiaceae; g__Iamia; s__unclassified_g__Iamia; OTU1685	1	0	3	3	1	0	0	1	0	0	34	1	1	1	0	1	0	6	3	0	0	0	2
d__Bacteria; k__norank; p__Acidobacteria; c__Acidobacteria; o__norank_c__Acidobacteria; f__norank_c__Acidobacteria; g__norank_c__Acidobacteria; s__unclassified_g__norank_c__Acidobacteria; OTU2103	0	5	0	38	5	1	0	0	0	0	0	0	0	4	0	0	0	1	0	2	1	0	1
d__Bacteria; k__norank; p__Parcubacteria; c__norank_p__Parcubacteria; o__norank_p__Parcubacteria; f__norank_p__Parcubacteria; g__norank_p__Parcubacteria; s__uncultured_bacterium_g__norank_p__Parcubacteria; OTU962	0	2	0	11	0	0	0	0	0	0	17	0	0	28	0	0	0	0	0	0	0	0	0
d__Bacteria; k__norank; p__Actinobacteria; c__Actinobacteria; o__Gaiellales; f__norank_o__Gaiellales; g__norank_o__Gaiellales; s__unclassified_g__norank_o__Gaiellales; OTU471	0	1	2	0	0	14	1	2	2	3	0	0	4	0	0	1	0	2	7	4	2	13	0
d__Bacteria; k__norank; p__Proteobacteria; c__Deltaproteobacteria; o__Myxococcales; f__BIrii41; g__norank_f__BIrii41; s__uncultured_bacterium_g__norank_f__BIrii41; OTU2625	1	1	2	15	8	1	2	1	1	8	0	1	0	1	0	2	0	7	4	2	1	0	0
d__Bacteria; k__norank; p__Bacteroidetes; c__Sphingobacteriia; o__Sphingobacteriales; f__Chitinophagaceae; g__Terrimonas; s__uncultured_Bacteroidetes_bacterium_g__Terrimonas; OTU1097	1	1	1	0	1	0	1	2	4	0	14	0	1	19	1	3	4	0	4	0	1	0	0
d__Bacteria; k__norank; p__Parcubacteria; c__norank_p__Parcubacteria; o__norank_p__Parcubacteria; f__norank_p__Parcubacteria; g__norank_p__Parcubacteria; s__uncultured_bacterium_g__norank_p__Parcubacteria; OTU1147	0	0	0	0	0	0	0	0	0	0	0	0	0	58	0	0	0	0	0	0	0	0	0
d__Bacteria; k__norank; p__Actinobacteria; c__Actinobacteria; o__Frankiales; f__Frankiaceae; g__Jatrophihabitans; s__uncultured_bacterium_g__Jatrophihabitans; OTU383	11	0	32	4	0	0	1	9	0	0	0	1	0	0	0	0	0	0	0	0	0	0	0
d__Bacteria; k__norank; p__Verrucomicrobia; c__OPB35_soil_group; o__norank_c__OPB35_soil_group; f__norank_c__OPB35_soil_group; g__norank_c__OPB35_soil_group; s__uncultured_bacterium_g__norank_c__OPB35_soil_group; OTU508	1	1	0	15	1	5	8	4	3	3	1	1	0	1	4	2	0	1	0	0	3	3	1
d__Bacteria; k__norank; p__Proteobacteria; c__Alphaproteobacteria; o__Rhodospirillales; f__Acetobacteraceae; g__unclassified_f__Acetobacteraceae; s__unclassified_f__Acetobacteraceae; OTU278	1	0	5	1	13	1	0	5	4	2	0	4	0	0	0	0	0	4	5	5	0	8	0
d__Bacteria; k__norank; p__Gemmatimonadetes; c__Gemmatimonadetes; o__Gemmatimonadales; f__Gemmatimonadaceae; g__Gemmatimonas; s__unclassified_g__Gemmatimonas; OTU3196	0	1	0	0	0	1	0	1	1	0	1	0	7	4	0	34	7	0	0	0	1	0	0
d__Bacteria; k__norank; p__Proteobacteria; c__Alphaproteobacteria; o__Rhodobacterales; f__Rhodobacteraceae; g__Marivita; s__uncultured_marine_bacterium_g__Marivita; OTU708	57	0	0	0	0	0	0	0	0	0	0	0	0	0	0	0	0	0	0	0	0	0	0
d__Bacteria; k__norank; p__Parcubacteria; c__unclassified_p__Parcubacteria; o__unclassified_p__Parcubacteria; f__unclassified_p__Parcubacteria; g__unclassified_p__Parcubacteria; s__unclassified_p__Parcubacteria; OTU3944	0	1	0	8	0	0	2	0	0	0	21	0	0	1	0	24	0	0	0	0	0	0	0
d__Bacteria; k__norank; p__Acidobacteria; c__Acidobacteria; o__norank_c__Acidobacteria; f__norank_c__Acidobacteria; g__norank_c__Acidobacteria; s__unclassified_g__norank_c__Acidobacteria; OTU3385	3	2	1	2	4	4	7	4	1	5	1	0	2	1	6	5	2	2	0	2	0	0	3
d__Bacteria; k__norank; p__Firmicutes; c__Erysipelotrichia; o__Erysipelotrichales; f__Erysipelotrichaceae; g__norank_f__Erysipelotrichaceae; s__uncultured_Erysipelotrichales_bacterium_g__norank; OTU3164	0	3	0	26	0	0	0	0	0	0	17	0	0	0	0	10	1	0	0	0	0	0	0
d__Bacteria; k__norank; p__Planctomycetes; c__Phycisphaerae; o__Phycisphaerales; f__Phycisphaeraceae; g__AKYG587; s__uncultured_bacterium_g__AKYG587; OTU2256	0	0	2	30	1	2	2	4	0	0	3	1	0	0	1	5	2	3	1	0	0	0	0
d__Bacteria; k__norank; p__Saccharibacteria; c__norank_p__Saccharibacteria; o__norank_p__Saccharibacteria; f__norank_p__Saccharibacteria; g__norank_p__Saccharibacteria; s__uncultured_bacterium_g__norank_p__Saccharibacteria; OTU256	2	0	0	1	3	0	0	1	0	1	0	1	0	0	0	0	1	0	1	1	1	44	0
d__Bacteria; k__norank; p__Chloroflexi; c__Anaerolineae; o__Anaerolineales; f__Anaerolineaceae; g__norank_f__Anaerolineaceae; s__unclassified_g__norank_f__Anaerolineaceae; OTU2808	3	2	0	1	22	2	1	3	1	1	0	3	0	0	3	5	7	0	0	1	1	0	1
d__Bacteria; k__norank; p__Firmicutes; c__Bacilli; o__Bacillales; f__Bacillaceae; g__Bacillus; s__unclassified_g__Bacillus; OTU1577	0	0	0	0	0	0	0	0	0	0	39	0	0	18	0	0	0	0	0	0	0	0	0
d__Bacteria; k__norank; p__Proteobacteria; c__Deltaproteobacteria; o__Desulfurellales; f__Desulfurellaceae; g__H16; s__unclassified_g__H16; OTU3371	4	1	0	6	5	3	4	1	1	1	0	2	1	6	0	9	5	4	0	1	0	0	3
d__Bacteria; k__norank; p__Planctomycetes; c__Phycisphaerae; o__Phycisphaerales; f__Phycisphaeraceae; g__SM1A02; s__unclassified_g__SM1A02; OTU1506	3	2	1	3	1	2	1	3	3	2	9	4	5	0	0	5	7	0	4	1	0	1	0
d__Bacteria; k__norank; p__Actinobacteria; c__Actinobacteria; o__Bifidobacteriales; f__Bifidobacteriaceae; g__Bifidobacterium; s__unclassified_g__Bifidobacterium; OTU877	0	36	0	2	0	0	0	0	0	0	16	0	1	0	2	0	0	0	0	0	0	0	0
d__Bacteria; k__norank; p__unclassified_k__norank; c__unclassified_k__norank; o__unclassified_k__norank; f__unclassified_k__norank; g__unclassified_k__norank; s__unclassified_k__norank; OTU3482	1	2	2	4	1	3	0	2	1	1	10	1	0	2	0	23	0	1	0	0	0	0	3
d__Bacteria; k__norank; p__Planctomycetes; c__Planctomycetacia; o__Planctomycetales; f__Planctomycetaceae; g__norank_f__Planctomycetaceae; s__uncultured_bacterium_g__norank_f__Planctomycetaceae; OTU2591	5	1	1	20	0	0	0	4	0	3	0	5	1	6	0	1	4	2	0	1	2	0	1
d__Bacteria; k__norank; p__Latescibacteria; c__norank_p__Latescibacteria; o__norank_p__Latescibacteria; f__norank_p__Latescibacteria; g__norank_p__Latescibacteria; s__unclassified_g__norank_p__Latescibacteria; OTU1405	0	1	0	4	3	3	11	5	0	3	0	1	0	17	0	4	3	0	0	0	2	0	0
d__Bacteria; k__norank; p__Parcubacteria; c__norank_p__Parcubacteria; o__norank_p__Parcubacteria; f__norank_p__Parcubacteria; g__norank_p__Parcubacteria; s__uncultured_bacterium_g__norank_p__Parcubacteria; OTU1596	0	0	0	0	0	0	0	1	0	0	21	0	1	13	0	13	4	1	1	1	0	1	0
d__Bacteria; k__norank; p__Chloroflexi; c__JG30-KF-CM66; o__norank_c__JG30-KF-CM66; f__norank_c__JG30-KF-CM66; g__norank_c__JG30-KF-CM66; s__unclassified_g__norank_c__JG30-KF-CM66; OTU1341	0	0	0	2	2	7	1	0	0	1	0	0	0	36	0	2	0	0	1	0	5	0	0
d__Bacteria; k__norank; p__Acidobacteria; c__Acidobacteria; o__norank_c__Acidobacteria; f__norank_c__Acidobacteria; g__norank_c__Acidobacteria; s__unclassified_g__norank_c__Acidobacteria; OTU4037	0	0	0	0	2	0	0	0	0	0	2	0	1	4	0	39	2	3	1	2	0	1	0
d__Bacteria; k__norank; p__Bacteroidetes; c__Bacteroidia; o__Bacteroidales; f__PeH15; g__norank_f__PeH15; s__uncultured_rumen_bacterium_g__norank_f__PeH15; OTU1599	0	0	0	0	0	0	0	0	0	0	57	0	0	0	0	0	0	0	0	0	0	0	0
d__Bacteria; k__norank; p__Chloroflexi; c__Gitt-GS-136; o__norank_c__Gitt-GS-136; f__norank_c__Gitt-GS-136; g__norank_c__Gitt-GS-136; s__uncultured_bacterium_g__norank_c__Gitt-GS-136; OTU1032	0	8	0	26	0	0	0	0	0	0	2	0	0	17	2	0	0	0	1	1	0	0	0
d__Bacteria; k__norank; p__Armatimonadetes; c__Chthonomonadetes; o__Chthonomonadales; f__norank_o__Chthonomonadales; g__norank_o__Chthonomonadales; s__uncultured_bacterium_g__norank_o__Chthonomonadales; OTU1417	3	1	3	6	0	4	3	3	3	1	0	6	0	6	3	8	2	1	0	0	2	1	1
d__Bacteria; k__norank; p__Acidobacteria; c__Acidobacteria; o__Acidobacteriales; f__Acidobacteriaceae__Subgroup_1_; g__norank_f__Acidobacteriaceae__Subgroup_1_; s__unclassified_g__norank_f__Acidobacteriaceae__Subgroup_1_; OTU347	0	0	0	0	3	5	0	3	0	0	4	0	1	6	1	4	1	0	1	0	2	26	0
d__Bacteria; k__norank; p__Chloroflexi; c__Ardenticatenia; o__norank_c__Ardenticatenia; f__norank_c__Ardenticatenia; g__norank_c__Ardenticatenia; s__uncultured_prokaryote_g__norank_c__Ardenticatenia; OTU1457	1	2	1	1	2	1	2	7	1	1	7	2	1	4	1	0	8	3	3	1	6	0	2
d__Bacteria; k__norank; p__Verrucomicrobia; c__Spartobacteria; o__Chthoniobacterales; f__DA101_soil_group; g__norank_f__DA101_soil_group; s__unclassified_g__norank_f__DA101_soil_group; OTU3366	1	0	2	4	0	1	0	14	0	0	8	3	0	1	0	11	4	5	0	1	0	1	1
d__Bacteria; k__norank; p__Proteobacteria; c__Gammaproteobacteria; o__Oceanospirillales; f__Oceanospirillaceae; g__Pseudohongiella; s__uncultured_sediment_bacterium_g__Pseudohongiella; OTU654	57	0	0	0	0	0	0	0	0	0	0	0	0	0	0	0	0	0	0	0	0	0	0
d__Bacteria; k__norank; p__Cyanobacteria; c__Cyanobacteria; o__Vampirovibrionales; f__norank_o__Vampirovibrionales; g__norank_o__Vampirovibrionales; s__uncultured_bacterium_g__norank_o__Vampirovibrionales; OTU3801	0	1	0	0	0	0	0	0	0	0	0	0	0	5	0	47	3	0	0	0	0	0	0
d__Bacteria; k__norank; p__Bacteroidetes; c__Sphingobacteriia; o__Sphingobacteriales; f__Sphingobacteriaceae; g__Mucilaginibacter; s__unclassified_g__Mucilaginibacter; OTU280	4	0	1	0	1	4	1	1	5	0	0	0	5	0	5	0	0	0	5	0	1	22	1
d__Bacteria; k__norank; p__Actinobacteria; c__Actinobacteria; o__Acidimicrobiales; f__norank_o__Acidimicrobiales; g__norank_o__Acidimicrobiales; s__uncultured_actinobacterium_g__norank_o__Acidimicrobiales; OTU3037	2	0	1	11	11	0	3	1	0	1	0	4	9	0	0	0	0	3	0	2	2	6	0
d__Bacteria; k__norank; p__Proteobacteria; c__Alphaproteobacteria; o__Rhodospirillales; f__DA111; g__norank_f__DA111; s__unclassified_g__norank_f__DA111; OTU2891	0	0	1	0	49	1	0	1	2	0	0	0	0	0	0	0	0	0	0	0	0	1	1
d__Bacteria; k__norank; p__Gemmatimonadetes; c__Gemmatimonadetes; o__norank_c__Gemmatimonadetes; f__norank_c__Gemmatimonadetes; g__norank_c__Gemmatimonadetes; s__uncultured_soil_bacterium_g__norank_c__Gemmatimonadetes; OTU2452	1	3	2	28	13	0	0	0	0	1	0	0	0	0	1	0	0	4	0	3	0	0	0
d__Bacteria; k__norank; p__Bacteroidetes; c__Sphingobacteriia; o__Sphingobacteriales; f__PHOS-HE51; g__norank_f__PHOS-HE51; s__uncultured_bacterium_PHOS-HE51; OTU464	3	1	0	1	1	11	0	3	0	1	0	3	0	5	1	7	11	1	5	0	1	1	0
d__Bacteria; k__norank; p__Chloroflexi; c__Anaerolineae; o__Anaerolineales; f__Anaerolineaceae; g__norank_f__Anaerolineaceae; s__unclassified_g__norank_f__Anaerolineaceae; OTU2414	3	0	1	24	0	0	1	2	0	5	1	0	0	8	0	1	0	4	1	0	3	0	2
d__Bacteria; k__norank; p__Chloroflexi; c__TK10; o__norank_c__TK10; f__norank_c__TK10; g__norank_c__TK10; s__uncultured_bacterium_g__norank_c__TK10; OTU18	0	1	1	11	8	1	2	4	1	1	1	2	0	1	3	2	1	5	1	2	3	1	4
d__Bacteria; k__norank; p__Proteobacteria; c__Deltaproteobacteria; o__Desulfuromonadales; f__Geobacteraceae; g__Geobacter; s__uncultured_Desulfuromonadales_bacterium_g__Geobacter; OTU388	0	0	0	0	1	0	5	0	0	1	1	1	0	23	0	18	0	0	0	0	5	1	0
d__Bacteria; k__norank; p__Latescibacteria; c__norank_p__Latescibacteria; o__norank_p__Latescibacteria; f__norank_p__Latescibacteria; g__norank_p__Latescibacteria; s__unclassified_g__norank_p__Latescibacteria; OTU3226	0	0	0	0	0	5	4	3	2	1	17	0	0	6	2	5	7	0	0	0	2	1	1
d__Bacteria; k__norank; p__Acidobacteria; c__Acidobacteria; o__Acidobacteriales; f__Acidobacteriaceae__Subgroup_1_; g__Granulicella; s__unclassified_g__Granulicella; OTU2845	3	0	0	3	12	1	0	4	3	0	0	2	1	0	0	0	0	6	2	0	0	19	0
d__Bacteria; k__norank; p__Proteobacteria; c__Alphaproteobacteria; o__Rhizobiales; f__Hyphomicrobiaceae; g__Devosia; s__unclassified_g__Devosia; OTU823	4	1	3	3	4	0	1	0	1	2	0	17	2	0	2	5	1	4	3	0	1	0	2
d__Bacteria; k__norank; p__Proteobacteria; c__Alphaproteobacteria; o__Caulobacterales; f__Hyphomonadaceae; g__Hirschia; s__uncultured_bacterium_g__Hirschia; OTU801	2	0	0	12	7	0	0	11	0	0	0	1	3	1	1	4	4	4	1	0	5	0	0
d__Bacteria; k__norank; p__Bacteroidetes; c__Bacteroidia; o__Bacteroidales; f__Bacteroidaceae; g__Bacteroides; s__unclassified_g__Bacteroides; OTU939	0	56	0	0	0	0	0	0	0	0	0	0	0	0	0	0	0	0	0	0	0	0	0
d__Bacteria; k__norank; p__Proteobacteria; c__Gammaproteobacteria; o__Xanthomonadales; f__Xanthomonadaceae; g__norank_f__Xanthomonadaceae; s__unclassified_g__norank_f__Xanthomonadaceae; OTU2094	4	2	2	22	9	0	2	1	1	0	0	3	0	4	2	0	1	0	0	0	2	0	1
d__Bacteria; k__norank; p__Chloroflexi; c__TK10; o__norank_c__TK10; f__norank_c__TK10; g__norank_c__TK10; s__unclassified_g__norank_c__TK10; OTU3361	3	1	1	4	5	0	0	2	0	0	6	1	1	4	1	19	3	1	1	0	0	1	2
d__Bacteria; k__norank; p__Verrucomicrobia; c__Opitutae; o__Opitutales; f__Opitutaceae; g__Opitutus; s__unclassified_g__Opitutus; OTU1975	0	0	0	41	5	0	1	1	0	0	1	0	0	0	0	0	1	0	3	0	0	3	0
d__Bacteria; k__norank; p__Bacteroidetes; c__Sphingobacteriia; o__Sphingobacteriales; f__PHOS-HE51; g__norank_f__PHOS-HE51; s__uncultured_bacterium_g__norank_f__PHOS-HE51; OTU4198	4	1	4	2	0	3	3	2	4	0	4	5	4	4	3	5	4	2	0	1	1	0	0
d__Bacteria; k__norank; p__Bacteroidetes; c__Sphingobacteriia; o__Sphingobacteriales; f__Chitinophagaceae; g__norank_f__Chitinophagaceae; s__uncultured_Niastella_sp._g__norank; OTU2796	5	1	2	12	21	0	1	2	0	0	0	2	0	0	0	1	2	1	4	1	0	0	0
d__Bacteria; k__norank; p__Parcubacteria; c__Candidatus_Azambacteria; o__norank_c__Candidatus_Azambacteria; f__norank_c__Candidatus_Azambacteria; g__norank_c__Candidatus_Azambacteria; s__unclassified_g__norank_c__Candidatus_Azambacteria; OTU1651	0	0	0	0	0	0	0	0	0	0	35	0	0	6	0	12	2	0	0	0	0	0	0
d__Bacteria; k__norank; p__unclassified_k__norank; c__unclassified_k__norank; o__unclassified_k__norank; f__unclassified_k__norank; g__unclassified_k__norank; s__unclassified_k__norank; OTU2077	0	0	0	37	0	0	0	0	0	0	0	1	0	0	0	0	0	7	0	10	0	0	0
d__Bacteria; k__norank; p__Proteobacteria; c__Deltaproteobacteria; o__Myxococcales; f__mle1-27; g__norank_f__mle1-27; s__uncultured_proteobacterium_g__norank_f__mle1-27; OTU3607	3	0	1	1	0	0	0	7	0	4	0	3	0	2	6	10	6	1	2	1	4	1	3
d__Bacteria; k__norank; p__Acidobacteria; c__Acidobacteria; o__norank_c__Acidobacteria; f__norank_c__Acidobacteria; g__norank_c__Acidobacteria; s__uncultured_Acidobacteriales_bacterium_g__norank_c__Acidobacteria; OTU1090	0	2	0	7	0	0	0	0	0	0	0	0	1	21	0	15	5	0	2	1	1	0	0
d__Bacteria; k__norank; p__Proteobacteria; c__Deltaproteobacteria; o__Myxococcales; f__BIrii41; g__norank_f__BIrii41; s__uncultured_delta_proteobacterium_g__norank_f__BIrii41; OTU61	3	1	3	5	1	0	2	9	9	2	0	3	0	0	3	1	1	2	3	5	1	0	1
d__Bacteria; k__norank; p__Latescibacteria; c__norank_p__Latescibacteria; o__norank_p__Latescibacteria; f__norank_p__Latescibacteria; g__norank_p__Latescibacteria; s__uncultured_Acidobacteria_bacterium_g__norank_p__Latescibacteria; OTU773	0	0	1	0	0	0	0	7	0	0	0	0	0	23	8	0	0	0	0	2	7	3	4
d__Bacteria; k__norank; p__Actinobacteria; c__Actinobacteria; o__norank_c__Actinobacteria; f__norank_c__Actinobacteria; g__norank_c__Actinobacteria; s__unclassified_g__norank_c__Actinobacteria; OTU243	1	3	0	0	0	6	1	6	2	6	0	8	1	3	1	4	1	0	1	1	6	3	1
d__Bacteria; k__norank; p__Proteobacteria; c__Alphaproteobacteria; o__Rhizobiales; f__Methylobacteriaceae; g__Methylobacterium; s__unclassified_g__Methylobacterium; OTU2341	0	0	0	21	5	0	2	0	0	0	0	0	0	0	1	9	13	0	0	1	2	0	1
d__Bacteria; k__norank; p__Chloroflexi; c__SBR2076; o__norank_c__SBR2076; f__norank_c__SBR2076; g__norank_c__SBR2076; s__unclassified_g__norank_c__SBR2076; OTU3515	0	0	0	0	0	1	0	0	0	0	13	0	3	7	0	25	2	0	3	0	0	1	0
d__Bacteria; k__norank; p__Latescibacteria; c__norank_p__Latescibacteria; o__norank_p__Latescibacteria; f__norank_p__Latescibacteria; g__norank_p__Latescibacteria; s__uncultured_Fibrobacteres_bacterium_g__norank; OTU2907	2	0	4	3	17	2	10	1	1	4	0	2	1	1	3	0	0	1	0	1	1	0	1
d__Bacteria; k__norank; p__Latescibacteria; c__norank_p__Latescibacteria; o__norank_p__Latescibacteria; f__norank_p__Latescibacteria; g__norank_p__Latescibacteria; s__unclassified_g__norank_p__Latescibacteria; OTU466	1	1	0	0	4	4	2	3	0	4	1	7	0	0	1	20	6	0	0	0	0	0	0
d__Bacteria; k__norank; p__Bacteroidetes; c__Sphingobacteriia; o__Sphingobacteriales; f__Chitinophagaceae; g__Terrimonas; s__unclassified_g__Terrimonas; OTU2840	1	2	0	3	5	0	1	2	1	0	2	7	0	11	1	4	5	1	4	0	3	0	1
d__Bacteria; k__norank; p__Proteobacteria; c__Alphaproteobacteria; o__Rhodospirillales; f__DA111; g__norank_f__DA111; s__unclassified_g__norank_f__DA111; OTU352	0	0	0	0	0	1	0	1	0	0	0	0	0	0	0	0	0	1	2	0	1	48	0
d__Bacteria; k__norank; p__Bacteroidetes; c__Flavobacteriia; o__Flavobacteriales; f__NS9_marine_group; g__norank_f__NS9_marine_group; s__unclassified_g__norank_f__NS9_marine_group; OTU4192	0	1	0	9	1	0	2	1	1	0	5	1	0	10	3	2	14	0	0	4	0	0	0
d__Bacteria; k__norank; p__Parcubacteria; c__Candidatus_Jorgensenbacteria; o__norank_c__Candidatus_Jorgensenbacteria; f__norank_c__Candidatus_Jorgensenbacteria; g__norank_c__Candidatus_Jorgensenbacteria; s__Parcubacteria_group_bacterium_GW2011_GWA1_60_11; OTU1244	0	14	2	3	6	0	0	1	1	2	0	2	0	19	3	0	0	1	0	0	0	0	0
d__Bacteria; k__norank; p__Chlorobi; c__Chlorobia; o__Chlorobiales; f__OPB56; g__norank_f__OPB56; s__uncultured_bacterium_g__norank_f__OPB56; OTU3976	2	0	1	0	6	5	4	0	1	0	0	6	0	1	0	10	11	0	1	1	1	4	0
d__Bacteria; k__norank; p__Bacteroidetes; c__Sphingobacteriia; o__Sphingobacteriales; f__Sphingobacteriaceae; g__Mucilaginibacter; s__unclassified_g__Mucilaginibacter; OTU2806	2	0	0	10	11	0	0	1	0	0	8	0	15	0	0	0	3	0	2	0	0	2	0
d__Bacteria; k__norank; p__Proteobacteria; c__Alphaproteobacteria; o__Rhizobiales; f__FFCH5858; g__norank_f__FFCH5858; s__uncultured_bacterium_g__norank_f__FFCH5858; OTU2124	1	4	4	10	4	0	0	4	1	2	0	5	1	3	3	1	1	0	0	3	3	1	3
d__Bacteria; k__norank; p__Proteobacteria; c__Alphaproteobacteria; o__Rhodospirillales; f__I-10; g__norank_f__I-10; s__uncultured_bacterium_g__norank_f__I-10; OTU106	1	0	11	10	3	0	0	2	2	0	0	3	0	0	0	0	0	8	0	1	12	0	1
d__Bacteria; k__norank; p__Proteobacteria; c__Deltaproteobacteria; o__NB1-j; f__norank_o__NB1-j; g__norank_o__NB1-j; s__uncultured_delta_proteobacterium_g__norank_o__NB1-j; OTU2329	4	2	1	18	6	0	1	0	1	2	1	0	1	6	4	0	1	5	0	0	0	0	1
d__Bacteria; k__norank; p__WS6; c__norank_p__WS6; o__norank_p__WS6; f__norank_p__WS6; g__norank_p__WS6; s__uncultured_bacterium_g__norank_p__WS6; OTU3376	0	1	0	0	15	0	0	0	0	0	5	0	0	2	0	26	2	0	1	0	0	2	0
d__Bacteria; k__norank; p__Acidobacteria; c__Acidobacteria; o__norank_c__Acidobacteria; f__norank_c__Acidobacteria; g__norank_c__Acidobacteria; s__uncultured_proteobacterium_g__norank_c__Acidobacteria; OTU499	5	0	0	7	7	6	2	4	2	0	3	1	2	5	1	0	3	0	0	2	3	0	1
d__Bacteria; k__norank; p__Parcubacteria; c__norank_p__Parcubacteria; o__norank_p__Parcubacteria; f__norank_p__Parcubacteria; g__norank_p__Parcubacteria; s__uncultured_bacterium_g__norank_p__Parcubacteria; OTU1132	0	1	0	0	4	1	1	0	0	1	1	0	0	24	2	15	0	0	3	0	1	0	0
d__Bacteria; k__norank; p__unclassified_k__norank; c__unclassified_k__norank; o__unclassified_k__norank; f__unclassified_k__norank; g__unclassified_k__norank; s__unclassified_k__norank; OTU2288	1	3	0	38	2	0	0	0	0	3	0	0	0	2	1	0	2	1	0	0	0	0	0
d__Bacteria; k__norank; p__Proteobacteria; c__Gammaproteobacteria; o__Xanthomonadales; f__Xanthomonadales_Incertae_Sedis; g__Steroidobacter; s__uncultured_Steroidobacter_sp._g__Steroidobacter; OTU1127	1	0	2	10	6	0	1	0	2	1	5	0	0	7	2	5	1	2	2	2	2	0	2
d__Bacteria; k__norank; p__Cyanobacteria; c__Cyanobacteria; o__Obscuribacterales; f__norank_o__Obscuribacterales; g__norank_o__Obscuribacterales; s__uncultured_bacterium_g__norank_o__Obscuribacterales; OTU2258	0	1	0	47	5	0	0	0	0	0	0	0	0	0	0	0	0	0	0	0	0	0	0
d__Bacteria; k__norank; p__Proteobacteria; c__Alphaproteobacteria; o__Rhodobacterales; f__Rhodobacteraceae; g__Paracoccus; s__unclassified_g__Paracoccus; OTU524	0	0	0	0	0	5	1	0	0	1	0	0	0	1	0	0	27	0	0	0	0	0	18
d__Bacteria; k__norank; p__Acidobacteria; c__Acidobacteria; o__norank_c__Acidobacteria; f__norank_c__Acidobacteria; g__norank_c__Acidobacteria; s__uncultured_Acidobacteria_bacterium_g__norank_c__Acidobacteria; OTU2943	0	0	0	14	22	0	1	0	0	0	0	0	0	1	0	1	1	11	0	1	1	0	0
d__Bacteria; k__norank; p__Gemmatimonadetes; c__Gemmatimonadetes; o__Gemmatimonadales; f__Gemmatimonadaceae; g__Gemmatimonas; s__unclassified_g__Gemmatimonas; OTU882	0	9	1	16	1	0	2	5	1	0	2	4	3	1	0	2	0	2	0	1	0	1	2
d__Bacteria; k__norank; p__Proteobacteria; c__Alphaproteobacteria; o__Rhodospirillales; f__KCM-B-60; g__norank_f__KCM-B-60; s__uncultured_bacterium_g__norank_f__KCM-B-60; OTU2954	0	0	9	5	15	1	5	1	0	4	0	1	1	0	2	1	1	1	2	0	2	0	2
d__Bacteria; k__norank; p__Gemmatimonadetes; c__Gemmatimonadetes; o__Gemmatimonadales; f__Gemmatimonadaceae; g__norank_f__Gemmatimonadaceae; s__unclassified_g__norank_f__Gemmatimonadaceae; OTU3259	0	0	0	0	13	0	4	2	2	0	9	0	0	4	0	16	1	0	0	1	1	0	0
d__Bacteria; k__norank; p__Bacteroidetes; c__Bacteroidia; o__Bacteroidales; f__Bacteroidales_S24-7_group; g__norank_f__Bacteroidales_S24-7_group; s__uncultured_Bacteroidales_bacterium_g__norank_f__Bacteroidales_S24-7_group; OTU3485	0	0	0	0	0	0	0	0	0	0	0	0	0	0	0	52	0	0	0	0	0	0	0
d__Bacteria; k__norank; p__Proteobacteria; c__Gammaproteobacteria; o__Cellvibrionales; f__Halieaceae; g__Halioglobus; s__unclassified_g__Halioglobus; OTU670	52	0	0	0	0	0	0	0	0	0	0	0	0	0	0	0	0	0	0	0	0	0	0
d__Bacteria; k__norank; p__Gemmatimonadetes; c__Gemmatimonadetes; o__Gemmatimonadales; f__Gemmatimonadaceae; g__norank_f__Gemmatimonadaceae; s__uncultured_Gemmatimonadaceae_bacterium_g__norank; OTU3812	1	3	0	4	0	0	1	0	0	0	3	1	8	1	0	15	11	0	2	0	1	0	1
d__Bacteria; k__norank; p__Planctomycetes; c__OM190; o__norank_c__OM190; f__norank_c__OM190; g__norank_c__OM190; s__uncultured_bacterium_g__norank_c__OM190; OTU1645	3	1	0	6	1	1	7	0	0	1	13	1	1	1	1	10	0	1	1	1	1	1	0
d__Bacteria; k__norank; p__Bacteroidetes; c__Sphingobacteriia; o__Sphingobacteriales; f__Saprospiraceae; g__norank_f__Saprospiraceae; s__uncultured_Haliscomenobacter_sp._g__norank_f__Saprospiraceae; OTU2657	1	1	2	26	9	0	2	0	0	0	0	0	0	1	0	0	0	4	1	2	1	0	2
d__Bacteria; k__norank; p__Chloroflexi; c__TK10; o__norank_c__TK10; f__norank_c__TK10; g__norank_c__TK10; s__unclassified_g__norank_c__TK10; OTU1623	1	4	2	0	1	0	0	2	0	2	8	1	0	4	4	11	4	2	2	0	3	1	0
d__Bacteria; k__norank; p__Proteobacteria; c__Gammaproteobacteria; o__Xanthomonadales; f__Xanthomonadaceae; g__Luteibacter; s__Luteibacter_rhizovicinus; OTU536	6	4	5	0	0	0	0	1	0	0	0	10	9	0	6	1	0	0	3	0	0	7	0
d__Bacteria; k__norank; p__Bacteroidetes; c__Sphingobacteriia; o__Sphingobacteriales; f__Saprospiraceae; g__unclassified_f__Saprospiraceae; s__unclassified_f__Saprospiraceae; OTU755	52	0	0	0	0	0	0	0	0	0	0	0	0	0	0	0	0	0	0	0	0	0	0
d__Bacteria; k__norank; p__Acidobacteria; c__Acidobacteria; o__Subgroup_7; f__norank_o__Subgroup_7; g__norank_o__Subgroup_7; s__uncultured_soil_bacterium_g__norank_o__Subgroup_7; OTU412	1	0	1	11	6	0	18	1	1	1	0	2	0	0	3	0	0	4	1	0	2	0	0
d__Bacteria; k__norank; p__Actinobacteria; c__Actinobacteria; o__Propionibacteriales; f__Nocardioidaceae; g__Nocardioides; s__unclassified_g__Nocardioides; OTU94	3	0	4	0	0	0	0	1	0	2	0	2	1	0	0	0	0	18	8	11	0	0	2
d__Bacteria; k__norank; p__Chlorobi; c__Chlorobia; o__Chlorobiales; f__SJA-28; g__norank_f__SJA-28; s__unclassified_g__norank_f__SJA-28; OTU3323	0	1	0	7	0	1	2	0	0	0	1	0	0	3	1	28	7	0	0	0	0	1	0
d__Bacteria; k__norank; p__Acidobacteria; c__Acidobacteria; o__norank_c__Acidobacteria; f__norank_c__Acidobacteria; g__norank_c__Acidobacteria; s__unclassified_g__norank_c__Acidobacteria; OTU2371	0	0	2	23	3	0	4	1	1	0	0	0	0	0	1	0	3	2	3	7	0	1	1
d__Bacteria; k__norank; p__Actinobacteria; c__Actinobacteria; o__Acidimicrobiales; f__norank_o__Acidimicrobiales; g__norank_o__Acidimicrobiales; s__unclassified_g__norank_o__Acidimicrobiales; OTU1618	3	0	2	0	7	1	2	0	0	0	11	1	6	0	1	4	1	0	2	1	0	9	1
d__Bacteria; k__norank; p__Chloroflexi; c__SBR2076; o__norank_c__SBR2076; f__norank_c__SBR2076; g__norank_c__SBR2076; s__unclassified_g__norank_c__SBR2076; OTU1976	1	0	0	38	9	0	0	0	0	0	0	0	0	3	0	0	1	0	0	0	0	0	0
d__Bacteria; k__norank; p__Bacteroidetes; c__Sphingobacteriia; o__Sphingobacteriales; f__Chitinophagaceae; g__norank_f__Chitinophagaceae; s__unclassified_g__norank_f__Chitinophagaceae; OTU2061	2	3	4	11	1	3	0	1	6	0	0	1	2	0	1	9	0	1	6	0	0	0	0
d__Bacteria; k__norank; p__Proteobacteria; c__Deltaproteobacteria; o__Desulfuromonadales; f__Geobacteraceae; g__Geobacter; s__uncultured_Geobacteraceae_bacterium_g__Geobacter; OTU3177	0	3	0	0	0	0	0	0	0	0	10	0	0	5	0	28	1	0	0	3	1	0	0
d__Bacteria; k__norank; p__Proteobacteria; c__Betaproteobacteria; o__Nitrosomonadales; f__Nitrosomonadaceae; g__norank_f__Nitrosomonadaceae; s__unclassified_g__norank_f__Nitrosomonadaceae; OTU3250	1	1	0	4	8	0	0	1	0	0	0	2	1	1	0	8	3	9	4	3	2	3	0
d__Bacteria; k__norank; p__Proteobacteria; c__Alphaproteobacteria; o__Rhodospirillales; f__DA111; g__norank_f__DA111; s__uncultured_bacterium_g__norank_f__DA111; OTU788	11	0	1	0	0	0	0	29	0	0	0	0	0	0	1	4	0	0	0	0	4	1	0
d__Bacteria; k__norank; p__Saccharibacteria; c__norank_p__Saccharibacteria; o__norank_p__Saccharibacteria; f__norank_p__Saccharibacteria; g__norank_p__Saccharibacteria; s__unclassified_g__norank_p__Saccharibacteria; OTU3842	2	0	0	0	1	0	0	0	0	0	0	0	0	0	0	16	0	0	0	0	5	27	0
d__Bacteria; k__norank; p__Verrucomicrobia; c__Verrucomicrobiae; o__Verrucomicrobiales; f__Verrucomicrobiaceae; g__norank_f__Verrucomicrobiaceae; s__unclassified_g__norank_f__Verrucomicrobiaceae; OTU3212	0	0	0	1	10	0	1	3	0	0	11	0	0	2	0	15	5	0	0	0	3	0	0
d__Bacteria; k__norank; p__Proteobacteria; c__Deltaproteobacteria; o__Desulfurellales; f__Desulfurellaceae; g__H16; s__unclassified_g__H16; OTU1230	0	0	0	6	1	1	2	0	0	1	10	0	1	12	3	7	0	2	3	0	2	0	0
d__Bacteria; k__norank; p__Proteobacteria; c__Gammaproteobacteria; o__Xanthomonadales; f__norank_o__Xanthomonadales; g__norank_o__Xanthomonadales; s__uncultured_bacterium_g__norank_o__Xanthomonadales; OTU2543	0	0	0	24	24	0	0	0	0	0	0	0	0	0	0	0	0	3	0	0	0	0	0
d__Bacteria; k__norank; p__Chloroflexi; c__Anaerolineae; o__Anaerolineales; f__Anaerolineaceae; g__norank_f__Anaerolineaceae; s__uncultured_Gemmatimonadetes_bacterium_g__norank_f__Anaerolineaceae; OTU1964	0	1	1	25	4	2	1	0	0	5	0	1	0	0	2	0	0	1	2	0	3	0	3
d__Bacteria; k__norank; p__Gemmatimonadetes; c__Gemmatimonadetes; o__Gemmatimonadales; f__Gemmatimonadaceae; g__unclassified_f__Gemmatimonadaceae; s__unclassified_f__Gemmatimonadaceae; OTU811	3	4	1	0	7	1	3	17	3	1	0	4	0	0	2	0	0	0	0	1	0	1	3
d__Bacteria; k__norank; p__Proteobacteria; c__Gammaproteobacteria; o__Oceanospirillales; f__Litoricolaceae; g__Litoricola; s__unclassified_g__Litoricola; OTU641	51	0	0	0	0	0	0	0	0	0	0	0	0	0	0	0	0	0	0	0	0	0	0
d__Bacteria; k__norank; p__Chloroflexi; c__Anaerolineae; o__Anaerolineales; f__Anaerolineaceae; g__norank_f__Anaerolineaceae; s__uncultured_Gemmatimonadetes_bacterium_g__norank_f__Anaerolineaceae; OTU1666	0	12	0	0	0	0	0	0	0	0	12	0	8	1	1	13	1	0	0	0	3	0	0
d__Bacteria; k__norank; p__Chloroflexi; c__SBR2076; o__norank_c__SBR2076; f__norank_c__SBR2076; g__norank_c__SBR2076; s__uncultured_bacterium_UASB_TL14; OTU1697	0	0	0	0	0	0	0	0	0	0	30	0	0	21	0	0	0	0	0	0	0	0	0
d__Bacteria; k__norank; p__Proteobacteria; c__Betaproteobacteria; o__SC-I-84; f__norank_o__SC-I-84; g__norank_o__SC-I-84; s__unclassified_g__norank_o__SC-I-84; OTU3261	0	0	0	0	0	1	2	1	3	0	0	0	0	0	0	30	0	1	2	1	1	9	0
d__Bacteria; k__norank; p__Acidobacteria; c__Acidobacteria; o__norank_c__Acidobacteria; f__norank_c__Acidobacteria; g__norank_c__Acidobacteria; s__uncultured_Acidobacteria_bacterium_g__norank_c__Acidobacteria; OTU4075	0	0	0	0	0	0	0	0	0	0	9	0	0	17	0	19	4	0	1	0	0	1	0
d__Bacteria; k__norank; p__Planctomycetes; c__Planctomycetacia; o__Planctomycetales; f__Planctomycetaceae; g__norank_f__Planctomycetaceae; s__uncultured_bacterium_g__norank_f__Planctomycetaceae; OTU1979	0	6	0	25	0	1	0	2	1	1	8	0	0	4	0	0	1	0	0	1	0	1	0
d__Bacteria; k__norank; p__unclassified_k__norank; c__unclassified_k__norank; o__unclassified_k__norank; f__unclassified_k__norank; g__unclassified_k__norank; s__unclassified_k__norank; OTU1761	2	3	0	4	0	1	0	6	0	0	7	2	1	9	0	2	0	0	0	1	8	2	3
d__Bacteria; k__norank; p__Proteobacteria; c__Gammaproteobacteria; o__norank_c__Gammaproteobacteria; f__norank_c__Gammaproteobacteria; g__norank_c__Gammaproteobacteria; s__uncultured_bacterium_g__norank_c__Gammaproteobacteria; OTU104	0	0	0	25	0	0	0	0	0	0	0	0	0	1	0	0	0	24	0	0	0	0	0
d__Bacteria; k__norank; p__Actinobacteria; c__Actinobacteria; o__norank_c__Actinobacteria; f__norank_c__Actinobacteria; g__norank_c__Actinobacteria; s__unclassified_g__norank_c__Actinobacteria; OTU227	1	0	0	0	10	3	3	1	0	4	1	1	6	0	0	0	3	0	2	0	8	4	3
d__Bacteria; k__norank; p__Proteobacteria; c__Alphaproteobacteria; o__Rhodospirillales; f__unclassified_o__Rhodospirillales; g__unclassified_o__Rhodospirillales; s__unclassified_o__Rhodospirillales; OTU3982	0	0	2	0	1	4	0	5	1	1	4	0	1	0	0	12	0	0	4	0	0	14	1
d__Bacteria; k__norank; p__Acidobacteria; c__Acidobacteria; o__norank_c__Acidobacteria; f__norank_c__Acidobacteria; g__norank_c__Acidobacteria; s__uncultured_Geoalkalibacter_sp._g__norank_c__Acidobacteria; OTU2049	1	0	0	35	3	0	2	0	0	1	0	1	0	5	1	0	0	0	0	0	1	0	0
d__Bacteria; k__norank; p__Gemmatimonadetes; c__Gemmatimonadetes; o__Gemmatimonadales; f__Gemmatimonadaceae; g__Gemmatirosa; s__uncultured_Gemmatimonadetes_bacterium_g__Gemmatirosa; OTU1361	2	3	1	3	15	1	2	3	0	0	3	0	2	5	3	0	2	0	3	1	1	0	0
d__Bacteria; k__norank; p__Verrucomicrobia; c__Spartobacteria; o__Chthoniobacterales; f__Chthoniobacteraceae; g__Chthoniobacter; s__unclassified_g__Chthoniobacter; OTU3861	0	1	0	0	1	0	0	4	1	0	5	0	0	3	0	28	0	4	1	0	0	2	0
d__Bacteria; k__norank; p__Acidobacteria; c__Acidobacteria; o__Subgroup_7; f__norank_o__Subgroup_7; g__norank_o__Subgroup_7; s__unclassified_g__norank_o__Subgroup_7; OTU3551	0	0	0	1	0	0	4	0	0	1	1	0	2	5	1	24	2	1	1	1	3	3	0
d__Bacteria; k__norank; p__Acidobacteria; c__Acidobacteria; o__norank_c__Acidobacteria; f__norank_c__Acidobacteria; g__norank_c__Acidobacteria; s__unclassified_g__norank_c__Acidobacteria; OTU3727	0	0	0	0	0	2	3	3	0	0	0	0	0	0	0	18	0	0	0	0	0	24	0
d__Bacteria; k__norank; p__Acidobacteria; c__Acidobacteria; o__norank_c__Acidobacteria; f__norank_c__Acidobacteria; g__norank_c__Acidobacteria; s__uncultured_Geoalkalibacter_sp._g__norank_c__Acidobacteria; OTU1789	5	4	2	2	1	0	0	5	5	2	5	0	0	3	0	5	8	0	1	2	0	0	0
d__Bacteria; k__norank; p__Bacteroidetes; c__Sphingobacteriia; o__Sphingobacteriales; f__unclassified_o__Sphingobacteriales; g__unclassified_o__Sphingobacteriales; s__unclassified_o__Sphingobacteriales; OTU3704	0	2	0	0	0	1	0	1	0	0	14	0	1	8	0	15	1	0	1	0	1	4	1
d__Bacteria; k__norank; p__WS6; c__norank_p__WS6; o__norank_p__WS6; f__norank_p__WS6; g__norank_p__WS6; s__unclassified_g__norank_p__WS6; OTU3522	0	0	1	0	0	1	0	0	0	0	2	0	0	1	0	41	0	0	1	2	1	0	0
d__Bacteria; k__norank; p__Planctomycetes; c__Phycisphaerae; o__Phycisphaerales; f__Phycisphaeraceae; g__AKYG587; s__uncultured_bacterium_g__AKYG587; OTU2316	3	4	2	15	4	0	3	0	1	2	5	4	0	1	3	0	0	0	0	0	1	1	1
d__Bacteria; k__norank; p__Parcubacteria; c__norank_p__Parcubacteria; o__norank_p__Parcubacteria; f__norank_p__Parcubacteria; g__norank_p__Parcubacteria; s__uncultured_bacterium_g__norank_p__Parcubacteria; OTU3397	0	0	0	0	0	0	0	0	0	0	4	0	0	9	0	35	0	0	0	0	2	0	0
d__Bacteria; k__norank; p__Proteobacteria; c__Alphaproteobacteria; o__Caulobacterales; f__Caulobacteraceae; g__unclassified_f__Caulobacteraceae; s__unclassified_f__Caulobacteraceae; OTU1139	0	0	1	0	0	0	0	4	3	1	1	0	1	11	3	0	0	1	9	3	0	12	0
d__Bacteria; k__norank; p__Actinobacteria; c__Actinobacteria; o__Solirubrobacterales; f__Elev-16S-1332; g__norank_f__Elev-16S-1332; s__uncultured_Rubrobacteria_bacterium_g__norank_f__Elev-16S-1332; OTU404	3	0	11	6	1	0	5	5	0	0	0	0	0	0	1	1	0	9	0	6	1	0	1
d__Bacteria; k__norank; p__Gemmatimonadetes; c__Gemmatimonadetes; o__Gemmatimonadales; f__Gemmatimonadaceae; g__norank_f__Gemmatimonadaceae; s__unclassified_g__norank_f__Gemmatimonadaceae; OTU1374	0	2	0	0	0	1	0	4	2	1	2	2	0	24	0	2	1	1	0	3	4	1	0
d__Bacteria; k__norank; p__Acidobacteria; c__Acidobacteria; o__norank_c__Acidobacteria; f__norank_c__Acidobacteria; g__norank_c__Acidobacteria; s__unclassified_g__norank_c__Acidobacteria; OTU2121	0	0	0	45	0	0	0	0	0	0	0	0	0	0	0	0	0	3	0	2	0	0	0
d__Bacteria; k__norank; p__Proteobacteria; c__Betaproteobacteria; o__Burkholderiales; f__Comamonadaceae; g__Delftia; s__Delftia_tsuruhatensis; OTU3122	10	4	0	4	17	1	1	0	0	0	0	0	4	4	0	1	4	0	0	0	0	0	0
d__Bacteria; k__norank; p__Saccharibacteria; c__norank_p__Saccharibacteria; o__norank_p__Saccharibacteria; f__norank_p__Saccharibacteria; g__norank_p__Saccharibacteria; s__unclassified_g__norank_p__Saccharibacteria; OTU50	0	0	0	6	2	0	1	1	2	0	2	0	3	0	0	4	1	0	5	1	1	21	0
d__Bacteria; k__norank; p__Acidobacteria; c__Acidobacteria; o__Subgroup_10; f__ABS-19; g__norank_f__ABS-19; s__unclassified_g__norank_f__ABS-19; OTU2632	1	0	0	33	0	0	1	0	1	0	0	3	0	0	3	0	0	2	1	0	0	0	4
d__Bacteria; k__norank; p__Proteobacteria; c__Deltaproteobacteria; o__Myxococcales; f__Haliangiaceae; g__Haliangium; s__uncultured_delta_proteobacterium_g__Haliangium; OTU2991	3	0	1	2	5	3	1	2	1	3	10	0	0	0	0	2	0	0	5	5	0	4	2
d__Bacteria; k__norank; p__Verrucomicrobia; c__Opitutae; o__Opitutales; f__Opitutaceae; g__Opitutus; s__unclassified_g__Opitutus; OTU3281	0	0	0	12	2	1	0	2	1	0	2	0	0	0	0	25	0	0	0	2	0	2	0
d__Bacteria; k__norank; p__Bacteroidetes; c__Sphingobacteriia; o__Sphingobacteriales; f__env.OPS_17; g__norank_f__env.OPS_17; s__unclassified_g__norank_f__env.OPS_17; OTU2270	1	2	1	4	3	1	0	1	0	0	0	0	0	16	0	1	1	2	0	4	10	2	0
d__Bacteria; k__norank; p__Actinobacteria; c__Actinobacteria; o__norank_c__Actinobacteria; f__norank_c__Actinobacteria; g__norank_c__Actinobacteria; s__unclassified_g__norank_c__Actinobacteria; OTU339	0	1	0	0	0	0	0	0	2	0	2	0	3	6	0	0	2	0	1	0	1	31	0
d__Bacteria; k__norank; p__Proteobacteria; c__Deltaproteobacteria; o__Desulfurellales; f__Desulfurellaceae; g__H16; s__unclassified_g__H16; OTU3638	0	0	0	0	0	0	1	0	0	2	7	2	10	0	1	19	2	1	1	1	1	0	1
d__Bacteria; k__norank; p__Gemmatimonadetes; c__Gemmatimonadetes; o__Gemmatimonadales; f__Gemmatimonadaceae; g__norank_f__Gemmatimonadaceae; s__uncultured_Gemmatimonas_sp._g__norank; OTU1957	0	0	1	42	0	0	0	0	0	0	0	0	1	2	0	0	0	1	0	2	0	0	0
d__Bacteria; k__norank; p__Saccharibacteria; c__norank_p__Saccharibacteria; o__norank_p__Saccharibacteria; f__norank_p__Saccharibacteria; g__norank_p__Saccharibacteria; s__unclassified_g__norank_p__Saccharibacteria; OTU1971	0	0	0	49	0	0	0	0	0	0	0	0	0	0	0	0	0	0	0	0	0	0	0
d__Bacteria; k__norank; p__Saccharibacteria; c__norank_p__Saccharibacteria; o__norank_p__Saccharibacteria; f__norank_p__Saccharibacteria; g__norank_p__Saccharibacteria; s__unclassified_g__norank_p__Saccharibacteria; OTU3566	3	3	2	3	2	0	1	2	0	0	2	5	2	2	0	4	0	1	5	1	1	10	0
d__Bacteria; k__norank; p__Gemmatimonadetes; c__Gemmatimonadetes; o__Gemmatimonadales; f__Gemmatimonadaceae; g__Gemmatimonas; s__uncultured_bacterium_g__Gemmatimonas; OTU2112	1	12	3	20	8	0	0	0	0	0	0	0	0	0	2	2	0	0	1	0	0	0	0
d__Bacteria; k__norank; p__Proteobacteria; c__Deltaproteobacteria; o__Myxococcales; f__UASB-TL25; g__norank_f__UASB-TL25; s__uncultured_Nannocystineae_bacterium_g__norank; OTU2856	1	3	0	10	15	2	0	0	1	0	2	0	1	7	0	2	4	1	0	0	0	0	0
d__Bacteria; k__norank; p__Bacteroidetes; c__Sphingobacteriia; o__Sphingobacteriales; f__Saprospiraceae; g__norank_f__Saprospiraceae; s__uncultured_Devosia_sp._g__norank; OTU1727	1	1	0	3	0	0	0	0	0	0	7	0	0	7	0	17	3	4	4	0	1	0	1
d__Bacteria; k__norank; p__Bacteroidetes; c__Bacteroidia; o__Bacteroidales; f__Bacteroidales_S24-7_group; g__norank_f__Bacteroidales_S24-7_group; s__uncultured_bacterium_g__norank_f__Bacteroidales_S24-7_group; OTU3425	0	0	0	0	0	0	0	0	0	0	0	0	0	0	0	49	0	0	0	0	0	0	0
d__Bacteria; k__norank; p__Proteobacteria; c__Betaproteobacteria; o__SC-I-84; f__norank_o__SC-I-84; g__norank_o__SC-I-84; s__unclassified_g__norank_o__SC-I-84; OTU245	0	1	0	0	12	2	1	1	1	0	0	1	0	6	3	0	0	0	0	0	11	10	0
d__Bacteria; k__norank; p__Proteobacteria; c__Deltaproteobacteria; o__Bdellovibrionales; f__Bdellovibrionaceae; g__OM27_clade; s__unclassified_g__OM27_clade; OTU3347	3	0	2	3	3	1	1	1	0	1	0	2	0	11	2	8	4	2	1	0	4	0	0
d__Bacteria; k__norank; p__Parcubacteria; c__norank_p__Parcubacteria; o__norank_p__Parcubacteria; f__norank_p__Parcubacteria; g__norank_p__Parcubacteria; s__unclassified_g__norank_p__Parcubacteria; OTU4175	0	0	0	0	0	0	0	0	0	0	3	0	0	5	0	41	0	0	0	0	0	0	0
d__Bacteria; k__norank; p__Proteobacteria; c__Alphaproteobacteria; o__Caulobacterales; f__Hyphomonadaceae; g__Woodsholea; s__uncultured_bacterium_g__Woodsholea; OTU453	1	2	0	0	0	2	6	4	1	4	0	3	2	7	2	0	3	0	0	0	2	1	9
d__Bacteria; k__norank; p__Parcubacteria; c__norank_p__Parcubacteria; o__norank_p__Parcubacteria; f__norank_p__Parcubacteria; g__norank_p__Parcubacteria; s__uncultured_bacterium_g__norank_p__Parcubacteria; OTU2925	1	2	0	18	7	0	0	0	0	0	2	4	0	3	2	0	2	2	1	2	2	0	1
d__Bacteria; k__norank; p__Acidobacteria; c__Acidobacteria; o__norank_c__Acidobacteria; f__norank_c__Acidobacteria; g__norank_c__Acidobacteria; s__unclassified_g__norank_c__Acidobacteria; OTU3610	1	1	0	0	0	1	0	2	1	1	6	0	3	10	0	18	0	1	1	0	3	0	0
d__Bacteria; k__norank; p__Verrucomicrobia; c__Spartobacteria; o__Chthoniobacterales; f__Chthoniobacteraceae; g__Chthoniobacter; s__unclassified_g__Chthoniobacter; OTU987	0	1	0	6	0	0	0	0	1	0	5	0	0	6	2	21	2	1	0	1	0	3	0
d__Bacteria; k__norank; p__Latescibacteria; c__norank_p__Latescibacteria; o__norank_p__Latescibacteria; f__norank_p__Latescibacteria; g__norank_p__Latescibacteria; s__unclassified_g__norank_p__Latescibacteria; OTU1742	1	0	0	9	4	0	0	0	0	0	10	0	0	13	0	7	1	0	1	0	3	0	0
d__Bacteria; k__norank; p__Acidobacteria; c__Acidobacteria; o__Blastocatellales; f__Blastocatellaceae__Subgroup_4_; g__Aridibacter; s__uncultured_bacterium_g__Aridibacter; OTU1899	0	0	0	35	1	0	0	1	1	0	0	0	2	1	5	0	0	0	0	0	1	0	2
d__Bacteria; k__norank; p__Verrucomicrobia; c__Spartobacteria; o__Chthoniobacterales; f__Chthoniobacteraceae; g__Chthoniobacter; s__uncultured_bacterium_g__Chthoniobacter; OTU1918	2	1	0	13	0	2	1	8	0	0	4	3	0	3	3	2	4	1	1	0	1	0	0
d__Bacteria; k__norank; p__Proteobacteria; c__Deltaproteobacteria; o__Desulfurellales; f__Desulfurellaceae; g__H16; s__uncultured_proteobacterium_g__H16; OTU1387	6	0	0	1	0	0	2	6	0	1	0	1	0	14	4	3	0	0	0	1	6	4	0
d__Bacteria; k__norank; p__Parcubacteria; c__norank_p__Parcubacteria; o__norank_p__Parcubacteria; f__norank_p__Parcubacteria; g__norank_p__Parcubacteria; s__unclassified_g__norank_p__Parcubacteria; OTU1067	0	0	0	0	0	0	0	0	0	0	0	0	0	28	0	19	0	0	0	0	1	0	0
d__Bacteria; k__norank; p__Verrucomicrobia; c__OPB35_soil_group; o__norank_c__OPB35_soil_group; f__norank_c__OPB35_soil_group; g__norank_c__OPB35_soil_group; s__Verrucomicrobia_bacterium_SCGC_AAA164-N20; OTU678	48	0	0	0	0	0	0	0	0	0	0	0	0	0	0	0	0	0	0	0	0	0	0
d__Bacteria; k__norank; p__Proteobacteria; c__Deltaproteobacteria; o__Desulfuromonadales; f__Geobacteraceae; g__Geobacter; s__unclassified_g__Geobacter; OTU1133	0	4	0	0	0	0	1	0	0	1	5	1	0	25	0	2	4	0	0	2	1	2	0
d__Bacteria; k__norank; p__Bacteroidetes; c__Flavobacteriia; o__Flavobacteriales; f__Flavobacteriaceae; g__Flavobacterium; s__unclassified_g__Flavobacterium; OTU3692	0	0	0	0	0	0	0	2	0	0	0	0	1	0	0	26	1	7	3	5	2	1	0
d__Bacteria; k__norank; p__Proteobacteria; c__Betaproteobacteria; o__SC-I-84; f__norank_o__SC-I-84; g__norank_o__SC-I-84; s__unclassified_g__norank_o__SC-I-84; OTU2427	0	2	0	31	0	0	0	1	0	0	0	0	0	0	0	0	0	4	3	7	0	0	0
d__Bacteria; k__norank; p__Actinobacteria; c__Actinobacteria; o__Micrococcales; f__Brevibacteriaceae; g__Brevibacterium; s__Brevibacterium_epidermidis; OTU3464	1	0	0	0	1	4	5	4	1	7	0	0	0	0	5	15	5	0	0	0	0	0	0
d__Bacteria; k__norank; p__Acidobacteria; c__Acidobacteria; o__norank_c__Acidobacteria; f__norank_c__Acidobacteria; g__norank_c__Acidobacteria; s__unclassified_g__norank_c__Acidobacteria; OTU2921	1	0	0	8	8	1	3	2	1	4	0	2	3	5	3	0	3	0	0	0	0	0	4
d__Bacteria; k__norank; p__Actinobacteria; c__Actinobacteria; o__Streptosporangiales; f__Thermomonosporaceae; g__Actinomadura; s__Actinomadura_scrupuli; OTU731	17	0	3	0	0	0	0	22	0	0	0	2	0	0	0	0	0	2	1	0	0	1	0
d__Bacteria; k__norank; p__Parcubacteria; c__unclassified_p__Parcubacteria; o__unclassified_p__Parcubacteria; f__unclassified_p__Parcubacteria; g__unclassified_p__Parcubacteria; s__unclassified_p__Parcubacteria; OTU3475	0	6	0	5	0	0	1	0	0	1	9	0	1	18	0	6	0	0	0	0	0	0	1
d__Bacteria; k__norank; p__Parcubacteria; c__norank_p__Parcubacteria; o__norank_p__Parcubacteria; f__norank_p__Parcubacteria; g__norank_p__Parcubacteria; s__unclassified_g__norank_p__Parcubacteria; OTU548	0	16	0	3	0	0	0	0	0	0	13	0	0	0	2	11	1	1	0	0	1	0	0
d__Bacteria; k__norank; p__Actinobacteria; c__Actinobacteria; o__Micromonosporales; f__Micromonosporaceae; g__Luedemannella; s__uncultured_bacterium_g__Luedemannella; OTU886	3	29	3	7	0	0	0	0	0	0	0	1	0	0	1	0	0	0	0	2	0	0	2
d__Bacteria; k__norank; p__Bacteroidetes; c__Cytophagia; o__Cytophagales; f__Cytophagaceae; g__norank_f__Cytophagaceae; s__unclassified_g__norank_f__Cytophagaceae; OTU1611	1	14	0	0	0	2	0	3	3	0	7	0	2	0	0	0	10	3	2	1	0	0	0
d__Bacteria; k__norank; p__Acidobacteria; c__Acidobacteria; o__Acidobacteriales; f__Acidobacteriaceae__Subgroup_1_; g__norank_f__Acidobacteriaceae__Subgroup_1_; s__unclassified_g__norank_f__Acidobacteriaceae__Subgroup_1_; OTU240	1	0	0	0	0	3	6	5	1	0	3	0	0	3	5	0	1	0	0	0	8	9	3
d__Bacteria; k__norank; p__Omnitrophica; c__norank_p__Omnitrophica; o__norank_p__Omnitrophica; f__norank_p__Omnitrophica; g__norank_p__Omnitrophica; s__uncultured_beta_proteobacterium_g__norank_p__Omnitrophica; OTU1802	1	0	0	5	1	2	2	1	0	0	18	1	0	1	0	7	7	0	0	1	1	0	0
d__Bacteria; k__norank; p__Actinobacteria; c__Actinobacteria; o__Acidimicrobiales; f__norank_o__Acidimicrobiales; g__norank_o__Acidimicrobiales; s__unclassified_g__norank_o__Acidimicrobiales; OTU2399	6	0	3	13	4	0	0	6	0	1	0	3	1	7	2	0	1	0	0	0	0	0	1
d__Bacteria; k__norank; p__unclassified_k__norank; c__unclassified_k__norank; o__unclassified_k__norank; f__unclassified_k__norank; g__unclassified_k__norank; s__unclassified_k__norank; OTU1340	0	0	0	0	0	0	1	0	0	0	5	0	0	41	0	0	0	0	0	0	0	0	0
d__Bacteria; k__norank; p__Acidobacteria; c__Acidobacteria; o__norank_c__Acidobacteria; f__norank_c__Acidobacteria; g__norank_c__Acidobacteria; s__unclassified_g__norank_c__Acidobacteria; OTU2939	1	4	1	20	8	0	0	1	0	3	0	0	0	0	0	0	2	3	0	2	1	0	1
d__Bacteria; k__norank; p__WS6; c__norank_p__WS6; o__norank_p__WS6; f__norank_p__WS6; g__norank_p__WS6; s__uncultured_bacterium_g__norank_p__WS6; OTU4046	2	4	0	0	2	0	0	0	0	0	4	0	2	2	0	24	4	0	3	0	0	0	0
d__Bacteria; k__norank; p__Proteobacteria; c__Gammaproteobacteria; o__Pseudomonadales; f__Moraxellaceae; g__Acinetobacter; s__Acinetobacter_guillouiae; OTU3962	1	1	0	0	0	0	0	0	1	0	1	0	2	0	0	41	0	0	0	0	0	0	0
d__Bacteria; k__norank; p__Acidobacteria; c__Acidobacteria; o__norank_c__Acidobacteria; f__norank_c__Acidobacteria; g__norank_c__Acidobacteria; s__unclassified_g__norank_c__Acidobacteria; OTU3041	2	0	2	0	15	4	6	2	0	2	0	2	2	2	3	2	2	0	0	0	1	0	0
d__Bacteria; k__norank; p__unclassified_k__norank; c__unclassified_k__norank; o__unclassified_k__norank; f__unclassified_k__norank; g__unclassified_k__norank; s__unclassified_k__norank; OTU2028	0	0	0	9	2	0	3	0	0	0	6	0	0	14	2	2	2	2	0	0	2	2	1
d__Bacteria; k__norank; p__Parcubacteria; c__norank_p__Parcubacteria; o__norank_p__Parcubacteria; f__norank_p__Parcubacteria; g__norank_p__Parcubacteria; s__uncultured_bacterium_g__norank_p__Parcubacteria; OTU3439	0	3	0	0	0	0	0	0	0	0	16	0	0	0	0	25	3	0	0	0	0	0	0
d__Bacteria; k__norank; p__Proteobacteria; c__Betaproteobacteria; o__Burkholderiales; f__Burkholderiaceae; g__Ralstonia; s__Ralstonia_pickettii_g__Ralstonia; OTU547	14	0	0	0	0	5	8	0	1	0	0	0	0	0	16	0	0	0	1	0	0	0	2
d__Bacteria; k__norank; p__Planctomycetes; c__Planctomycetacia; o__Planctomycetales; f__Planctomycetaceae; g__norank_f__Planctomycetaceae; s__uncultured_Gemmata_sp._g__norank; OTU492	4	1	1	1	1	4	0	6	1	1	4	5	2	2	1	6	1	0	2	0	0	4	0
d__Bacteria; k__norank; p__Chloroflexi; c__Thermomicrobia; o__JG30-KF-CM45; f__norank_o__JG30-KF-CM45; g__norank_o__JG30-KF-CM45; s__uncultured_bacterium_g__norank_o__JG30-KF-CM45; OTU830	5	0	12	0	1	0	1	10	0	0	0	8	0	0	0	0	0	8	0	1	0	0	1
d__Bacteria; k__norank; p__Chloroflexi; c__SBR2076; o__norank_c__SBR2076; f__norank_c__SBR2076; g__norank_c__SBR2076; s__unclassified_g__norank_c__SBR2076; OTU3650	0	1	0	0	0	1	0	1	0	0	11	0	3	8	0	20	1	0	0	0	1	0	0
d__Bacteria; k__norank; p__Verrucomicrobia; c__Spartobacteria; o__Chthoniobacterales; f__Chthoniobacteraceae; g__Chthoniobacter; s__uncultured_bacterium_g__Chthoniobacter; OTU3317	3	1	1	7	0	1	5	1	3	0	1	3	0	1	1	12	1	1	0	3	0	2	0
d__Bacteria; k__norank; p__Gemmatimonadetes; c__Gemmatimonadetes; o__Gemmatimonadales; f__Gemmatimonadaceae; g__Gemmatimonas; s__unclassified_g__Gemmatimonas; OTU3141	1	2	0	0	0	1	2	1	6	1	0	1	5	9	2	6	1	0	3	0	0	4	2
d__Bacteria; k__norank; p__Proteobacteria; c__Alphaproteobacteria; o__Rhodospirillales; f__Rhodospirillaceae; g__Defluviicoccus; s__uncultured_Defluviicoccus_sp.; OTU218	0	0	0	0	0	0	3	0	0	6	3	0	1	0	0	1	1	0	4	3	18	4	3
d__Bacteria; k__norank; p__Proteobacteria; c__Alphaproteobacteria; o__SAR11_clade; f__Surface_2; g__norank_f__Surface_2; s__unclassified_g__norank_f__Surface_2; OTU694	47	0	0	0	0	0	0	0	0	0	0	0	0	0	0	0	0	0	0	0	0	0	0
d__Bacteria; k__norank; p__Gemmatimonadetes; c__Gemmatimonadetes; o__Gemmatimonadales; f__Gemmatimonadaceae; g__norank_f__Gemmatimonadaceae; s__uncultured_Gemmatimonadetes_bacterium_g__norank_f__Gemmatimonadaceae; OTU4099	0	1	0	7	1	0	2	0	3	1	0	0	1	0	2	13	1	7	1	5	0	0	2
d__Bacteria; k__norank; p__Chloroflexi; c__JG30-KF-CM66; o__norank_c__JG30-KF-CM66; f__norank_c__JG30-KF-CM66; g__norank_c__JG30-KF-CM66; s__uncultured_bacterium_g__norank_c__JG30-KF-CM66; OTU2241	2	0	0	31	8	0	0	0	0	0	0	0	0	0	1	0	0	4	0	1	0	0	0
d__Bacteria; k__norank; p__Chloroflexi; c__Anaerolineae; o__Anaerolineales; f__Anaerolineaceae; g__norank_f__Anaerolineaceae; s__unclassified_g__norank_f__Anaerolineaceae; OTU2537	0	0	1	38	0	0	0	0	0	0	0	4	0	0	3	0	0	0	0	0	0	0	1
d__Bacteria; k__norank; p__Chloroflexi; c__unclassified_p__Chloroflexi; o__unclassified_p__Chloroflexi; f__unclassified_p__Chloroflexi; g__unclassified_p__Chloroflexi; s__unclassified_p__Chloroflexi; OTU2480	0	8	0	9	0	0	0	0	0	0	16	0	0	3	0	8	3	0	0	0	0	0	0
d__Bacteria; k__norank; p__Cyanobacteria; c__Cyanobacteria; o__norank_c__Cyanobacteria; f__norank_c__Cyanobacteria; g__norank_c__Cyanobacteria; s__Nannochloropsis_gaditana_g__norank; OTU617	47	0	0	0	0	0	0	0	0	0	0	0	0	0	0	0	0	0	0	0	0	0	0
d__Bacteria; k__norank; p__Proteobacteria; c__Deltaproteobacteria; o__Desulfurellales; f__Desulfurellaceae; g__H16; s__uncultured_Syntrophobacteraceae_bacterium_g__H16; OTU3516	0	2	0	12	5	1	6	3	2	1	0	1	1	2	0	8	0	0	0	0	2	1	0
d__Bacteria; k__norank; p__Bacteroidetes; c__Flavobacteriia; o__Flavobacteriales; f__Flavobacteriaceae; g__Flavobacterium; s__unclassified_g__Flavobacterium; OTU2809	7	1	0	18	10	0	1	1	0	2	0	0	0	0	3	0	1	0	1	2	0	0	0
d__Bacteria; k__norank; p__Planctomycetes; c__Phycisphaerae; o__Phycisphaerales; f__Phycisphaeraceae; g__SM1A02; s__unclassified_g__SM1A02; OTU2412	1	0	0	19	1	1	1	1	0	0	6	0	0	2	2	10	1	0	0	0	1	1	0
d__Bacteria; k__norank; p__Proteobacteria; c__Betaproteobacteria; o__Burkholderiales; f__Comamonadaceae; g__BAL58_marine_group; s__uncultured_marine_bacterium_g__BAL58_marine_group; OTU623	47	0	0	0	0	0	0	0	0	0	0	0	0	0	0	0	0	0	0	0	0	0	0
d__Bacteria; k__norank; p__Proteobacteria; c__Alphaproteobacteria; o__Rhodospirillales; f__Acetobacteraceae; g__Acidocella; s__uncultured_Acidocella_sp.; OTU2264	2	0	1	5	2	1	0	4	0	2	0	0	0	0	0	0	0	2	1	5	0	22	0
d__Bacteria; k__norank; p__Proteobacteria; c__Deltaproteobacteria; o__Myxococcales; f__Archangiaceae; g__Anaeromyxobacter; s__uncultured_bacterium_g__Anaeromyxobacter; OTU1793	0	0	0	0	9	0	0	0	0	0	13	0	0	11	0	0	0	0	0	0	4	9	0
d__Bacteria; k__norank; p__Proteobacteria; c__Deltaproteobacteria; o__NB1-j; f__norank_o__NB1-j; g__norank_o__NB1-j; s__unclassified_g__norank_o__NB1-j; OTU2788	1	0	0	20	21	0	1	0	0	0	0	0	0	1	0	0	0	1	0	0	1	0	0
d__Bacteria; k__norank; p__Proteobacteria; c__Gammaproteobacteria; o__Xanthomonadales; f__norank_o__Xanthomonadales; g__norank_o__Xanthomonadales; s__unclassified_g__norank_o__Xanthomonadales; OTU3189	1	1	0	0	1	0	0	3	2	0	0	2	0	0	0	8	13	2	9	3	1	0	0
d__Bacteria; k__norank; p__Gemmatimonadetes; c__Gemmatimonadetes; o__Gemmatimonadales; f__Gemmatimonadaceae; g__norank_f__Gemmatimonadaceae; s__uncultured_bacterium_g__norank_f__Gemmatimonadaceae; OTU4164	0	0	0	5	4	0	1	2	0	0	0	1	2	5	0	17	2	2	2	3	0	0	0
d__Bacteria; k__norank; p__Proteobacteria; c__Deltaproteobacteria; o__Myxococcales; f__Haliangiaceae; g__Haliangium; s__uncultured_proteobacterium_g__Haliangium; OTU2858	0	1	2	0	7	0	0	3	0	0	5	4	1	4	0	6	1	1	9	0	0	2	0
d__Bacteria; k__norank; p__Parcubacteria; c__norank_p__Parcubacteria; o__norank_p__Parcubacteria; f__norank_p__Parcubacteria; g__norank_p__Parcubacteria; s__uncultured_bacterium_g__norank_p__Parcubacteria; OTU3386	0	1	0	1	0	3	0	0	0	0	0	0	0	11	0	23	0	0	2	0	4	0	1
d__Bacteria; k__norank; p__Proteobacteria; c__Gammaproteobacteria; o__Xanthomonadales; f__Xanthomonadaceae; g__Rhodanobacter; s__unclassified_g__Rhodanobacter; OTU2821	1	2	0	1	13	4	8	1	1	3	0	0	1	1	1	8	1	0	0	0	0	0	0
d__Bacteria; k__norank; p__Actinobacteria; c__Actinobacteria; o__Acidimicrobiales; f__Acidimicrobiaceae; g__Ilumatobacter; s__unclassified_g__Ilumatobacter; OTU610	33	1	0	0	0	0	0	1	0	0	0	0	1	0	0	0	2	4	2	1	1	0	0
d__Bacteria; k__norank; p__WS6; c__norank_p__WS6; o__norank_p__WS6; f__norank_p__WS6; g__norank_p__WS6; s__uncultured_bacterium_g__norank_p__WS6; OTU3217	0	6	0	1	8	0	0	0	0	0	0	0	0	5	0	15	5	1	1	0	0	4	0
d__Bacteria; k__norank; p__Gemmatimonadetes; c__Gemmatimonadetes; o__Gemmatimonadales; f__Gemmatimonadaceae; g__norank_f__Gemmatimonadaceae; s__unclassified_g__norank_f__Gemmatimonadaceae; OTU585	0	0	2	0	0	4	0	7	8	0	0	0	0	0	0	0	0	4	8	0	12	1	0
d__Bacteria; k__norank; p__Proteobacteria; c__Alphaproteobacteria; o__Rhodobacterales; f__Rhodobacteraceae; g__Cereibacter; s__Cereibacter_changlensis; OTU3016	0	2	0	1	14	2	2	0	6	2	0	2	2	0	0	6	1	1	1	0	1	1	2
d__Bacteria; k__norank; p__Parcubacteria; c__norank_p__Parcubacteria; o__norank_p__Parcubacteria; f__norank_p__Parcubacteria; g__norank_p__Parcubacteria; s__uncultured_bacterium_g__norank_p__Parcubacteria; OTU1591	0	21	0	0	0	0	0	0	0	0	10	0	0	0	0	10	5	0	0	0	0	0	0
d__Bacteria; k__norank; p__Bacteroidetes; c__Flavobacteriia; o__Flavobacteriales; f__Cryomorphaceae; g__norank_f__Cryomorphaceae; s__unclassified_g__norank_f__Cryomorphaceae; OTU752	46	0	0	0	0	0	0	0	0	0	0	0	0	0	0	0	0	0	0	0	0	0	0
d__Bacteria; k__norank; p__Chloroflexi; c__Anaerolineae; o__Anaerolineales; f__Anaerolineaceae; g__norank_f__Anaerolineaceae; s__uncultured_sludge_bacterium_S14; OTU28	2	0	0	0	0	2	0	0	3	0	8	1	2	0	2	1	2	0	4	6	1	12	0
d__Bacteria; k__norank; p__Saccharibacteria; c__norank_p__Saccharibacteria; o__norank_p__Saccharibacteria; f__norank_p__Saccharibacteria; g__norank_p__Saccharibacteria; s__unclassified_g__norank_p__Saccharibacteria; OTU282	0	2	0	0	0	0	0	0	0	0	0	0	0	0	0	0	0	1	0	0	0	43	0
d__Bacteria; k__norank; p__Bacteroidetes; c__Sphingobacteriia; o__Sphingobacteriales; f__Sphingobacteriaceae; g__Pedobacter; s__uncultured_Bacteroidetes_bacterium_g__Pedobacter; OTU91	3	4	7	1	0	1	0	2	0	0	0	1	0	0	1	0	5	5	5	10	1	0	0
d__Bacteria; k__norank; p__Acidobacteria; c__Acidobacteria; o__norank_c__Acidobacteria; f__norank_c__Acidobacteria; g__norank_c__Acidobacteria; s__unclassified_g__norank_c__Acidobacteria; OTU354	0	0	0	0	0	1	0	0	1	1	22	0	1	0	0	0	1	0	1	0	4	14	0
d__Bacteria; k__norank; p__Saccharibacteria; c__norank_p__Saccharibacteria; o__norank_p__Saccharibacteria; f__norank_p__Saccharibacteria; g__norank_p__Saccharibacteria; s__unclassified_g__norank_p__Saccharibacteria; OTU3457	1	0	0	0	4	0	0	4	1	0	0	1	3	0	1	18	1	1	3	2	1	5	0
d__Bacteria; k__norank; p__Actinobacteria; c__Actinobacteria; o__Micromonosporales; f__Micromonosporaceae; g__unclassified_f__Micromonosporaceae; s__unclassified_f__Micromonosporaceae; OTU553	1	0	7	1	0	1	1	8	1	1	0	0	3	0	7	5	2	1	0	1	0	0	5
d__Bacteria; k__norank; p__Bacteroidetes; c__Sphingobacteriia; o__Sphingobacteriales; f__Chitinophagaceae; g__norank_f__Chitinophagaceae; s__uncultured_bacterium_g__norank_f__Chitinophagaceae; OTU2787	5	0	0	1	8	0	0	3	2	0	6	1	1	0	1	7	4	2	2	1	1	0	0
d__Bacteria; k__norank; p__Chloroflexi; c__Thermomicrobia; o__JG30-KF-CM45; f__norank_o__JG30-KF-CM45; g__norank_o__JG30-KF-CM45; s__unclassified_g__norank_o__JG30-KF-CM45; OTU27	2	1	1	0	4	0	1	2	0	0	0	1	0	0	0	0	0	17	6	7	2	0	1
d__Bacteria; k__norank; p__unclassified_k__norank; c__unclassified_k__norank; o__unclassified_k__norank; f__unclassified_k__norank; g__unclassified_k__norank; s__unclassified_k__norank; OTU3407	1	0	0	0	1	3	0	0	1	1	2	0	6	2	1	22	0	0	1	1	1	2	0
d__Bacteria; k__norank; p__Proteobacteria; c__Alphaproteobacteria; o__Rhizobiales; f__Methylobacteriaceae; g__norank_f__Methylobacteriaceae; s__unclassified_g__norank_f__Methylobacteriaceae; OTU64	2	0	2	4	10	0	0	3	0	0	0	0	2	0	0	0	4	13	1	3	0	0	1
d__Bacteria; k__norank; p__Acidobacteria; c__Acidobacteria; o__Subgroup_10; f__ABS-19; g__norank_f__ABS-19; s__unclassified_g__norank_f__ABS-19; OTU396	0	0	1	0	0	0	41	0	2	0	0	1	0	0	0	0	0	0	0	0	0	0	0
d__Bacteria; k__norank; p__Planctomycetes; c__Planctomycetacia; o__Planctomycetales; f__Planctomycetaceae; g__norank_f__Planctomycetaceae; s__uncultured_bacterium_g__norank_f__Planctomycetaceae; OTU2033	0	12	1	22	0	0	0	0	0	0	2	0	0	0	0	1	2	1	0	1	3	0	0
d__Bacteria; k__norank; p__Bacteroidetes; c__Cytophagia; o__Cytophagales; f__Cytophagaceae; g__Dyadobacter; s__uncultured_bacterium_g__Dyadobacter; OTU2636	0	0	0	10	0	0	0	0	1	3	0	0	16	2	4	0	0	0	0	1	1	7	0
d__Bacteria; k__norank; p__Proteobacteria; c__Alphaproteobacteria; o__Rhodospirillales; f__B79; g__norank_f__B79; s__uncultured_bacterium_g__norank_f__B79; OTU3423	0	0	0	5	4	0	0	4	0	0	1	0	1	15	0	9	0	4	1	1	0	0	0
d__Bacteria; k__norank; p__Firmicutes; c__Bacilli; o__Lactobacillales; f__Lactobacillaceae; g__Lactobacillus; s__unclassified_g__Lactobacillus; OTU4166	5	0	2	1	1	0	0	3	0	0	0	0	0	19	0	10	3	0	0	0	0	0	1
d__Bacteria; k__norank; p__Proteobacteria; c__Betaproteobacteria; o__SC-I-84; f__norank_o__SC-I-84; g__norank_o__SC-I-84; s__unclassified_g__norank_o__SC-I-84; OTU4254	0	0	0	0	0	0	0	0	0	0	9	0	0	13	1	10	11	0	1	0	0	0	0
d__Bacteria; k__norank; p__Planctomycetes; c__Pla3_lineage; o__norank_c__Pla3_lineage; f__norank_c__Pla3_lineage; g__norank_c__Pla3_lineage; s__uncultured_bacterium_g__norank_c__Pla3_lineage; OTU2887	0	2	1	13	5	1	5	1	1	0	2	0	0	2	2	8	0	0	0	1	0	0	1
d__Bacteria; k__norank; p__Planctomycetes; c__Pla4_lineage; o__norank_c__Pla4_lineage; f__norank_c__Pla4_lineage; g__norank_c__Pla4_lineage; s__uncultured_prokaryote_g__norank_c__Pla4_lineage; OTU4085	0	1	0	8	0	0	1	0	0	1	6	3	0	0	0	17	7	0	0	0	1	0	0
d__Bacteria; k__norank; p__Acidobacteria; c__Acidobacteria; o__unclassified_c__Acidobacteria; f__unclassified_c__Acidobacteria; g__unclassified_c__Acidobacteria; s__unclassified_c__Acidobacteria; OTU1989	1	0	0	39	3	0	0	1	0	1	0	0	0	0	0	0	0	0	0	0	0	0	0
d__Bacteria; k__norank; p__Actinobacteria; c__Actinobacteria; o__norank_c__Actinobacteria; f__norank_c__Actinobacteria; g__norank_c__Actinobacteria; s__unclassified_g__norank_c__Actinobacteria; OTU512	0	0	0	0	0	1	5	0	1	0	0	0	1	2	1	1	0	0	0	0	17	11	5
d__Bacteria; k__norank; p__Verrucomicrobia; c__OPB35_soil_group; o__norank_c__OPB35_soil_group; f__norank_c__OPB35_soil_group; g__norank_c__OPB35_soil_group; s__unclassified_g__norank_c__OPB35_soil_group; OTU3272	0	0	1	4	0	1	0	0	0	1	9	0	0	5	0	21	1	0	0	1	0	0	1
d__Bacteria; k__norank; p__Proteobacteria; c__Epsilonproteobacteria; o__Campylobacterales; f__Campylobacteraceae; g__Campylobacter; s__Campylobacter_lanienae; OTU1661	0	0	0	0	0	0	0	0	0	0	40	0	0	0	0	0	5	0	0	0	0	0	0
d__Bacteria; k__norank; p__Proteobacteria; c__Alphaproteobacteria; o__Rhodospirillales; f__Acetobacteraceae; g__Rhodovastum; s__uncultured_bacterium_g__Rhodovastum; OTU4095	7	0	0	0	0	2	0	6	1	2	0	3	1	0	1	9	1	1	4	0	1	6	0
d__Bacteria; k__norank; p__Proteobacteria; c__Gammaproteobacteria; o__HTA4; f__norank_o__HTA4; g__norank_o__HTA4; s__uncultured_bacterium_g__norank_o__HTA4; OTU3208	0	0	0	8	0	0	1	1	0	0	0	0	0	10	0	21	1	1	1	0	0	1	0
d__Bacteria; k__norank; p__Acidobacteria; c__Acidobacteria; o__unclassified_c__Acidobacteria; f__unclassified_c__Acidobacteria; g__unclassified_c__Acidobacteria; s__unclassified_c__Acidobacteria; OTU1412	0	1	0	14	0	0	1	0	0	0	2	0	0	17	3	2	0	1	1	0	0	0	3
d__Bacteria; k__norank; p__Latescibacteria; c__norank_p__Latescibacteria; o__norank_p__Latescibacteria; f__norank_p__Latescibacteria; g__norank_p__Latescibacteria; s__unclassified_g__norank_p__Latescibacteria; OTU3955	1	2	0	11	2	0	1	2	1	2	2	1	0	4	1	7	4	1	0	1	1	0	1
d__Bacteria; k__norank; p__Planctomycetes; c__Planctomycetacia; o__Planctomycetales; f__Planctomycetaceae; g__norank_f__Planctomycetaceae; s__unclassified_g__norank_f__Planctomycetaceae; OTU3707	0	2	0	0	0	2	1	4	0	0	4	3	1	3	0	18	1	0	0	3	2	0	0
d__Bacteria; k__norank; p__Proteobacteria; c__Gammaproteobacteria; o__Xanthomonadales; f__Xanthomonadales_Incertae_Sedis; g__Steroidobacter; s__bacterium_MI-37; OTU1391	0	0	0	7	4	1	2	4	1	1	0	0	0	13	1	4	6	0	0	0	0	0	0
d__Bacteria; k__norank; p__Proteobacteria; c__Deltaproteobacteria; o__Myxococcales; f__Haliangiaceae; g__Haliangium; s__unclassified_g__Haliangium; OTU1495	1	0	4	10	0	0	1	2	0	1	10	0	0	0	0	0	6	3	3	1	1	1	0
d__Bacteria; k__norank; p__Chloroflexi; c__Anaerolineae; o__Anaerolineales; f__Anaerolineaceae; g__norank_f__Anaerolineaceae; s__uncultured_Gemmatimonadetes_bacterium_g__norank_f__Anaerolineaceae; OTU3480	0	8	0	0	0	0	0	1	0	0	6	0	2	0	0	16	10	0	0	0	0	0	1
d__Bacteria; k__norank; p__Proteobacteria; c__Alphaproteobacteria; o__Rhizobiales; f__Rhizobiales_Incertae_Sedis; g__Phreatobacter; s__uncultured_Bradyrhizobiaceae_bacterium_g__Phreatobacter; OTU4119	2	1	2	0	0	5	0	1	2	1	1	4	2	1	1	7	0	0	5	1	0	3	5
d__Bacteria; k__norank; p__Parcubacteria; c__unclassified_p__Parcubacteria; o__unclassified_p__Parcubacteria; f__unclassified_p__Parcubacteria; g__unclassified_p__Parcubacteria; s__unclassified_p__Parcubacteria; OTU3026	0	6	0	5	24	0	0	0	0	0	4	0	3	1	0	0	0	0	0	0	0	0	1
d__Bacteria; k__norank; p__Acidobacteria; c__Acidobacteria; o__Blastocatellales; f__Blastocatellaceae__Subgroup_4_; g__RB41; s__uncultured_bacterium_g__RB41; OTU1658	3	3	0	13	4	0	0	0	0	0	6	0	0	6	1	1	1	2	0	1	0	1	2
d__Bacteria; k__norank; p__unclassified_k__norank; c__unclassified_k__norank; o__unclassified_k__norank; f__unclassified_k__norank; g__unclassified_k__norank; s__unclassified_k__norank; OTU3663	0	2	0	10	0	0	0	1	0	0	7	0	1	0	0	16	6	0	0	0	1	0	0
d__Bacteria; k__norank; p__Acidobacteria; c__Acidobacteria; o__Acidobacteriales; f__Acidobacteriaceae__Subgroup_1_; g__Granulicella; s__uncultured_bacterium_g__Granulicella; OTU326	0	0	1	6	0	0	0	4	2	0	0	1	0	0	5	0	0	0	0	1	0	24	0
d__Bacteria; k__norank; p__Proteobacteria; c__Alphaproteobacteria; o__Rhizobiales; f__FFCH5858; g__norank_f__FFCH5858; s__uncultured_bacterium_g__norank_f__FFCH5858; OTU234	0	0	0	0	0	1	0	3	1	0	6	1	0	2	1	10	5	0	3	1	8	2	0
[truncated: 2,593 more rows]
