# Supplementary material for: Deterministic processes dominate soil microbial community assembly in subalpine coniferous forests on the Loess Plateau
Source: PeerJ. 2019 May 7;7:e6746. doi: 10.7717/peerj.6746 (PMC6510221; doi:10.7717/peerj.6746)
Supplement: Dataset S1 — Raw data provided the analytical method (R codes) and the raw data used in this study. [file peerj-07-6746-s005.zip › raw data/bacterial phyla.xlsx]

## Sheet: Sheet1
OTU ID	LY1	LY2	LY3	LY4	LY5	PQG1	PQG10	PQG2	PQG3	PQG4	PQG5	PQG6	PQG7	PQG8	PQG9	WT1	WT2	WT3	WT4	WT5	WT6	WT7	WT8
p__Proteobacteria	3980	6252	6882	4905	6232	4227	4760	3624	4341	2655	3945	3601	15736	7963	5463	3775	11928	9267	19697	15948	15148	21131	9078	8284.26
p__Acidobacteria	2595	3381	1146	3058	4342	3031	1735	1963	2387	1411	2199	1467	2735	4682	2162	3422	18156	13062	28616	18806	2159	22252	6763	6588.26
p__Chloroflexi	2159	2458	1242	2071	2837	1721	2110	1833	1260	1769	1397	1092	2382	3407	2594	6049	9235	9002	13747	8945	1872	10563	4107	4080.52
p__Actinobacteria	4259	6428	4930	3987	4728	1910	4052	2406	1507	2512	1739	1903	5299	4003	3123	1682	1628	1548	3673	4149	3669	4238	2511	3299.3
p__Nitrospirae	638	744	408	962	251	597	356	480	553	373	568	291	508	893	452	923	4625	3422	4953	3420	398	5511	1205	1414.39
p__Gemmatimonadetes	407	450	378	482	846	984	866	540	669	663	800	619	959	1273	732	709	1425	1108	3184	2909	1239	2289	981	1065.74
p__Verrucomicrobia	183	317	79	180	330	454	81	294	495	139	300	210	718	907	440	318	1233	2410	2551	490	17	3174	653	694.478
p__Bacteroidetes	471	512	621	304	600	290	205	187	404	49	277	338	1909	438	356	1026	1196	742	1501	963	245	1754	981	668.217
p__Firmicutes	176	117	208	1008	665	50	811	56	133	54	32	64	3695	270	287	130	370	505	260	370	52	716	135	441.913
p__Planctomycetes	106	186	53	133	77	169	96	115	90	96	99	79	714	468	257	418	589	735	2017	330	90	1139	351	365.522
p__Parcubacteria	38	37	107	49	196	62	42	28	60	17	27	23	28	60	82	343	1151	1199	814	372	66	2307	212	318.261
p__Latescibacteria	132	77	18	96	86	212	59	102	128	98	146	67	72	172	82	64	812	672	1051	582	39	435	154	232.87
p__unclassified_k__norank	54	82	26	48	126	99	55	39	70	51	62	31	73	130	85	1898	343	310	613	243	107	581	129	228.478
p__Cyanobacteria	9	11	16	13	60	11	31	12	885	22	7	5	1864	96	12	93	198	465	352	328	10	534	121	224.13
p__Saccharibacteria	120	61	176	65	603	10	39	11	29	11	10	36	47	48	34	31	101	361	242	464	42	422	55	131.217
p__Armatimonadetes	6	12	6	8	28	18	8	11	25	8	19	9	24	32	20	17	89	132	146	31	8	147	33	36.3913
p__Fusobacteria	0	0	0	0	0	0	1	0	0	0	0	0	1	1	0	11	11	43	0	23	0	444	55	25.6522
p__Tectomicrobia	21	40	12	19	0	16	11	19	7	13	12	8	26	43	58	12	18	9	80	40	8	64	23	24.3043
p__Chlorobi	4	8	7	13	7	14	4	5	16	4	5	8	21	5	11	3	38	14	90	46	9	149	51	23.1304
p__WS6	5	1	14	4	7	0	1	0	1	1	0	2	2	1	0	24	104	92	8	40	4	146	15	20.5217
p__Chlamydiae	1	5	5	3	17	3	4	2	13	0	2	3	4	12	6	2	49	94	21	3	3	196	17	20.2174
p__Elusimicrobia	6	4	2	14	31	5	0	3	12	1	10	8	7	12	4	7	65	39	38	52	6	79	10	18.0435
p__WS2	1	6	7	7	10	8	5	3	5	6	3	3	14	10	7	17	60	32	61	41	3	49	18	16.3478
p__TM6__Dependentiae_	4	5	6	6	17	1	5	2	7	1	5	1	4	17	7	2	54	17	29	40	3	120	13	15.913
p__Fibrobacteres	0	0	2	3	1	0	0	0	4	0	0	0	0	0	5	0	113	62	0	14	0	0	0	8.86957
p__BRC1	1	1	3	4	3	0	1	0	1	2	2	1	2	9	2	3	20	31	26	11	1	64	14	8.78261
p__Ignavibacteriae	1	3	6	1	1	5	2	2	3	1	4	0	6	2	1	3	34	52	20	6	1	27	16	8.56522
p__Spirochaetae	0	1	1	2	1	0	0	0	3	0	0	0	0	1	0	1	137	0	1	5	1	14	0	7.30435
p__Omnitrophica	3	0	1	2	2	3	0	1	4	0	0	0	1	3	1	2	12	21	23	1	0	62	10	6.6087
p__GAL15	1	6	0	2	2	1	2	0	2	4	5	0	1	5	1	7	21	9	46	1	2	0	2	5.21739
p__Microgenomates	0	0	1	0	0	1	1	0	1	1	0	0	0	1	2	6	13	17	6	0	0	57	2	4.73913
p__Candidatus_Berkelbacteria	0	0	3	0	3	0	0	0	14	0	0	0	1	0	1	0	7	16	1	10	0	20	4	3.47826
p__Gracilibacteria	0	2	2	1	0	2	1	1	0	0	0	0	0	1	2	1	11	4	4	12	1	27	0	3.13043
p__WWE3	1	1	0	0	1	0	8	0	1	1	0	0	0	0	0	4	3	16	3	13	2	12	0	2.86957
p__Peregrinibacteria	0	2	1	0	0	0	1	0	0	0	0	1	1	0	0	0	2	0	2	44	0	3	0	2.47826
p__BJ-169	0	1	0	0	0	0	0	1	0	0	0	0	0	1	0	1	14	0	3	1	0	8	1	1.34783
p__Hydrogenedentes	0	1	0	0	0	0	0	0	0	0	0	0	0	0	0	0	7	2	4	0	0	8	1	1
p__FCPU426	0	0	0	2	0	0	0	1	1	0	0	0	0	3	0	2	2	3	0	0	0	6	2	0.956522
p__Tenericutes	0	0	0	0	0	0	0	0	0	0	0	0	0	0	0	0	0	20	0	0	0	0	0	0.869565
p__norank	0	0	0	0	0	0	0	0	0	0	0	0	0	0	0	0	0	0	12	0	0	0	7	0.826087
p__Cloacimonetes	0	0	0	0	0	0	0	0	0	0	0	0	0	0	0	0	17	0	0	0	0	0	0	0.73913
p__Nitrospinae	0	0	0	0	0	0	0	0	0	0	1	0	0	0	0	0	14	0	0	0	0	0	0	0.652174
p__SR1__Absconditabacteria_	0	0	0	0	0	0	0	0	0	0	0	0	0	0	0	0	0	0	0	0	1	11	0	0.521739
p__Marinimicrobia__SAR406_clade_	0	0	0	0	0	0	0	0	0	0	0	0	11	0	0	0	0	0	0	0	0	0	0	0.478261
p__RBG-1__Zixibacteria_	0	0	0	0	0	0	0	0	0	0	0	0	0	0	0	0	0	0	5	0	0	0	0	0.217391
p__Lentisphaerae	0	0	0	0	0	0	0	0	0	0	0	0	0	0	0	0	2	0	0	0	0	0	0	0.0869565

## Sheet: Sheet2
ID	Proteobacteria	Acidobacteria	Chloroflexi	Actinobacteria	Nitrospirae	Gemmatimonadetes	Verrucomicrobia	Bacteroidetes	Firmicutes	Planctomycetes	Parcubacteria	Latescibacteria	unclassified_k__norank	Cyanobacteria	Saccharibacteria
LY1	3980	2595	2159	4259	638	407	183	471	176	106	38	132	54	9	120
LY2	6252	3381	2458	6428	744	450	317	512	117	186	37	77	82	11	61
LY3	6882	1146	1242	4930	408	378	79	621	208	53	107	18	26	16	176
LY4	4905	3058	2071	3987	962	482	180	304	1008	133	49	96	48	13	65
LY5	6232	4342	2837	4728	251	846	330	600	665	77	196	86	126	60	603
PQG1	4227	3031	1721	1910	597	984	454	290	50	169	62	212	99	11	10
PQG10	4760	1735	2110	4052	356	866	81	205	811	96	42	59	55	31	39
PQG2	3624	1963	1833	2406	480	540	294	187	56	115	28	102	39	12	11
PQG3	4341	2387	1260	1507	553	669	495	404	133	90	60	128	70	885	29
PQG4	2655	1411	1769	2512	373	663	139	49	54	96	17	98	51	22	11
PQG5	3945	2199	1397	1739	568	800	300	277	32	99	27	146	62	7	10
PQG6	3601	1467	1092	1903	291	619	210	338	64	79	23	67	31	5	36
PQG7	15736	2735	2382	5299	508	959	718	1909	3695	714	28	72	73	1864	47
PQG8	7963	4682	3407	4003	893	1273	907	438	270	468	60	172	130	96	48
PQG9	5463	2162	2594	3123	452	732	440	356	287	257	82	82	85	12	34
WT1	3775	3422	6049	1682	923	709	318	1026	130	418	343	64	1898	93	31
WT2	11928	18156	9235	1628	4625	1425	1233	1196	370	589	1151	812	343	198	101
WT3	9267	13062	9002	1548	3422	1108	2410	742	505	735	1199	672	310	465	361
WT4	19697	28616	13747	3673	4953	3184	2551	1501	260	2017	814	1051	613	352	242
WT5	15948	18806	8945	4149	3420	2909	490	963	370	330	372	582	243	328	464
WT6	15148	2159	1872	3669	398	1239	17	245	52	90	66	39	107	10	42
WT7	21131	22252	10563	4238	5511	2289	3174	1754	716	1139	2307	435	581	534	422
WT8	9078	6763	4107	2511	1205	981	653	981	135	351	212	154	129	121	55
