# Supplementary material for: Deterministic processes dominate soil microbial community assembly in subalpine coniferous forests on the Loess Plateau
Source: PeerJ. 2019 May 7;7:e6746. doi: 10.7717/peerj.6746 (PMC6510221; doi:10.7717/peerj.6746)
Supplement: Dataset S1 — Raw data provided the analytical method (R codes) and the raw data used in this study. [file peerj-07-6746-s005.zip › raw data/community assembly.xlsx]

## Sheet: Sheet1
plots	NRI	βNTI	deviation	site	SOC
LY1	4.37613	3.55236	0.309404	LY	31.4038
LY2	4.20183	0.92044	0.322443	LY	26.9581
LY3	4.17203	3.67398	0.361553	LY	40.5081
LY4	4.66067	0.399416	0.304933	LY	35.1829
LY5	3.65338	3.992	0.314821	LY	28.4521
PQG1	3.61017	2.8895	0.319521	PQG	28.1027
PQG10	2.87496	2.84435	0.319435	PQG	34.5845
PQG2	3.82775	3.42442	0.338575	PQG	29.4159
PQG3	3.67575	2.7209	0.35361	PQG	33.464
PQG4	3.87983	3.41183	0.398467	PQG	26.8858
PQG5	4.57064	3.36111	0.342608	PQG	24.6811
PQG6	4.01771	3.25066	0.386336	PQG	32.7171
PQG7	4.24158	3.54313	0.423791	PQG	40.476
PQG8	5.92773	4.50661	0.312378	PQG	23.1991
PQG9	4.5617	3.42597	0.295664	PQG	43.5723
WT1	0.192735	3.85189	0.389731	WT	67.1219
WT2	3.79087	3.92046	0.489204	WT	73.187
WT3	0.750307	3.53983	0.463064	WT	72.917
WT4	4.39442	4.15759	0.571833	WT	64.5256
WT5	4.61919	4.19245	0.473896	WT	81.8899
WT6	3.84174	3.43309	0.378381	WT	75.7626
WT7	5.19072	4.76307	0.546781	WT	65.9588
WT8	3.73142	3.49618	0.347071	WT	60.9323
