# Supplementary material for: Deterministic processes dominate soil microbial community assembly in subalpine coniferous forests on the Loess Plateau
Source: PeerJ. 2019 May 7;7:e6746. doi: 10.7717/peerj.6746 (PMC6510221; doi:10.7717/peerj.6746)
Supplement: Dataset S1 — Raw data provided the analytical method (R codes) and the raw data used in this study. [file peerj-07-6746-s005.zip › raw data/diversity indices.xls]

## Sheet: 多样性指数表
Sample\Estimators	sobs	shannon	simpson	ace	chao	pd
LY5	1497	6.0128	0.006052	1904.72	1934.32	97.3005
WT8	1846	6.29387	0.004653	2179.36	2197.95	138.19
WT2	2003	6.20102	0.005796	2158.85	2209.28	196.787
WT1	1531	5.82829	0.012124	1836.52	1887.97	158.199
WT4	2198	6.29452	0.005297	2293.23	2324.44	223.968
PQG6	1385	6.31478	0.003914	1894.21	1878.75	96.2688
WT7	2311	6.35636	0.005462	2406.51	2447.47	224.529
LY4	1656	6.28652	0.00461	2182.39	2255.38	104.761
PQG7	1743	5.62515	0.011659	2137.81	2148.9	122.571
PQG10	1305	5.92117	0.007469	1662.73	1654.42	88.573
PQG8	1807	6.27644	0.005185	2196.59	2204.12	113.591
LY2	1618	6.26781	0.004031	2007.71	2041.25	99.0837
PQG4	1302	6.16527	0.004621	1790.43	1741.2	92.9293
PQG1	1474	6.28785	0.004123	1828.75	1871.56	103.195
LY3	1582	6.32285	0.003951	2067.24	2092.3	102.171
PQG9	1560	6.25404	0.004803	2032.15	2058.23	102.164
PQG3	1405	5.96702	0.009664	1872.18	1860	102.963
WT3	1740	6.19527	0.005064	1876.52	1905.9	154.074
WT5	1917	6.17166	0.005954	2042.89	2093.65	130.872
PQG5	1420	6.22729	0.004904	1819.96	1819.55	100.543
WT6	1415	4.76145	0.065096	1905.41	1919.9	106.694
LY1	1508	6.33308	0.003724	1875.78	1935.22	92.2041
PQG2	1426	6.23234	0.005037	1871.66	1903.96	92.1458
