# Supplementary material for: Deterministic processes dominate soil microbial community assembly in subalpine coniferous forests on the Loess Plateau
Source: PeerJ. 2019 May 7;7:e6746. doi: 10.7717/peerj.6746 (PMC6510221; doi:10.7717/peerj.6746)
Supplement: Dataset S1 — Raw data provided the analytical method (R codes) and the raw data used in this study. [file peerj-07-6746-s005.zip › raw data/environmental factors.csv]

plots	TN	TC	TS	pH	SOC	ammonium nitrogen	nitrate nitrogen	nitrite nitrogen
LY1	0.295497447	3.421854019	0.049075863	5.886666667	31.40383618	20.84	2.82	0.18
LY2	0.38550662	5.441521327	0.056842991	5.943333333	26.95812343	40.72	0.68	0.18
LY3	0.609492222	9.286467234	0.095270765	5.94	40.5081079	40.32	0.24	0.12
LY4	0.4108453	4.885860761	0.064316909	5.96	35.18289152	49.64	0.42	0.14
LY5	0.255827874	4.056679686	0.049204819	5.956666667	28.45207648	33.04	0.46	0.18
PQG1	0.4002	5.1686	0.2108	6.2633	28.10268276	11.84	3.24	0.14
PQG10	0.228	3.357	0.045	6.667	34.58450876	22.16	3.24	0.04
PQG2	0.444	6.0288	0.1171	6.41	29.41591724	9.44	3.32	0.18
PQG3	0.5201	8.6795	0.1107	6.0433	33.46404555	12.08	3.16	0.18
PQG4	0.4468	5.4277	0.0926	6.2133	26.8858375	8.24	3.86	0.18
PQG5	0.3819	4.951	0.0784	6.3933	24.68105208	12.2	3.88	0.14
PQG6	0.4205	6.0939	0.0759	6.15	32.71706767	39.08	3.78	0.08
PQG7	0.313	4.784	0.047	6.820	40.47598175	24.68	3.48	0.04
PQG8	0.362	4.714	0.053	6.113	23.19914813	35	3.34	0.04
PQG9	0.227	3.176	0.084	7.230	43.57231451	12.28	1.96	0
WT1	0.620524704	7.564317226	0.085705593	5.81	67.12193461	23.68	5.14	0.06
WT2	0.5390113	6.429197788	0.075431377	5.93	73.18699163	25.32	4.8	0.04
WT3	0.466316938	5.52710104	0.070562854	6.23	72.91697038	26.64	4.62	0.1
WT4	0.602401018	7.007184982	0.123763926	5.87	64.5255869	11.48	6.76	0
WT5	0.559196949	7.282871723	0.081033424	5.56	81.88993857	9.6	6.78	0.04
WT6	0.47102192	5.403131008	0.071421497	6.19	75.76256515	11.16	6.66	0.04
WT7	0.47102192	5.403131008	0.071421497	6.67	65.95877138	15.72	8.52	0.02
WT8	0.365802109	6.603635311	0.054306135	6.68	60.93225097	15.68	8.34	0.02
